# Supplementary material for: The eTM–miR3699–MAN7 mediated cell wall degradation in regulating embryogenic cell formation during the early stage of somatic embryogenesis in apple
Source: Hortic Res. 2025 Nov 14;13(2):uhaf315. doi: 10.1093/hr/uhaf315 (PMC12946679; doi:10.1093/hr/uhaf315)
Supplement: Web_Material_uhaf315 [file web_material_uhaf315.zip]

Archive with 6 entries (6 files):
- Supplemental Figures.docx
- Table S1 Media used for M. domestica â_~Galaâ_T explant leaves transformation .xlsx
- Table S2 Differentially expressed lncRNAs in EIM-0 d vs. EIM-8 d library.xlsx
- Table S3 Differentially expressed mRNAs in EIM-0 d vs. EIM-8 d library.xls
- Table S4 Differentially expressed miRNAs in EIM-0 d vs. EIM-8 d library.xls
- Table S5 List of primers used in this study.xlsx
