# Supplementary material for: The eTM–miR3699–MAN7 mediated cell wall degradation in regulating embryogenic cell formation during the early stage of somatic embryogenesis in apple
Source: Hortic Res. 2025 Nov 14;13(2):uhaf315. doi: 10.1093/hr/uhaf315 (PMC12946679; doi:10.1093/hr/uhaf315)
Supplement: Web_Material_uhaf315 [file web_material_uhaf315.zip › Table S1 Media used for M. domestica â_~Galaâ_T explant leaves transformation .xlsx]

## Sheet: Sheet2
Table S1. Media used for M. domestica ‘Gala’ explant leaves transformation
Media	Composition
Pre-cultivation I	MS + 0.5 mg·L-1 2,4-D + 3.0 mg·L-1 NAA + 30 g·L-1 Sucrose +
	7.0 g·L-1 Agarose
Co-cultivation I	MS + 0.5 mg·L-1 2,4-D + 3.0 mg·L-1 NAA+
	100 µM AS + 30 g·L-1 Sucrose + 7.0 g·L-1 Agarose
Selection I	MS+1.0 mg·L-1 6-BA + 200 mg·L-1 Cef +
	10 mg·L-1 Kan + 30 g·L-1 Sucrose + 7.0 g·L-1 Agarose
Selection I	MS+1.0 mg·L-1 6-BA + 200 mg·L-1 Cef +
	3 mg·L-1 Hyg + 30 g·L-1 Sucrose + 7.0 g·L-1 Agarose
Subculture	MS + 0.2 mg·L-1 6-BA + 0.2 mg·L-1 IBA + 30 g·L-1 Sucrose + 7.0 g·L-1 Agarose
Root culture	MS + 0.5 mg·L-1 IAA + 1.0 mg·L-1 IBA + 30 g·L-1 Sucrose + 7.0 g·L-1 Agarose
