# Supplementary material for: The eTM–miR3699–MAN7 mediated cell wall degradation in regulating embryogenic cell formation during the early stage of somatic embryogenesis in apple
Source: Hortic Res. 2025 Nov 14;13(2):uhaf315. doi: 10.1093/hr/uhaf315 (PMC12946679; doi:10.1093/hr/uhaf315)
Supplement: Web_Material_uhaf315 [file web_material_uhaf315.zip › Table S2 Differentially expressed lncRNAs in EIM-0 d vs. EIM-8 d library.xlsx]

## Sheet: CK-vs-T.all.annot
Table S2 Differentially expressed lncRNAs in EIM-0 d vs. EIM-8 d library
id	EIM-0d-1_tpm	EIM-0d-2_tpm	EIM-0d-3_tpm	EIM-8d-1_tpm	EIM-8d-2_tpm	EIM-8d-3_tpm	CK_mean	T_mean	log2(fc)	PValue	FDR	GeneID	Symbol	Description	Description
MSTRG.20112.1	10.817	9.843	9.815	975.728	850.764	1091.87	10.1583333333333	972.788333333333	6.58139030138266	2.42110387391671e-157	1.09600951268336e-152	MSTRG.20112	--	--	--
MSTRG.61957.1	0.418	0.177	0.195	13.443	15.221	12.737	0.263333333333333	13.8003333333333	5.71166915149503	1.24537033789258e-50	2.30375540503688e-46	MD03G0073500	--	--	--
MSTRG.97846.1	5.896	6.524	5.696	68.501	60.289	66.983	6.03866666666667	65.2576666666667	3.43384546000623	1.52671059999351e-50	2.30375540503688e-46	MSTRG.97846	--	--	--
MSTRG.34043.1	1.563	1.6	2.387	28.64	31.871	22.13	1.85	27.547	3.89629803510959	1.98856896311451e-48	2.25051320978077e-44	MSTRG.34043	--	--	--
MSTRG.34609.3	102.782	95.787	61.081	1.852	0.971	0.694	86.55	1.17233333333333	-6.20608	6.21683181689678e-48	5.62859519038201e-44	MSTRG.34609	--	--	--
MSTRG.62800.1	2.947	0.751	0.708	71.522	74.358	62.997	1.46866666666667	69.6256666666667	5.56704033691236	5.94357483217419e-46	4.37076584481253e-42	MSTRG.62800	--	--	--
MSTRG.42246.1	586.046	468.145	255.95	8.966	14.145	4.4	436.713666666667	9.17033333333333	-5.57357	7.3817856707637e-46	4.37076584481253e-42	MSTRG.42246	--	--	--
MSTRG.93390.1	33.597	25.759	34.006	1.649	1.506	1.534	31.1206666666667	1.563	-4.31548	7.72407757151699e-46	4.37076584481253e-42	MSTRG.93390	--	--	--
MSTRG.85562.1	50.486	42.649	37.855	2.783	2.426	2.197	43.6633333333333	2.46866666666667	-4.14462	6.80880453448814e-45	3.42475302746382e-41	MSTRG.85562	--	--	--
MSTRG.16157.1	129.766	105.096	60.963	2.048	3.211	1.745	98.6083333333333	2.33466666666667	-5.40042	6.58945393159422e-44	2.98297990029339e-40	MSTRG.16157	--	--	--
MSTRG.63039.1	38.173	39.505	34.151	2.607	2.646	3.125	37.2763333333333	2.79266666666667	-3.73854	9.60921777981922e-44	3.9545425424967e-40	MSTRG.63039	--	--	--
MSTRG.28290.1	75.236	48.784	63.384	2.407	3.077	1.159	62.468	2.21433333333333	-4.81817	2.20667276565912e-43	8.32448911905191e-40	MD13G0222800	--	--	--
MSTRG.34608.3	166.234	141.457	87.41	5.16	5.635	3.511	131.700333333333	4.76866666666667	-4.78753	2.32304683398398e-42	8.08938516366315e-39	MSTRG.34608	--	--	--
MSTRG.4095.1	113.253	92.212	48.352	2.538	1.944	1.434	84.6056666666667	1.972	-5.42302	2.38063243269046e-40	7.69777497110459e-37	MSTRG.4095	--	--	--
MSTRG.91236.1	46.584	48.06	34.272	0.75	0.381	0.062	42.972	0.397666666666667	-6.75569	3.56686560546341e-39	1.07645626062482e-35	MSTRG.91236	--	--	--
MSTRG.60611.1	2.594	1.752	1.908	40.959	41.607	38.229	2.08466666666667	40.265	4.27163770974021	1.58847129910757e-35	4.49428170245627e-32	MSTRG.60611	--	--	--
MSTRG.100430.1	91.161	63.473	41.847	3.126	1.642	1.819	65.4936666666667	2.19566666666667	-4.89862	1.0775242052227e-34	2.86932019095449e-31	MSTRG.100430	--	--	--
MSTRG.3417.1	29.816	26.814	25.707	0.718	1.412	0.848	27.4456666666667	0.992666666666667	-4.78913	2.13057923879949e-34	5.35828842006745e-31	MD01G0120900	--	--	--
MSTRG.24208.1	30.221	22.029	14.732	0.358	0.4	0.243	22.3273333333333	0.333666666666667	-6.06426	2.6093370188975e-34	6.21695144781426e-31	MSTRG.24208	--	--	--
MSTRG.49968.1	171.148	119.247	65.663	3.167	6.225	2.172	118.686	3.85466666666667	-4.9444	9.81054062064102e-34	2.22056681677899e-30	MD17G0036400	--	--	--
MSTRG.87000.1	2.467	3.382	2.196	22.702	21.727	17.535	2.68166666666667	20.6546666666667	2.94526595224781	1.27261539920379e-33	2.74333459555031e-30	MSTRG.87000	--	--	--
MSTRG.32061.1	46.703	37.563	20.565	0.888	0.988	0.283	34.9436666666667	0.719666666666667	-5.60156	4.13595604944895e-33	8.51048156375019e-30	MSTRG.32061	--	--	--
MSTRG.61270.1	0.608	1.925	1.887	66.076	52.05	49.913	1.47333333333333	56.013	5.24860592564321	5.87204245087666e-33	1.15574560742928e-29	MSTRG.61270	--	--	--
MSTRG.48413.1	217.369	168.728	79.295	5.555	9.079	4.36	155.130666666667	6.33133333333333	-4.61483	1.47618257468668e-32	2.78438787389546e-29	MSTRG.48413	--	--	--
MSTRG.58090.1	143.406	89.287	82.09	4.926	6.164	2.812	104.927666666667	4.634	-4.50099	2.4551640947963e-32	4.44571293629335e-29	MSTRG.58090	--	--	--
MSTRG.93327.1	5.189	5.406	5.965	0.117	0.249	0.212	5.52	0.192666666666667	-4.84049	8.06419649324639e-32	1.40406965789527e-28	MD08G0146900	--	--	--
MSTRG.52155.1	52.057	37.157	31.366	0.413	1.113	0.222	40.1933333333333	0.582666666666667	-6.10814	1.19976744621516e-30	2.01156564898941e-27	MSTRG.52155	--	--	--
MSTRG.51461.1	28.031	21.611	13.538	0.269	0.587	0.467	21.06	0.441	-5.57758	1.58084277510589e-30	2.55582755665245e-27	MSTRG.51461	--	--	--
MSTRG.76996.1	0.75	0.626	0.591	8.991	10.089	6.347	0.655666666666667	8.47566666666667	3.69229239322592	3.25065638111083e-30	4.95684360255255e-27	MSTRG.76996	--	--	--
MSTRG.43840.1	5.942	8.041	9.331	89.258	71.374	94.003	7.77133333333333	84.8783333333333	3.44916227862045	3.28492584498391e-30	4.95684360255255e-27	MSTRG.43840	--	--	--
MSTRG.91293.1	0.627	0.866	0.351	15.42	15.484	13.181	0.614666666666667	14.695	4.57937729883051	3.83977168878584e-30	5.60718143805311e-27	MD08G0075000	--	--	--
MSTRG.20336.1	43.369	39.75	20.631	0.58	1.689	0.812	34.5833333333333	1.027	-5.07357	6.28472609597122e-30	8.80896067023024e-27	MSTRG.20336	--	--	--
MSTRG.21023.1	86.336	60.342	40.418	1.595	1.329	1.502	62.3653333333333	1.47533333333333	-5.40163	6.42151808340361e-30	8.80896067023024e-27	MSTRG.21023	--	--	--
MSTRG.15889.1	135.689	81.285	47.608	1.615	3.064	0.898	88.194	1.859	-5.56808	6.69903339996053e-30	8.91936891125922e-27	MSTRG.15889	--	--	--
MSTRG.13545.1	0.533	1.404	0.663	39.592	37.146	45.688	0.866666666666667	40.8086666666667	5.55725454683681	1.41418804693351e-29	1.8291108199038e-26	MSTRG.13545	--	--	--
MSTRG.94130.1	446.213	489.858	408.138	79.001	80.497	73.94	448.069666666667	77.8126666666667	-2.52565	2.74065253197979e-29	3.44629442972759e-26	MSTRG.94130	--	--	--
MSTRG.84416.1	54.021	59.748	45.583	3.43	5.97	2.506	53.1173333333333	3.96866666666667	-3.74246	4.53737016284053e-29	5.55141107842238e-26	MD07G0034800	--	--	--
MSTRG.37716.1	22.914	21.706	11.952	0.192	0.215	0.184	18.8573333333333	0.197	-6.58079	4.70724858607632e-29	5.60769569060761e-26	MSTRG.37716	--	--	--
MSTRG.16706.1	0.739	0.182	0	17.342	18.14	17.727	0.307	17.7363333333333	5.85232532349284	5.02500205637027e-29	5.83273892538014e-26	MSTRG.16706	--	--	--
MSTRG.91605.4	29.66	21.407	25.774	0.843	1.236	0.506	25.6136666666667	0.861666666666667	-4.89364	5.61913912394089e-28	6.35932022504201e-25	MD08G0092500	--	--	--
MSTRG.4596.4	46.16	47.504	38.767	1.283	1.671	0.095	44.1436666666667	1.01633333333333	-5.44076	5.90782858989437e-28	6.52296323014459e-25	MD01G0191900	--	--	--
MSTRG.51721.1	5.579	4.129	3.898	43.028	43.828	48.012	4.53533333333333	44.956	3.30923318269617	1.15149700265048e-27	1.24112185269011e-24	MSTRG.51721	--	--	--
MSTRG.100517.1	19.458	21.438	15.389	0.909	1.559	1.388	18.7616666666667	1.28533333333333	-3.86757	1.39626722730098e-27	1.46994467703926e-24	MD09G0235900	--	--	--
MSTRG.82892.2	2.93	2.986	4.562	28.333	29.136	22.98	3.49266666666667	26.8163333333333	2.94071112090173	1.61110811259259e-27	1.6575739352035e-24	MD06G0149100	--	--	--
MSTRG.8758.2	0.698	1.798	0.295	36.798	37.801	28.257	0.930333333333333	34.2853333333333	5.20370001983414	2.24434545524083e-27	2.25776165362882e-24	MD10G0139300	--	--	--
MSTRG.19954.1	29.228	18.193	12.361	0.496	0.493	0.13	19.9273333333333	0.373	-5.73943	3.04456651495544e-27	2.99618438185908e-24	MSTRG.19954	--	--	--
MSTRG.91222.1	133.614	125.183	71.712	2.281	7.067	1.406	110.169666666667	3.58466666666667	-4.94174	6.93811212184512e-27	6.68258292859163e-24	MSTRG.91222	--	--	--
MSTRG.59112.1	64.771	41.897	13.42	0.803	0.327	0.163	40.0293333333333	0.431	-6.53723	1.10033008999241e-26	1.03772589258055e-23	MSTRG.59112	--	--	--
MSTRG.47939.1	0.197	0.341	0.322	9.653	8.776	8.58	0.286666666666667	9.003	4.97295975545114	1.75873132088452e-26	1.62481649316575e-23	MSTRG.47939	--	--	--
MSTRG.99408.1	16.509	13.509	12.556	0.24	0.126	0	14.1913333333333	0.122	-6.86199	2.35527417353816e-26	2.13241813123798e-23	MSTRG.99408	--	--	--
MSTRG.9120.1	11.242	7.852	6.969	0.471	0.459	0.528	8.68766666666667	0.486	-4.15994	3.11601801220293e-26	2.76586312538067e-23	MD10G0155100	--	--	--
MSTRG.88249.2	78.994	53.691	22.26	0.597	1.917	0.281	51.6483333333333	0.931666666666667	-5.79276	3.45168015211021e-26	3.00488670780533e-23	MSTRG.88249	--	--	--
MSTRG.31177.1	125.99	90.451	55.207	7.982	8.535	6.042	90.5493333333333	7.51966666666667	-3.58996	6.66764895358406e-26	5.69505283924145e-23	MSTRG.31177	--	--	--
MSTRG.45877.1	77.348	48.684	28.124	2.744	3.187	3.158	51.3853333333333	3.02966666666667	-4.08413	7.3475308829102e-26	6.159543991453e-23	MSTRG.45877	--	--	--
MSTRG.4988.1	44.789	30.161	15.693	1.01	1.716	0.577	30.2143333333333	1.101	-4.77835	1.5955134889533e-25	1.31322363875322e-22	MSTRG.4988	--	--	--
MSTRG.86898.6	31.726	25.298	33.318	4.112	3.464	3.993	30.114	3.85633333333333	-2.96513	1.66194652148984e-25	1.34347601930935e-22	MD07G0114200	--	--	--
MSTRG.7625.1	49.935	35.56	20.513	0.599	0.824	0.141	35.336	0.521333333333333	-6.08279	2.33616003642014e-25	1.85536190681935e-22	MSTRG.7625	--	--	--
MSTRG.86587.1	28.423	18.786	11.505	0.593	0.668	0.551	19.5713333333333	0.604	-5.01805	2.52504110190513e-25	1.96860681038256e-22	MSTRG.86587	--	--	--
MSTRG.91237.1	39.822	41.994	39.286	0.111	0.062	0	40.3673333333333	0.0576666666666667	-9.45123	2.56572492903689e-25	1.96860681038256e-22	MSTRG.91237	--	--	--
MSTRG.90620.1	0.873	0.492	0.407	10.755	12.87	12.326	0.590666666666667	11.9836666666667	4.34258139170006	3.54248942118997e-25	2.67274922679748e-22	MSTRG.90620	--	--	--
MSTRG.88696.2	50.399	58.942	72.8	344.639	269.458	285.965	60.7136666666667	300.020666666667	2.30496867367045	5.83552115999458e-25	4.33062635068516e-22	MSTRG.88696	--	--	--
MSTRG.87640.1	4.451	5.27	8.016	64.236	66.727	41.333	5.91233333333333	57.432	3.28005528765506	9.1022879108211e-25	6.64599147475743e-22	MSTRG.87640	--	--	--
MSTRG.3984.1	15.623	12.534	9.19	0.492	0.229	0.325	12.449	0.348666666666667	-5.15804	1.16004400075415e-24	8.31735350624725e-22	MSTRG.3984	--	--	--
MSTRG.48352.1	35.022	25.405	13.764	0.204	0.485	0.327	24.7303333333333	0.338666666666667	-6.19027	1.17643425057389e-24	8.31735350624725e-22	MSTRG.48352	--	--	--
MSTRG.92801.1	66.043	38.194	14.159	0.235	0.421	0.598	39.4653333333333	0.418	-6.56094	1.1942565064527e-24	8.31735350624725e-22	MSTRG.92801	--	--	--
MSTRG.3162.1	32.22	20.047	8.017	0.519	0.831	0.251	20.0946666666667	0.533666666666667	-5.23473	1.64718966886418e-24	1.12979741090625e-21	MSTRG.3162	--	--	--
MSTRG.100282.1	10.105	7.813	3.684	0.07	0.28	0.102	7.20066666666667	0.150666666666667	-5.5787	2.1122475062053e-24	1.42715421430459e-21	MSTRG.100282	--	--	--
MSTRG.35551.1	7.37	7.56	5.781	0.1	0.195	0.203	6.90366666666667	0.166	-5.37811	2.52026790485262e-24	1.67779423212902e-21	MSTRG.35551	--	--	--
MSTRG.67990.1	57.64	38.275	20.983	2.25	1.098	1.159	38.966	1.50233333333333	-4.69694	2.72885626807695e-24	1.79032745506631e-21	MSTRG.67990	--	--	--
MSTRG.83496.1	120.39	142.407	67.281	11.736	14.515	11.244	110.026	12.4983333333333	-3.13804	3.81641835670622e-24	2.46807775128192e-21	MSTRG.83496	--	--	--
MSTRG.57546.1	26.1	19.728	10.635	0.47	0.719	0.374	18.821	0.521	-5.17492	4.35085145045592e-24	2.77406611705196e-21	MSTRG.57546	--	--	--
MSTRG.94156.1	23.515	19.386	15.372	0.558	0.693	0.178	19.4243333333333	0.476333333333333	-5.34975	6.41682105759353e-24	4.03448711744724e-21	MSTRG.94156	--	--	--
MSTRG.46999.1	0.569	0.905	0.53	8.363	10.32	9.374	0.668	9.35233333333333	3.80740634312014	8.12348249932586e-24	5.03756067482168e-21	MSTRG.46999	--	--	--
MSTRG.67260.1	7.238	11.31	6.692	77.018	102.636	54.24	8.41333333333333	77.9646666666667	3.21207103778665	1.05901514370227e-23	6.47845358652137e-21	MSTRG.67260	--	--	--
MSTRG.50764.1	97.231	81.463	70.094	4.228	0.826	2.975	82.9293333333333	2.67633333333333	-4.95355	1.26634414102596e-23	7.64348438934724e-21	MSTRG.50764	--	--	--
MSTRG.93003.1	12.941	8.113	4.09	0.049	0.235	0.053	8.38133333333333	0.112333333333333	-6.22132	1.63263344356667e-23	9.72469517852886e-21	MD08G0137000	--	--	--
MSTRG.27968.1	17.159	21.507	11.932	0.361	0.687	0.145	16.866	0.397666666666667	-5.40641	2.04397442199887e-23	1.20167114427879e-20	MSTRG.27968	--	--	--
MSTRG.60248.1	47.485	42.242	26.165	0.095	1.502	0.95	38.6306666666667	0.849	-5.50784	3.42291161602514e-23	1.98656135828003e-20	MSTRG.60248	--	--	--
MSTRG.94288.1	35.64	28.442	34.954	133.651	141.607	133.445	33.012	136.234333333333	2.04502788188084	6.20777409079305e-23	3.55524903718821e-20	MSTRG.94288	--	--	--
MSTRG.35682.1	2.81	2.077	2.807	17.538	19.843	16.509	2.56466666666667	17.9633333333333	2.80821185198049	6.28288504219349e-23	3.55524903718821e-20	MSTRG.35682	--	--	--
MSTRG.84588.1	59.21	40.081	19.992	1.434	1.999	1.291	39.761	1.57466666666667	-4.65824	7.00126534485172e-23	3.91284297402583e-20	MSTRG.84588	--	--	--
MSTRG.50804.1	9.18	6.571	5.668	0.299	0.704	0.398	7.13966666666667	0.467	-3.93436	8.0893362449906e-23	4.46580685944487e-20	MD17G0081000	--	--	--
MSTRG.49149.1	68.531	65.611	42.281	1.329	3.228	1.995	58.8076666666667	2.184	-4.75096	8.20652245957523e-23	4.47591644846399e-20	MSTRG.49149	--	--	--
MSTRG.42765.1	18.553	19.65	10.822	0.341	0.564	0.27	16.3416666666667	0.391666666666667	-5.38278	1.03221332359093e-22	5.56276963638544e-20	MD15G0352700	--	--	--
MSTRG.84947.1	0.092	1.091	0.257	18.38	19.249	15.44	0.48	17.6896666666667	5.20372864695643	1.35253493879681e-22	7.20328284051678e-20	MSTRG.84947	--	--	--
MSTRG.63584.1	84.844	50.97	37.81	2.611	1.195	0.428	57.8746666666667	1.41133333333333	-5.3578	1.89642601564458e-22	9.98247782583889e-20	MSTRG.63584	--	--	--
MSTRG.53360.1	47.622	38.864	15.951	0.913	0.957	0.836	34.1456666666667	0.902	-5.24243	3.23644040345849e-22	1.68402782326623e-19	MSTRG.53360	--	--	--
MSTRG.66054.1	5.748	5.451	2.622	0.152	0.185	0.058	4.607	0.131666666666667	-5.12887	3.40655027682827e-22	1.75239914183794e-19	MD03G0227700	--	--	--
MSTRG.86584.1	10.427	8.8	5.551	0.188	0.298	0.277	8.25933333333333	0.254333333333333	-5.02123	4.11986129034476e-22	2.09552809834401e-19	MSTRG.86584	--	--	--
MSTRG.43853.1	21.832	19.189	13.066	1.207	1.296	0.629	18.029	1.044	-4.11013	4.31766425130228e-22	2.15422262388971e-19	MSTRG.43853	--	--	--
MSTRG.40629.1	98.577	71.583	39.565	2.936	3.453	0.817	69.9083333333333	2.402	-4.86316	4.33043051037053e-22	2.15422262388971e-19	MSTRG.40629	--	--	--
MSTRG.87073.1	5.698	4.61	5.144	23.09	30.695	17.252	5.15066666666667	23.679	2.20077707309743	5.16358338688768e-22	2.54076365588063e-19	MD07G0120000	--	--	--
MSTRG.61590.1	31.671	26.193	12.999	1.315	0.856	0.512	23.621	0.894333333333333	-4.72311	5.2677326534282e-22	2.56413967191442e-19	MSTRG.61590	--	--	--
MSTRG.20335.1	88.724	71.437	25.546	1.518	2.493	0.447	61.9023333333333	1.486	-5.38049	5.3404786545068e-22	2.57189498096669e-19	MSTRG.20335	--	--	--
MSTRG.12598.3	2.421	1.611	1.009	34.92	41.256	28.768	1.68033333333333	34.9813333333333	4.37976592070743	6.05243197173364e-22	2.88407939924642e-19	MD11G0070100	--	--	--
MSTRG.70328.1	62.962	43.625	16.359	0.531	1.555	0.75	40.982	0.945333333333333	-5.43802	8.94241164552291e-22	4.18355335693187e-19	MSTRG.70328	--	--	--
MSTRG.42245.1	582	445.979	242.75	25.337	44.392	12.849	423.576333333333	27.526	-3.94376	8.96429511635757e-22	4.18355335693187e-19	MSTRG.42245	--	--	--
MSTRG.52440.1	9.958	6.56	3.932	0.137	0.237	0.126	6.81666666666667	0.166666666666667	-5.35403	1.16278273682988e-21	5.37122568505633e-19	MSTRG.52440	--	--	--
MSTRG.60521.1	7.215	6.018	3.504	0.258	0.467	0.232	5.579	0.319	-4.12838	1.2299895221227e-21	5.62428239161338e-19	MD02G0261700	--	--	--
MSTRG.40241.1	20.087	15.702	7.443	0.386	0.453	0.314	14.4106666666667	0.384333333333333	-5.22864	1.25417314311926e-21	5.67751640158659e-19	MSTRG.40241	--	--	--
MSTRG.69343.1	11.663	9.479	4.988	0.163	0.062	0.276	8.71	0.167	-5.70475	1.7179807425346e-21	7.70012576572264e-19	MSTRG.69343	--	--	--
MSTRG.22380.1	56.592	53.529	47.804	2.073	4.378	1.842	52.6416666666667	2.76433333333333	-4.2512	2.52775098223625e-21	1.12185058053777e-18	MD12G0186600	--	--	--
MSTRG.28757.1	75.741	44.368	21.379	0.442	1.611	1.247	47.1626666666667	1.1	-5.42207	2.78435713029159e-21	1.2237384750599e-18	MSTRG.28757	--	--	--
MSTRG.40915.1	14.397	10.239	4.15	0.054	0.208	0.199	9.59533333333333	0.153666666666667	-5.96446	3.09864672296192e-21	1.34877537020926e-18	MSTRG.40915	--	--	--
MSTRG.94288.2	19.825	18.665	12.018	96.472	83.845	75.82	16.836	85.379	2.34233185035321	4.02325923253502e-21	1.73456116378693e-18	MSTRG.94288	--	--	--
MSTRG.40242.1	25.745	14.581	8.626	0.216	0.43	0.147	16.3173333333333	0.264333333333333	-5.9479	4.3290011132242e-21	1.84876935277874e-18	MSTRG.40242	--	--	--
MSTRG.11285.1	8.286	6.15	3.9	0.192	0.054	0.044	6.112	0.0966666666666667	-5.98248	4.60761873108259e-21	1.94936721810634e-18	MSTRG.11285	--	--	--
MSTRG.64808.1	62.294	36.15	18.895	1.441	1.434	0.571	39.113	1.14866666666667	-5.08962	5.44161171948691e-21	2.2808918604579e-18	MD03G0170200	--	--	--
MSTRG.41067.1	85.207	61.953	29.416	1.701	1.356	0.377	58.8586666666667	1.14466666666667	-5.68426	8.22222456068035e-21	3.41478792327926e-18	MSTRG.41067	--	--	--
MSTRG.82689.1	68.049	49.367	28.4	1.298	0.473	0.408	48.6053333333333	0.726333333333333	-6.06434	9.65418274338532e-21	3.97304726009373e-18	MSTRG.82689	--	--	--
MSTRG.6436.1	10.27	8.528	4.246	0.131	0.119	0.081	7.68133333333333	0.110333333333333	-6.12142	1.00923946796262e-20	4.11596950227027e-18	MSTRG.6436	--	--	--
MSTRG.28756.1	75.953	44.216	17.735	1.744	0.567	0.846	45.968	1.05233333333333	-5.44897	1.03867614437774e-20	4.19819914105679e-18	MSTRG.28756	--	--	--
MSTRG.31314.1	11.664	13.158	7.084	0.51	0.65	0.543	10.6353333333333	0.567666666666667	-4.22768	1.12502419252198e-20	4.49319365449572e-18	MSTRG.31314	--	--	--
MSTRG.90227.1	4.827	4.37	3.459	0.02	0.157	0.058	4.21866666666667	0.0783333333333333	-5.75102	1.13151179971396e-20	4.49319365449572e-18	MSTRG.90227	--	--	--
MSTRG.92984.1	32.04	19.857	11.987	0.259	0.74	0.303	21.2946666666667	0.434	-5.61665	1.18486918309251e-20	4.66416026516652e-18	MSTRG.92984	--	--	--
MSTRG.79382.1	28.521	24.612	15.518	2.143	2.929	1.426	22.8836666666667	2.166	-3.40121	1.28139466969146e-20	5.00064269847091e-18	MSTRG.79382	--	--	--
MSTRG.93389.1	16.644	12.855	14.495	0.544	0.726	0.317	14.6646666666667	0.529	-4.79293	1.375665732425e-20	5.32265060180746e-18	MSTRG.93389	--	--	--
MSTRG.41246.1	25.24	14.847	10.365	0.251	0.328	0	16.8173333333333	0.193	-6.4452	1.8008633217304e-20	6.89099426061715e-18	MSTRG.41246	--	--	--
MSTRG.92896.1	29.541	21.201	11.659	0.411	0.449	0.252	20.8003333333333	0.370666666666667	-5.81034	1.8118567662492e-20	6.89099426061715e-18	MSTRG.92896	--	--	--
MSTRG.33550.2	0.146	0.261	0.679	10.679	12.343	8.095	0.362	10.3723333333333	4.84060696807973	1.82667898843371e-20	6.89099426061715e-18	MSTRG.33550	--	--	--
MSTRG.20924.1	45.444	39.647	17.479	0.976	1.502	0.374	34.19	0.950666666666667	-5.16849	1.94458397547368e-20	7.27515470956348e-18	MSTRG.20924	--	--	--
MSTRG.85561.1	22.799	12.982	5.132	0.358	0.34	0.126	13.6376666666667	0.274666666666667	-5.63377	2.10785299329528e-20	7.82134402897412e-18	MSTRG.85561	--	--	--
MSTRG.65346.1	23.769	6.123	19.007	186.198	205.277	152.38	16.2996666666667	181.285	3.4753451913187	2.16067600754804e-20	7.95216603135709e-18	MSTRG.65346	--	--	--
MSTRG.76784.1	30.401	20.16	10.948	0.684	0.611	0.309	20.503	0.534666666666667	-5.26105	2.20221567725917e-20	8.03968560434235e-18	MSTRG.76784	--	--	--
MSTRG.60396.1	21.082	13.889	12.132	0.482	0.1	0.305	15.701	0.295666666666667	-5.73074	3.21399700800026e-20	1.16395544444131e-17	MSTRG.60396	--	--	--
MSTRG.4803.1	119.047	73.552	36.998	3.792	4.815	2.842	76.5323333333333	3.81633333333333	-4.32581	4.15295501049603e-20	1.4920644473821e-17	MSTRG.4803	--	--	--
MSTRG.48187.1	16.122	12.075	6.066	0.197	0.465	0.031	11.421	0.231	-5.62765	4.31459152349742e-20	1.53793105257642e-17	MSTRG.48187	--	--	--
MSTRG.63011.1	22.177	33.621	20.426	0	0.027	0	25.408	0.009	-11.4631	4.92452629388104e-20	1.74162797498204e-17	MSTRG.63011	--	--	--
MSTRG.28937.1	88.942	61.557	32.811	5.906	6.775	4.122	61.1033333333333	5.601	-3.44749	6.580430166972e-20	2.30922087774152e-17	MD13G0229700	--	--	--
MSTRG.71313.1	36.881	30.652	17.077	0.292	1.012	1.074	28.2033333333333	0.792666666666667	-5.15301	7.8151730843125e-20	2.72142361810571e-17	MSTRG.71313	--	--	--
MSTRG.24907.1	14.083	10.979	6.598	0	0.18	0.271	10.5533333333333	0.150333333333333	-6.13339	9.15344438336533e-20	3.16310896023332e-17	MSTRG.24907	--	--	--
MSTRG.20209.1	140.024	81.944	33.905	1.139	4.291	0.708	85.291	2.046	-5.38152	1.45209607822843e-19	4.97991949737293e-17	MSTRG.20209	--	--	--
MSTRG.17182.1	7.361	4.782	2.909	0.084	0.142	0.019	5.01733333333333	0.0816666666666667	-5.94103	1.58173222246475e-19	5.38371699088398e-17	MSTRG.17182	--	--	--
MSTRG.99105.1	21.963	14.796	6.999	0.378	0.553	0.169	14.586	0.366666666666667	-5.31397	1.8968759688282e-19	6.40818494275251e-17	MSTRG.99105	--	--	--
MSTRG.46729.1	24.216	17.929	9.538	0.561	0.196	0.199	17.2276666666667	0.318666666666667	-5.75654	2.17461975730527e-19	7.29206383655203e-17	MSTRG.46729	--	--	--
MSTRG.48978.1	12.407	14.319	8.452	0.313	0.307	0.121	11.726	0.247	-5.56906	2.21981785185025e-19	7.38889223054476e-17	MSTRG.48978	--	--	--
MSTRG.35693.1	0.465	1.376	2.382	32.711	34.918	32.463	1.40766666666667	33.364	4.56691461189879	2.32594028125953e-19	7.68561975126551e-17	MSTRG.35693	--	--	--
MSTRG.63392.1	11.157	8.238	3.18	0.066	0	0.113	7.525	0.0596666666666667	-6.97862	2.35911212792461e-19	7.7387425303637e-17	MSTRG.63392	--	--	--
MSTRG.1451.1	39.143	29.838	13.678	1.009	1.789	0.317	27.553	1.03833333333333	-4.72987	2.65163540079413e-19	8.63574697543521e-17	MSTRG.1451	--	--	--
MSTRG.37490.1	98.763	97.935	110.715	13.128	8.258	10.52	102.471	10.6353333333333	-3.26828	3.24276727548449e-19	1.04854879852791e-16	MSTRG.37490	--	--	--
MSTRG.60866.1	7.842	5.166	3.286	0.26	0.232	0.058	5.43133333333333	0.183333333333333	-4.88877	3.26803730171961e-19	1.04922539440812e-16	MSTRG.60866	--	--	--
MSTRG.41387.1	27.658	17.914	10.098	0.917	0.727	0.294	18.5566666666667	0.646	-4.84426	3.30143997912562e-19	1.05248511559886e-16	MSTRG.41387	--	--	--
MSTRG.68463.1	12.067	5.952	4.037	0.111	0.201	0.075	7.352	0.129	-5.83269	4.67406462383982e-19	1.47965196822801e-16	MSTRG.68463	--	--	--
MSTRG.32041.1	15.454	8.91	3.311	0.136	0.117	0.071	9.225	0.108	-6.41645	5.29423907684836e-19	1.66268050991615e-16	MSTRG.32041	--	--	--
MSTRG.38896.1	52.776	45.063	21.381	2.68	1.515	1.766	39.74	1.987	-4.32193	5.32569029441432e-19	1.66268050991615e-16	MSTRG.38896	--	--	--
MSTRG.96964.1	19.469	27.156	17.035	0.606	0	0.658	21.22	0.421333333333333	-5.65432	6.28411655874482e-19	1.94846351025904e-16	MSTRG.96964	--	--	--
MSTRG.45921.1	10.67	7.94	2.652	0.136	0.319	0.046	7.08733333333333	0.167	-5.40732	6.55503607289653e-19	2.01863896587723e-16	MSTRG.45921	--	--	--
MSTRG.50895.1	8.595	4.994	2.868	0.103	0.277	0.075	5.48566666666667	0.151666666666667	-5.17669	8.95246641819069e-19	2.73057218074727e-16	MD17G0085200	--	--	--
MSTRG.89829.1	57.003	37.652	23.331	0.839	0.438	2.365	39.3286666666667	1.214	-5.01774	8.98750259407859e-19	2.73057218074727e-16	MSTRG.89829	--	--	--
MSTRG.81203.1	17.281	15.926	9.529	0.417	0.064	0	14.2453333333333	0.160333333333333	-6.47327	9.88462493294022e-19	2.97570371440234e-16	MSTRG.81203	--	--	--
MSTRG.87866.1	6.875	5.129	3.338	0.262	0.118	0.108	5.114	0.162666666666667	-4.97446	9.92580487474327e-19	2.97570371440234e-16	MSTRG.87866	--	--	--
MSTRG.46815.1	15.864	9.516	9.887	0.406	0.418	0.044	11.7556666666667	0.289333333333333	-5.34448	1.04075738862817e-18	3.09960830432952e-16	MSTRG.46815	--	--	--
MSTRG.68546.1	33.335	21.155	21.615	1.051	0.878	0.531	25.3683333333333	0.82	-4.95126	1.10826877966208e-18	3.27909930630869e-16	MSTRG.68546	--	--	--
MSTRG.27341.1	22.547	18.519	9.743	0	0.506	0.374	16.9363333333333	0.293333333333333	-5.85144	1.34699769578936e-18	3.95956095394082e-16	MSTRG.27341	--	--	--
MSTRG.68583.1	13.315	9.013	7.006	0.612	0.298	0.112	9.778	0.340666666666667	-4.84311	1.36017610360931e-18	3.97250400221225e-16	MD04G0075800	--	--	--
MSTRG.20076.1	14.195	11.567	5.577	0.064	0.503	0.142	10.4463333333333	0.236333333333333	-5.46603	1.4399101680893e-18	4.17841624354068e-16	MSTRG.20076	--	--	--
MSTRG.14851.1	44.73	40.171	36.082	0.923	2.777	0.403	40.3276666666667	1.36766666666667	-4.88198	1.50632831669362e-18	4.34331060945246e-16	MSTRG.14851	--	--	--
MSTRG.22958.1	4.867	4.619	2.236	0.041	0.039	0.047	3.90733333333333	0.0423333333333333	-6.52825	1.60433077151291e-18	4.59661074022898e-16	MSTRG.22958	--	--	--
MSTRG.53363.1	47.485	22.249	15.627	1.261	1.153	0.267	28.4536666666667	0.893666666666667	-4.99273	1.62331095753408e-18	4.62173985764844e-16	MSTRG.53363	--	--	--
MSTRG.11711.1	5.531	4.439	5.173	37.721	43.746	27.203	5.04766666666667	36.2233333333333	2.84323076450832	1.91608327871927e-18	5.42119837152142e-16	MSTRG.11711	--	--	--
MSTRG.46779.2	27.825	17.907	9.233	0.595	0.086	0.113	18.3216666666667	0.264666666666667	-6.11323	2.17301502680411e-18	6.1099513818879e-16	MSTRG.46779	--	--	--
MSTRG.580.1	19.504	11.894	4.77	0.125	0.217	0.073	12.056	0.138333333333333	-6.44546	2.53708777910928e-18	7.08959423904308e-16	MSTRG.580	--	--	--
MSTRG.93138.1	49.049	23.627	13.1	0.281	1.047	0.339	28.592	0.555666666666667	-5.68525	2.6119321369293e-18	7.2539604850707e-16	MSTRG.93138	--	--	--
MSTRG.70583.1	2.995	2.26	1.641	26.7	24.184	35.431	2.29866666666667	28.7716666666667	3.64577961619303	3.07908629635211e-18	8.49921692375388e-16	MSTRG.70583	--	--	--
MSTRG.84418.1	43.354	40.276	36.627	4.624	3.872	3.236	40.0856666666667	3.91066666666667	-3.3576	3.24029182805065e-18	8.8899861069106e-16	MD07G0034800	--	--	--
MSTRG.25386.1	1.297	0.846	4.018	67.96	67.472	41.151	2.05366666666667	58.861	4.84103811264513	3.30277804713883e-18	9.00683490457395e-16	MSTRG.25386	--	--	--
MSTRG.94791.2	9.406	9.614	5.264	0	0.124	0.168	8.09466666666667	0.0973333333333333	-6.37789	3.5358330042576e-18	9.57001516410077e-16	MSTRG.94791	--	--	--
MSTRG.11091.2	36.424	28.261	13.986	1.691	1.115	0.481	26.2236666666667	1.09566666666667	-4.58099	3.55157513435006e-18	9.57001516410077e-16	MSTRG.11091	--	--	--
MSTRG.46814.1	12.86	10.118	8.372	0.551	0.236	0.174	10.45	0.320333333333333	-5.02779	3.57907908550582e-18	9.58706101312207e-16	MSTRG.46814	--	--	--
MSTRG.58812.1	31.238	25.986	21.397	0.225	0.999	0.513	26.207	0.579	-5.50025	3.86263313017274e-18	1.02818262773252e-15	MSTRG.58812	--	--	--
MSTRG.59528.1	55.265	52.271	35.041	2.783	0.802	3.043	47.5256666666667	2.20933333333333	-4.42702	3.88387703157262e-18	1.02818262773252e-15	MSTRG.59528	--	--	--
MSTRG.17764.1	30.038	29.306	19.129	1.572	1.822	0.23	26.1576666666667	1.208	-4.43654	5.56039189170502e-18	1.45621428599774e-15	MSTRG.17764	--	--	--
MSTRG.15351.1	13.292	9.718	5.108	0.438	0.581	0.431	9.37266666666667	0.483333333333333	-4.27737	5.56506818082152e-18	1.45621428599774e-15	MSTRG.15351	--	--	--
MSTRG.81616.1	0	0	0	7.492	9.471	7.583	0.001	8.182	12.998237821888	5.76621964067849e-18	1.50017814318319e-15	MD06G0085700	--	--	--
MSTRG.93131.1	9.837	8.206	6.067	0.089	0.281	0.083	8.03666666666667	0.151	-5.73398	5.82529489633853e-18	1.50688728378485e-15	MD08G0140400	--	--	--
MSTRG.14567.1	23.573	10.559	6.637	0.053	0.176	0.19	13.5896666666667	0.139666666666667	-6.60438	6.33018672723625e-18	1.62818876679124e-15	MSTRG.14567	--	--	--
MSTRG.96566.1	9.242	9.72	12.278	0.315	0.53	0.284	10.4133333333333	0.376333333333333	-4.79028	6.5358709706704e-18	1.67159515802982e-15	MD09G0097400	--	--	--
MSTRG.21587.1	0	0	0	43.185	48.389	40.521	0.001	44.0316666666667	15.4262538330958	6.63798278194688e-18	1.68817327278625e-15	MSTRG.21587	--	--	--
MSTRG.73126.1	63.319	33.072	12.923	0.706	1.543	0.96	36.438	1.06966666666667	-5.09021	8.59021135938376e-18	2.17245965378739e-15	MSTRG.73126	--	--	--
MSTRG.31755.1	9.698	8.393	6.115	0.234	0.266	0.075	8.06866666666667	0.191666666666667	-5.39566	9.77854186114583e-18	2.45625078156676e-15	MSTRG.31755	--	--	--
MSTRG.79925.1	101.989	79.848	62.206	12.125	11.015	10.477	81.3476666666667	11.2056666666667	-2.85987	9.82087944208143e-18	2.45625078156676e-15	MSTRG.79925	--	--	--
MSTRG.5648.1	4.592	3.276	3.371	16.888	19.75	15.864	3.74633333333333	17.5006666666667	2.22385870534553	1.0086928770615e-17	2.50892955229104e-15	MSTRG.5648	--	--	--
MSTRG.90656.1	22.654	12.508	5.872	0.46	0.146	0.421	13.678	0.342333333333333	-5.32031	1.01489656397906e-17	2.5105657133753e-15	MSTRG.90656	--	--	--
MSTRG.80126.1	59.307	29.157	12.392	0.13	0.386	0.434	33.6186666666667	0.316666666666667	-6.73015	1.06347851459443e-17	2.61644613462908e-15	MSTRG.80126	--	--	--
MSTRG.15055.1	72.747	26.507	13.474	0.711	0.962	0.565	37.576	0.746	-5.65449	1.08260737821117e-17	2.64911099482385e-15	MSTRG.15055	--	--	--
MSTRG.32993.1	11.706	9.883	6.251	0.538	0.279	0.059	9.28	0.292	-4.99008	1.09540890610661e-17	2.6660250414269e-15	MSTRG.32993	--	--	--
MSTRG.49261.1	33.209	27.631	15.69	0	1.001	0.221	25.51	0.407333333333333	-5.96871	1.12064529825833e-17	2.71286053512601e-15	MSTRG.49261	--	--	--
MSTRG.15588.1	10.148	7.734	5.366	0.286	0.295	0.08	7.74933333333333	0.220333333333333	-5.13631	1.15109826552545e-17	2.77175890330169e-15	MSTRG.15588	--	--	--
MSTRG.91235.1	61.924	74.302	74.728	4.081	5.467	1.474	70.318	3.674	-4.25847	1.27069016867651e-17	3.04353826697445e-15	MSTRG.91235	--	--	--
MSTRG.73012.1	23.447	12.955	6.623	0.329	0.167	0.422	14.3416666666667	0.306	-5.55054	1.29939385989656e-17	3.09590845492935e-15	MSTRG.73012	--	--	--
MSTRG.88320.1	2.767	2.655	1.146	19.792	19.112	14.224	2.18933333333333	17.7093333333333	3.01594637144671	1.43901607770759e-17	3.41061878647878e-15	MSTRG.88320	--	--	--
MSTRG.27337.1	60.595	47.45	19.345	0.176	0.769	0.995	42.4633333333333	0.646666666666667	-6.03705	1.47549649957006e-17	3.47859117261096e-15	MSTRG.27337	--	--	--
MSTRG.68175.1	12.367	11.754	11.234	1.425	1.589	1.02	11.785	1.34466666666667	-3.13163	1.48306367782349e-17	3.47859117261096e-15	MSTRG.68175	--	--	--
MSTRG.21151.1	11.046	8.551	5.392	0.087	0.192	0.038	8.32966666666667	0.105666666666667	-6.30067	1.52144931043294e-17	3.5502313831953e-15	MSTRG.21151	--	--	--
MSTRG.42731.1	43.176	29.648	11.2	0.62	0.604	0.11	28.008	0.444666666666667	-5.97697	1.55531304657829e-17	3.61063929772065e-15	MSTRG.42731	--	--	--
MSTRG.70342.1	18.793	14.26	11.058	0.628	0.433	0	14.7036666666667	0.353666666666667	-5.37764	1.78104779937537e-17	4.11358432805733e-15	MSTRG.70342	--	--	--
MSTRG.28198.1	24.211	19.356	7.987	0.599	0.316	0	17.1846666666667	0.305	-5.81617	1.90620362376575e-17	4.38030110884527e-15	MSTRG.28198	--	--	--
MSTRG.30505.4	12.628	14.173	5.147	73.186	69.726	101.551	10.6493333333333	81.4876666666667	2.9358186027982	2.02570261767955e-17	4.63139049493615e-15	MSTRG.30505	--	--	--
MSTRG.15888.1	65.703	32.911	22.778	1.082	2.504	0.663	40.464	1.41633333333333	-4.83641	2.08557995210814e-17	4.74432758050168e-15	MSTRG.15888	--	--	--
MSTRG.72824.1	11.913	7.631	4.844	0.198	0.07	0.071	8.12933333333333	0.113	-6.16874	2.3817646419794e-17	5.38819909632633e-15	MSTRG.72824	--	--	--
MSTRG.73008.1	45.18	23.166	7.67	0.499	0.943	0.328	25.3386666666667	0.59	-5.42448	2.39242752957121e-17	5.38819909632633e-15	MSTRG.73008	--	--	--
MSTRG.53361.1	21.595	14.927	6.195	0.516	0.32	0.131	14.239	0.322333333333333	-5.46515	2.48548339980125e-17	5.57006673394074e-15	MSTRG.53361	--	--	--
MSTRG.49237.1	13.556	10.129	6.643	0.191	0.382	0.388	10.1093333333333	0.320333333333333	-4.97997	2.52392524659735e-17	5.6283532999121e-15	MSTRG.49237	--	--	--
MSTRG.62289.1	29.824	27.043	17.261	0.67	2.183	1.218	24.7093333333333	1.357	-4.18656	2.71374970533352e-17	6.02199683385996e-15	MSTRG.62289	--	--	--
MSTRG.99563.1	993.078	874.33	1018.65	224.997	260.358	182.915	962.02	222.756666666667	-2.1106	2.88814983524152e-17	6.37773926300237e-15	MSTRG.99563	--	--	--
MSTRG.6826.1	6.042	5.104	2.803	0.301	0.32	0.247	4.64966666666667	0.289333333333333	-4.00632	2.98311747650006e-17	6.55547306037288e-15	MSTRG.6826	--	--	--
MSTRG.55437.1	1.476	0.525	0.332	10.314	11.414	10.716	0.777666666666667	10.8146666666667	3.79769348703447	3.01291908751049e-17	6.58897749625664e-15	MSTRG.55437	--	--	--
MSTRG.48312.1	30.829	21.194	9.579	0.52	0.551	0	20.534	0.357	-5.84595	3.39624766885742e-17	7.39157383276473e-15	MSTRG.48312	--	--	--
MSTRG.5917.1	55.529	42.237	15.612	1.306	1.379	0.222	37.7926666666667	0.969	-5.28547	3.53094463248109e-17	7.64795849606634e-15	MSTRG.5917	--	--	--
MSTRG.26507.1	12.729	6.654	2.565	0.137	0.231	0.107	7.316	0.158333333333333	-5.53002	4.05386704784725e-17	8.73878606614271e-15	MSTRG.26507	--	--	--
MSTRG.49273.1	13.427	9.641	4.007	0.193	0.241	0.035	9.025	0.156333333333333	-5.85123	4.14558585501498e-17	8.8941481550082e-15	MSTRG.49273	--	--	--
MSTRG.48420.1	33.942	24.811	10.578	0.698	1.565	0.984	23.1103333333333	1.08233333333333	-4.41632	5.39144156730611e-17	1.15125079391689e-14	MSTRG.48420	--	--	--
MSTRG.32149.1	17.62	12.647	6.282	0.144	0	0.169	12.183	0.104333333333333	-6.86753	5.53927453462881e-17	1.1756165620805e-14	MSTRG.32149	--	--	--
MSTRG.22494.1	6.26	5.417	6.317	21.637	26.849	20.27	5.998	22.9186666666667	1.93396968792121	5.55748844209564e-17	1.1756165620805e-14	MSTRG.22494	--	--	--
MSTRG.66407.1	20.365	16.277	11.499	0.259	0.785	0.65	16.047	0.564666666666667	-4.82876	5.83109587367133e-17	1.22775757723362e-14	MD04G0000700	--	--	--
MSTRG.225.1	49.36	29.928	10.362	0.439	0	0.214	29.8833333333333	0.217666666666667	-7.10108	6.07915210846534e-17	1.2740608185098e-14	MSTRG.225	--	--	--
MSTRG.51118.1	0	0.437	0.206	40.401	33.258	34.166	0.214333333333333	35.9416666666667	7.38965726318128	6.50232527229569e-17	1.35646895277214e-14	MSTRG.51118	--	--	--
MSTRG.96956.1	5.946	4.612	2.08	0.082	0.141	0.041	4.21266666666667	0.088	-5.58109	7.04729738716201e-17	1.4634133276121e-14	MD09G0120200	--	--	--
MSTRG.71373.1	25.844	20.712	8.887	0.356	0.993	0.193	18.481	0.514	-5.16813	7.09579591893371e-17	1.46675609796443e-14	MSTRG.71373	--	--	--
MSTRG.2218.1	43.741	31.579	23.125	4.443	4.487	3.915	32.815	4.28166666666667	-2.93811	8.99640263385564e-17	1.85117341287278e-14	MSTRG.2218	--	--	--
MSTRG.79530.1	39.509	23.725	9.109	0.297	0.588	0.395	24.1143333333333	0.426666666666667	-5.82064	9.13146962940366e-17	1.8704637948121e-14	MD06G0036900	--	--	--
MSTRG.81616.2	0	0	0.103	6.622	5.097	6.458	0.0343333333333333	6.059	7.46332596376488	9.94614696790223e-17	2.02816273463949e-14	MD06G0085700	--	--	--
MSTRG.14887.1	8.046	8.286	6.206	0.552	0.114	0.366	7.51266666666667	0.344	-4.44884	1.04838647287475e-16	2.12465557983885e-14	MSTRG.14887	--	--	--
MSTRG.59113.1	73.646	58.46	25.971	1.706	5.417	1.207	52.6923333333333	2.77666666666667	-4.24617	1.05193059597824e-16	2.12465557983885e-14	MSTRG.59113	--	--	--
MSTRG.28092.1	20.353	10.022	4.802	0.22	0	0.198	11.7256666666667	0.139333333333333	-6.39499	1.05601516592755e-16	2.12465557983885e-14	MSTRG.28092	--	--	--
MSTRG.21080.1	12.008	8.239	4.764	0.086	0	0	8.337	0.0286666666666667	-8.18401	1.15530047850576e-16	2.31412820183528e-14	MSTRG.21080	--	--	--
MSTRG.34344.1	6.167	3.898	2.657	0.026	0.098	0.08	4.24066666666667	0.068	-5.96261	1.20401585554023e-16	2.40108342574673e-14	MSTRG.34344	--	--	--
MSTRG.78960.1	52.856	35.266	30.39	0.731	1.115	1.125	39.504	0.990333333333333	-5.31794	1.2467879569035e-16	2.47547561495898e-14	MSTRG.78960	--	--	--
MSTRG.83086.1	9.456	9.272	10.822	29.932	32.25	27.021	9.85	29.7343333333333	1.59393410006051	1.37645020721436e-16	2.72098359958022e-14	MSTRG.83086	--	--	--
MSTRG.39841.1	66.874	33.609	15.751	2.266	2.077	1.835	38.7446666666667	2.05933333333333	-4.23375	1.44271121760929e-16	2.83956930912849e-14	MSTRG.39841	--	--	--
MSTRG.78617.1	10.733	11.431	10.367	1.597	2.249	1.379	10.8436666666667	1.74166666666667	-2.63831	1.50465600703435e-16	2.94866981742155e-14	MSTRG.78617	--	--	--
MSTRG.66356.1	17.152	14.356	7.096	0	0.283	0.053	12.868	0.112	-6.84415	1.56571785807481e-16	3.05510697056847e-14	MSTRG.66356	--	--	--
MSTRG.63386.1	58.105	38.884	16.77	1.947	1.81	2.528	37.9196666666667	2.095	-4.17792	1.65386813995736e-16	3.21325994968797e-14	MSTRG.63386	--	--	--
MSTRG.41954.1	21.017	17.72	5.654	0.212	0	0.009	14.797	0.0736666666666667	-7.65008	1.6639861860394e-16	3.21910216477853e-14	MSTRG.41954	--	--	--
MSTRG.74418.1	8.203	5.662	3.841	0.066	0.147	0.089	5.902	0.100666666666667	-5.87355	1.6883583590039e-16	3.25235295973394e-14	MD05G0089100	--	--	--
MSTRG.76503.1	5.448	3.823	2.338	0.205	0.33	0.085	3.86966666666667	0.206666666666667	-4.22683	1.91139273662195e-16	3.66639143195505e-14	MD05G0189600	--	--	--
MSTRG.46375.1	9.788	12.419	13.085	1.856	1.167	1.263	11.764	1.42866666666667	-3.04164	2.12394555208667e-16	4.0569152403971e-14	MD16G0168200	--	--	--
MSTRG.48787.1	12.481	10.232	6.732	0.187	0.104	0.463	9.815	0.251333333333333	-5.28731	2.15413997773175e-16	4.09730095176213e-14	MSTRG.48787	--	--	--
MSTRG.24380.1	8.71	7.427	4.479	0.215	0.552	0.143	6.872	0.303333333333333	-4.50175	2.18104062834335e-16	4.13110996671443e-14	MSTRG.24380	--	--	--
MSTRG.29656.1	39.339	20.379	12.428	0.708	0.939	0.179	24.0486666666667	0.608666666666667	-5.30416	2.24940464075884e-16	4.24284577843799e-14	MSTRG.29656	--	--	--
MSTRG.49231.1	6.014	4.02	1.966	0.201	0.35	0.186	4	0.245666666666667	-4.02523	2.49352028213046e-16	4.68378297310223e-14	MSTRG.49231	--	--	--
MSTRG.3695.1	77.684	43.234	25.099	2.125	1.392	1.882	48.6723333333333	1.79966666666667	-4.7573	2.50756333773877e-16	4.69069771636761e-14	MSTRG.3695	--	--	--
MSTRG.40114.1	7.766	3.83	4.53	0.128	0.186	0.143	5.37533333333333	0.152333333333333	-5.14105	2.53056216032936e-16	4.71423944180863e-14	MSTRG.40114	--	--	--
MSTRG.53185.1	4.674	2.754	1.686	0.027	0.105	0	3.038	0.044	-6.10947	3.01762070262369e-16	5.59251899005447e-14	MSTRG.53185	--	--	--
MSTRG.100409.1	38.691	24.818	19.102	0.598	0.835	0.946	27.537	0.793	-5.11791	3.02672281818318e-16	5.59251899005447e-14	MSTRG.100409	--	--	--
MSTRG.44709.1	11.532	7.981	4.194	0.039	0.263	0.227	7.90233333333333	0.176333333333333	-5.4859	3.44416464713966e-16	6.33796298420184e-14	MSTRG.44709	--	--	--
MSTRG.1517.1	5.536	2.488	1.801	0.029	0.082	0	3.275	0.037	-6.46783	4.5908377345895e-16	8.4138717978596e-14	MD01G0029200	--	--	--
MSTRG.46734.1	15.824	11.021	4.627	0.344	0.098	0.233	10.4906666666667	0.225	-5.54304	4.74612843125024e-16	8.66340677234948e-14	MSTRG.46734	--	--	--
MSTRG.13802.2	51.217	49.067	52.021	164.587	149.05	146.918	50.7683333333333	153.518333333333	1.59641015024081	5.21602115574071e-16	9.48289404414563e-14	MD11G0126600	--	--	--
MSTRG.69160.1	13.381	11.292	5.757	0.328	0.871	0.169	10.1433333333333	0.456	-4.47535	5.44812014833525e-16	9.86523803979954e-14	MSTRG.69160	--	--	--
MSTRG.38286.1	18.24	13.571	11.109	0.433	0	0.073	14.3066666666667	0.168666666666667	-6.40637	5.50461297136314e-16	9.92782169723657e-14	MSTRG.38286	--	--	--
MSTRG.69480.1	55.589	52.974	47.958	4.734	7.993	3.293	52.1736666666667	5.34	-3.28841	5.55696611381752e-16	9.98247218279385e-14	MSTRG.69480	--	--	--
MSTRG.91571.1	55.003	33.837	30.839	0	0	0	39.893	0.001	-15.2838	6.070698652745e-16	1.08503776959381e-13	MSTRG.91571	--	--	--
MSTRG.62804.1	23.966	16.416	6.514	0.171	0.441	0.092	15.632	0.234666666666667	-6.05775	6.0880424457538e-16	1.08503776959381e-13	MSTRG.62804	--	--	--
MSTRG.34474.1	24.694	18.96	16.548	0.438	0	0.31	20.0673333333333	0.249333333333333	-6.33063	6.27594138034139e-16	1.11413956998696e-13	MD14G0202600	--	--	--
MSTRG.54862.1	14.885	12.362	8.322	0.317	0.637	0.114	11.8563333333333	0.356	-5.05764	6.69126335081051e-16	1.1832296899525e-13	MSTRG.54862	--	--	--
MSTRG.94460.1	32.672	14.096	17.618	1.382	1.595	1.052	21.462	1.343	-3.99825	6.74835762146737e-16	1.18868249481014e-13	MSTRG.94460	--	--	--
MSTRG.57545.1	17.15	14.063	5.081	0.401	0.603	0.074	12.098	0.359333333333333	-5.0733	7.68151473515442e-16	1.34780810289033e-13	MSTRG.57545	--	--	--
MSTRG.22566.1	431.271	341.292	387.955	78.207	97.766	63.179	386.839333333333	79.7173333333333	-2.27877	7.88054458345468e-16	1.37739140057301e-13	MD12G0197500	--	--	--
MSTRG.21795.1	53.615	38.522	23.348	3.614	3.846	2.26	38.495	3.24	-3.57061	8.02028553961475e-16	1.39642425420316e-13	MSTRG.21795	--	--	--
MSTRG.39994.1	33.819	23.931	17.766	0.248	1.169	0.257	25.172	0.558	-5.49541	8.64551445279538e-16	1.49951645120151e-13	MSTRG.39994	--	--	--
MSTRG.64701.1	20.25	19.699	11.611	0	0	0	17.1866666666667	0.001	-14.069	8.75262635952461e-16	1.51230016286e-13	MSTRG.64701	--	--	--
MSTRG.64255.1	20.524	15.823	9.581	0.505	0.929	0.344	15.3093333333333	0.592666666666667	-4.69105	9.17616152019649e-16	1.57945116295732e-13	MSTRG.64255	--	--	--
MSTRG.14868.1	39.199	29.519	25.762	1.485	0.564	0	31.4933333333333	0.683	-5.52702	9.55657304506833e-16	1.63869888324696e-13	MSTRG.14868	--	--	--
MSTRG.26787.1	40.884	29.934	19.298	0.78	1.045	0	30.0386666666667	0.608333333333333	-5.62581	9.6732959498879e-16	1.65245446926594e-13	MSTRG.26787	--	--	--
MSTRG.28447.1	37.892	18.814	8.184	0.514	0.303	0.725	21.63	0.514	-5.39512	1.07140044092739e-15	1.82335438196774e-13	MSTRG.28447	--	--	--
MSTRG.84946.1	0.219	0.475	0.53	6.396	4.912	5.012	0.408	5.44	3.73696559416621	1.07924214775706e-15	1.829820703626e-13	MSTRG.84946	--	--	--
MSTRG.3056.1	46.096	35.653	13.479	0.165	0	0.216	31.7426666666667	0.127	-7.96545	1.08863170939644e-15	1.83885331539804e-13	MSTRG.3056	--	--	--
MSTRG.61891.1	8.966	5.97	2.908	0.495	0.213	0.118	5.948	0.275333333333333	-4.43315	1.11763706019898e-15	1.8808294452843e-13	MSTRG.61891	--	--	--
MSTRG.31019.1	26.452	16.457	9.37	0.837	0.572	0.238	17.4263333333333	0.549	-4.98832	1.24548177492495e-15	2.08821164700287e-13	MSTRG.31019	--	--	--
MSTRG.7059.1	10.339	6.875	4.425	0.268	0.214	0.242	7.213	0.241333333333333	-4.9015	1.28289454555035e-15	2.14300196245456e-13	MD10G0077400	--	--	--
MSTRG.41045.1	16.555	14.393	14.464	0.523	0.583	0	15.1373333333333	0.368666666666667	-5.35965	1.55246070372369e-15	2.58376263223778e-13	MSTRG.41045	--	--	--
MSTRG.89832.1	24.86	27.52	10.968	0.171	0.99	0.42	21.116	0.527	-5.32439	1.60472634573848e-15	2.66096545586942e-13	MSTRG.89832	--	--	--
MSTRG.24207.2	11.659	9.085	6.819	0.429	0.408	0.142	9.18766666666667	0.326333333333333	-4.81528	1.74303695832942e-15	2.87976423600783e-13	MSTRG.24207	--	--	--
MSTRG.27730.1	10.191	6.457	4.046	0.263	0.079	0.215	6.898	0.185666666666667	-5.21539	1.75423681883408e-15	2.88772896552e-13	MSTRG.27730	--	--	--
MSTRG.48986.2	96.962	97.678	118.718	313.941	300.19	273.509	104.452666666667	295.88	1.50216285615556	1.86180299436333e-15	3.05369419390701e-13	MD16G0234900	--	--	--
MSTRG.82958.1	0.437	0.432	0.192	3.7	3.687	3	0.353666666666667	3.46233333333333	3.2912824701543	2.36581877952107e-15	3.85839595433734e-13	MD06G0153300	--	--	--
MSTRG.34595.1	60.091	44.285	42.625	3.152	5.784	1.347	49.0003333333333	3.42766666666667	-3.83749	2.36946713049942e-15	3.85839595433734e-13	MD14G0209600	--	--	--
MSTRG.92839.1	26.485	14.85	5.306	0.291	0.599	0.12	15.547	0.336666666666667	-5.52917	2.49024571327515e-15	4.04053523993737e-13	MSTRG.92839	--	--	--
MSTRG.4802.1	35.131	22.949	13.341	1.16	2.579	0.61	23.807	1.44966666666667	-4.03759	2.5585692272908e-15	4.1365667982224e-13	MSTRG.4802	--	--	--
MSTRG.3605.1	15.153	13.048	6.707	0.685	0.153	0.136	11.636	0.324666666666667	-5.16349	2.616074178924e-15	4.21448619237404e-13	MSTRG.3605	--	--	--
MSTRG.48353.1	24.661	18.936	10.501	0.556	1.766	0.335	18.0326666666667	0.885666666666667	-4.34771	2.80394527175223e-15	4.5011276066295e-13	MSTRG.48353	--	--	--
MSTRG.59338.1	30.081	16.256	7.206	0.262	0.332	0.101	17.8476666666667	0.231666666666667	-6.26754	2.93125099677854e-15	4.68886223933455e-13	MSTRG.59338	--	--	--
MSTRG.98212.1	13.811	8.276	3.171	0.18	0.523	0.397	8.41933333333333	0.366666666666667	-4.52116	3.42153772553021e-15	5.45385884848687e-13	MSTRG.98212	--	--	--
MSTRG.46949.1	54.814	54.296	52.47	8.214	4.906	4.232	53.86	5.784	-3.21907	3.53663894289254e-15	5.61754765985272e-13	MD16G0187700	--	--	--
MSTRG.45493.4	3.46	2.943	3.874	11.983	11.761	9.168	3.42566666666667	10.9706666666667	1.67919451584209	3.6201495171076e-15	5.73008910803999e-13	MD16G0129500	--	--	--
MSTRG.87604.1	7.419	4.958	3.2	0.06	0	0.048	5.19233333333333	0.036	-7.17224	3.66391498996044e-15	5.77915566831077e-13	MSTRG.87604	--	--	--
MSTRG.50871.1	7.104	4.852	4.987	0.052	0	0.057	5.64766666666667	0.0363333333333333	-7.28022	3.78339849580745e-15	5.94689814259401e-13	MSTRG.50871	--	--	--
MSTRG.75684.1	4.232	3.348	2.243	0.109	0.236	0.169	3.27433333333333	0.171333333333333	-4.25632	3.85960447669373e-15	6.04568979430618e-13	MSTRG.75684	--	--	--
MSTRG.92509.1	34.431	26.219	12.011	1.047	0.551	0.56	24.2203333333333	0.719333333333333	-5.07341	3.97601700244706e-15	6.20656254081985e-13	MSTRG.92509	--	--	--
MSTRG.25256.1	16.268	15.063	8.515	0.501	0.158	0.375	13.282	0.344666666666667	-5.26813	4.12047348325922e-15	6.40995581146603e-13	MSTRG.25256	--	--	--
MSTRG.17765.1	32.102	27.895	10.88	1.005	1.302	2.039	23.6256666666667	1.44866666666667	-4.02756	4.2297440407392e-15	6.55740695137749e-13	MSTRG.17765	--	--	--
MSTRG.14829.1	43.133	22.793	9.913	0.704	1.123	0.363	25.2796666666667	0.73	-5.11394	4.38498366104181e-15	6.77487458538231e-13	MSTRG.14829	--	--	--
MSTRG.76452.1	20.402	11.685	4.851	0.26	0.523	0.282	12.3126666666667	0.355	-5.11618	4.65515682768034e-15	7.16783314395446e-13	MD05G0188300	--	--	--
MSTRG.66260.1	67.45	47.092	57.995	5.836	7.293	7.015	57.5123333333333	6.71466666666667	-3.09848	4.6751330975113e-15	7.17418983699115e-13	MSTRG.66260	--	--	--
MSTRG.39995.1	38.007	29.628	26.775	0	0.563	0.461	31.47	0.341333333333333	-6.52665	4.89329751837844e-15	7.48360423511735e-13	MSTRG.39995	--	--	--
MSTRG.82640.1	7.003	5.506	3.498	0.493	0.467	0.356	5.33566666666667	0.438666666666667	-3.60447	5.08882946510586e-15	7.75643841938981e-13	MSTRG.82640	--	--	--
MSTRG.23221.1	9.485	7.618	3.323	0.123	0.18	0.112	6.80866666666667	0.138333333333333	-5.62115	5.22652477676755e-15	7.93958221877484e-13	MSTRG.23221	--	--	--
MSTRG.69965.1	13.892	10.172	6.153	0.217	0.614	0.67	10.0723333333333	0.500333333333333	-4.33136	5.30205088218074e-15	8.02737596606823e-13	MSTRG.69965	--	--	--
MSTRG.69360.1	70.978	94.299	121.975	391.19	314.636	361.567	95.7506666666666	355.797666666667	1.89370261240306	5.40949626141227e-15	8.16274954192907e-13	MSTRG.69360	--	--	--
MSTRG.24379.1	8.267	6.66	2.787	0.116	0.403	0.082	5.90466666666667	0.200333333333333	-4.88138	5.43802896432702e-15	8.17854263076811e-13	MSTRG.24379	--	--	--
MSTRG.14452.1	14.662	9.511	6.564	0.83	1.131	0.594	10.2456666666667	0.851666666666667	-3.58858	5.82487214371956e-15	8.73132904218678e-13	MD11G0141100	--	--	--
MSTRG.5161.1	6.077	5.959	2.5	0.079	0.193	0	4.84533333333333	0.0906666666666667	-5.73988	5.88403888816187e-15	8.79090945307589e-13	MSTRG.5161	--	--	--
MSTRG.56275.1	12.181	14.222	9.175	0	0	0	11.8593333333333	0.001	-13.5337	6.05516781930911e-15	9.0168221056679e-13	MD02G0081200	--	--	--
MSTRG.39334.1	6.014	3.886	2.235	0.104	0.109	0	4.045	0.071	-5.83218	6.28540569163382e-15	9.32898459851055e-13	MSTRG.39334	--	--	--
MSTRG.46780.1	9.468	5.031	3.56	0	0.074	0.054	6.01966666666667	0.0426666666666667	-7.14043	6.32345432943393e-15	9.35478607971061e-13	MSTRG.46780	--	--	--
MSTRG.57804.1	8.251	10.238	4.589	0	0.101	0.083	7.69266666666666	0.0613333333333333	-6.97067	6.46309299413309e-15	9.53022008962251e-13	MD02G0156000	--	--	--
MSTRG.87444.1	5.651	4.327	6.383	0.226	0.533	0.181	5.45366666666667	0.313333333333333	-4.12146	6.6264860644915e-15	9.7394284952424e-13	MSTRG.87444	--	--	--
MSTRG.28427.1	26.917	15.754	10.013	0.616	1.031	0.842	17.5613333333333	0.829666666666667	-4.40373	6.73501960094041e-15	9.86108594233392e-13	MSTRG.28427	--	--	--
MSTRG.16657.1	131.17	98.585	130.372	16.767	23.133	10.656	120.042333333333	16.852	-2.83255	6.75282564696264e-15	9.86108594233392e-13	MSTRG.16657	--	--	--
MSTRG.94678.1	4.487	3.269	2.009	0.197	0.263	0.138	3.255	0.199333333333333	-4.0294	6.99631104344619e-15	1.01837943609571e-12	MSTRG.94678	--	--	--
MSTRG.30043.1	21.072	12.978	5.398	0.308	0.413	0.39	13.1493333333333	0.370333333333333	-5.15002	7.02743882152358e-15	1.01963182054984e-12	MSTRG.30043	--	--	--
MSTRG.64609.1	8.559	7.253	2.72	0.324	0.195	0.098	6.17733333333333	0.205666666666667	-4.9086	7.10049698716589e-15	1.02694056904796e-12	MSTRG.64609	--	--	--
MSTRG.85748.1	5.397	4.51	1.982	0	0.104	0.04	3.963	0.048	-6.36741	7.1964631850935e-15	1.03750538829936e-12	MD07G0085200	--	--	--
MSTRG.44949.1	2.23	0.677	1.917	21.484	23.099	17.126	1.608	20.5696666666667	3.67717910341745	7.25445799784008e-15	1.04254621937848e-12	MSTRG.44949	--	--	--
MSTRG.29605.1	77.767	53.844	16.637	1.521	4.063	1.345	49.416	2.30966666666667	-4.41922	7.37924874059432e-15	1.05712408619609e-12	MD13G0237400	--	--	--
MSTRG.14203.1	24.17	17.036	10.763	1.054	0.143	0.751	17.323	0.649333333333333	-4.73759	7.51408184969891e-15	1.07304407335653e-12	MSTRG.14203	--	--	--
MSTRG.54505.2	16.558	11.929	5.618	0.357	0.332	0.358	11.3683333333333	0.349	-5.02565	7.56909365158671e-15	1.07750094501157e-12	MSTRG.54505	--	--	--
MSTRG.63623.1	21.761	13.432	7.231	0	0.37	0.327	14.1413333333333	0.232333333333333	-5.92758	8.14504681525716e-15	1.15585618896513e-12	MSTRG.63623	--	--	--
MSTRG.64135.1	50.886	29.12	19.831	2.287	2.497	1.769	33.279	2.18433333333333	-3.92935	8.59838551319895e-15	1.21637598061564e-12	MSTRG.64135	--	--	--
MSTRG.52639.1	8.809	6.956	2.911	0.151	0.17	0.035	6.22533333333333	0.118666666666667	-5.71316	9.51539451459099e-15	1.34190777034585e-12	MSTRG.52639	--	--	--
MSTRG.46872.1	9.688	8.915	4.561	0	0.399	0.032	7.72133333333333	0.143666666666667	-5.74805	9.5474239199411e-15	1.34224327152737e-12	MSTRG.46872	--	--	--
MSTRG.46736.1	38.124	24.395	12.32	0.462	0.902	1.147	24.9463333333333	0.837	-4.89746	1.03114188691963e-14	1.44516291266144e-12	MSTRG.46736	--	--	--
MSTRG.44047.1	28.6	20.34	10.19	0	0.575	0.311	19.71	0.295333333333333	-6.06044	1.09627528085612e-14	1.53170634842826e-12	MSTRG.44047	--	--	--
MSTRG.67627.1	9.096	6.611	3.378	0.125	0.233	0.128	6.36166666666667	0.162	-5.29534	1.19963960223451e-14	1.6709687739555e-12	MSTRG.67627	--	--	--
MSTRG.16664.1	22.196	23.08	13.182	0	0.754	0.29	19.486	0.348	-5.80721	1.23729442058478e-14	1.71813132286664e-12	MSTRG.16664	--	--	--
MSTRG.99892.1	8.305	6.01	4.453	0.207	0.041	0	6.256	0.0826666666666667	-6.24179	1.306990624755e-14	1.80936264807444e-12	MSTRG.99892	--	--	--
MSTRG.82147.1	15.11	13.277	4.298	0.057	0.319	0.103	10.895	0.159666666666667	-6.09246	1.32275773922724e-14	1.82560732003287e-12	MSTRG.82147	--	--	--
MSTRG.14600.1	18.033	9.983	5.073	0	0.253	0.204	11.0296666666667	0.152333333333333	-6.17801	1.37071050379781e-14	1.88603932511925e-12	MSTRG.14600	--	--	--
MSTRG.24382.1	4.056	4.27	1.542	0.042	0.065	0.018	3.28933333333333	0.0416666666666667	-6.30276	1.44942883136731e-14	1.98830890203535e-12	MSTRG.24382	--	--	--
MSTRG.54866.1	7.982	5.315	3.926	0.15	0.042	0.101	5.741	0.0976666666666667	-5.87729	1.55409347586507e-14	2.12544584770199e-12	MSTRG.54866	--	--	--
MSTRG.29677.1	23.551	20.428	12.799	0	0.956	0.857	18.926	0.604333333333333	-4.96888	1.63792139098472e-14	2.23334528459299e-12	MSTRG.29677	--	--	--
MSTRG.49426.1	13.195	8.105	12.139	1.143	0.52	0.382	11.1463333333333	0.681666666666667	-4.03136	1.69713188249816e-14	2.30713102669097e-12	MD17G0001700	--	--	--
MSTRG.31134.1	1309.45	1235.03	1550.03	312.743	389.406	235.23	1364.84	312.459666666667	-2.12699	1.70639613196671e-14	2.3127798352695e-12	MSTRG.31134	--	--	--
MSTRG.63391.1	8.03	6.076	3.099	0.19	0.283	0.383	5.735	0.285333333333333	-4.32907	1.80940140668623e-14	2.44341374310381e-12	MSTRG.63391	--	--	--
MSTRG.41033.1	9.338	8.385	4.356	0.173	0.264	0.072	7.35966666666667	0.169666666666667	-5.43887	1.81357444980644e-14	2.44341374310381e-12	MSTRG.41033	--	--	--
MSTRG.21125.2	9.056	9.244	9.411	29.711	32.669	24.23	9.237	28.87	1.64407483435737	1.81959178540878e-14	2.4442463066371e-12	MSTRG.21125	--	--	--
MSTRG.4976.1	5.631	5.304	2.703	0.105	0.327	0.223	4.546	0.218333333333333	-4.37999	1.86369045086829e-14	2.49607701243659e-12	MSTRG.4976	--	--	--
MSTRG.64337.1	83.618	57.954	27.602	4.406	6.878	1.508	56.3913333333333	4.264	-3.72519	1.89544545903404e-14	2.53111859837794e-12	MSTRG.64337	--	--	--
MSTRG.31091.1	11.493	9.514	6.475	0.51	0.743	0.732	9.16066666666667	0.661666666666667	-3.79128	1.96014603936675e-14	2.60981914870863e-12	MSTRG.31091	--	--	--
MSTRG.28206.1	19.955	13.544	4.514	0.388	0.482	0	12.671	0.29	-5.44933	2.28110334528598e-14	3.02824830902495e-12	MSTRG.28206	--	--	--
MSTRG.16693.1	37.722	34.993	16.339	0.741	2.19	1.038	29.6846666666667	1.323	-4.48783	2.39270464873617e-14	3.16711540186075e-12	MSTRG.16693	--	--	--
MSTRG.39563.1	1761.72	2093.64	2209.21	540.273	497.688	469.474	2021.52633333333	502.478333333333	-2.00831	2.47751295562513e-14	3.26981148653626e-12	MSTRG.39563	--	--	--
MSTRG.99119.1	17.73	8.748	5.79	0.06	0.201	0.054	10.756	0.105	-6.67861	2.59475877938122e-14	3.41459695301769e-12	MSTRG.99119	--	--	--
MSTRG.67933.1	10.138	7.682	4.521	0.166	0.104	0	7.447	0.09	-6.37059	2.61791568221982e-14	3.43508478314228e-12	MSTRG.67933	--	--	--
MSTRG.22506.1	18.788	11.57	12.979	0	0.275	0	14.4456666666667	0.0916666666666667	-7.30002	2.72387679074493e-14	3.56379128439978e-12	MSTRG.22506	--	--	--
MSTRG.27336.1	43.02	28.952	13.879	0	0.964	0.135	28.617	0.366333333333333	-6.28757	2.8009517116559e-14	3.6540715572032e-12	MSTRG.27336	--	--	--
MSTRG.78563.1	14.13	12.256	11.154	33.781	35.792	29.158	12.5133333333333	32.9103333333333	1.39507448947017	2.8159627451415e-14	3.6630982043049e-12	MSTRG.78563	--	--	--
MSTRG.67449.1	24.648	11.08	5.07	0.234	0.261	0.495	13.5993333333333	0.33	-5.36493	2.9393549212147e-14	3.81265495497043e-12	MSTRG.67449	--	--	--
MSTRG.32936.1	6.564	7.867	7.602	1.18	1.477	1.006	7.34433333333333	1.221	-2.58857	3.02489667158612e-14	3.91240135502949e-12	MSTRG.32936	--	--	--
MSTRG.79329.1	0.679	0.287	0.136	5.663	5.779	4.945	0.367333333333333	5.46233333333333	3.89435563259846	3.16583652444779e-14	4.08302716880989e-12	MSTRG.79329	--	--	--
MSTRG.55977.1	39.243	35.772	16.335	1.328	1.662	0.743	30.45	1.24433333333333	-4.613	3.36043842464175e-14	4.32169565469055e-12	MD02G0063000	--	--	--
MSTRG.62406.1	2.864	3.282	4.445	18.039	19.517	11.444	3.53033333333333	16.3333333333333	2.20994293450295	3.48750822731179e-14	4.47240821365941e-12	MSTRG.62406	--	--	--
MSTRG.16264.1	4.813	3.859	1.649	0.016	0.178	0.014	3.44033333333333	0.0693333333333333	-5.63286	3.61570002693202e-14	4.62370408246287e-12	MSTRG.16264	--	--	--
MSTRG.90260.1	12.104	7.805	4.143	0.263	0.054	0.112	8.01733333333333	0.143	-5.80904	3.66749693573503e-14	4.6767301065856e-12	MD08G0017000	--	--	--
MSTRG.48011.1	34.969	28.919	19.406	0.05	0.617	0.665	27.7646666666667	0.444	-5.96655	3.69990208576155e-14	4.70479964944774e-12	MSTRG.48011	--	--	--
MSTRG.82363.1	0.868	0	0.794	13.082	19.213	15.751	0.554	16.0153333333333	4.8534240392958	3.80733931697772e-14	4.82785556135194e-12	MD06G0121200	--	--	--
MSTRG.40387.1	18.269	16.908	12.028	0	0.46	0.193	15.735	0.217666666666667	-6.17571	4.28018706227103e-14	5.41228458441193e-12	MSTRG.40387	--	--	--
MSTRG.94692.1	14.676	10.639	5.276	0.455	0	0.105	10.197	0.186666666666667	-5.77154	4.36692527551462e-14	5.50658329518861e-12	MD08G0195500	--	--	--
MSTRG.52927.1	43.099	26.865	10.887	1.305	2.52	0.762	26.9503333333333	1.529	-4.13964	4.41238288430826e-14	5.5484489108264e-12	MSTRG.52927	--	--	--
MSTRG.40106.1	20.179	18.015	5.516	0.087	0	0.171	14.57	0.086	-7.40445	4.61139049639602e-14	5.78263258674104e-12	MSTRG.40106	--	--	--
MSTRG.80424.1	7.673	6.245	2.531	0.202	0.126	0.116	5.483	0.148	-5.2113	4.76540034011635e-14	5.95652733629328e-12	MSTRG.80424	--	--	--
MSTRG.9972.1	28.889	21.494	14.853	0.408	0.132	0	21.7453333333333	0.18	-6.91657	4.77637991357101e-14	5.95652733629328e-12	MSTRG.9972	--	--	--
MSTRG.29658.1	79.769	49.092	17.849	2.665	3.431	2.322	48.9033333333333	2.806	-4.12335	4.82449866654559e-14	6.00000632241352e-12	MSTRG.29658	--	--	--
MSTRG.15202.1	6.121	4.928	2.365	0.053	0.057	0	4.47133333333333	0.0366666666666667	-6.93009	5.05825080792405e-14	6.27347824175106e-12	MSTRG.15202	--	--	--
MSTRG.63816.1	11.981	7.506	4.229	0.291	0.5	0.147	7.90533333333333	0.312666666666667	-4.66013	5.22886092580429e-14	6.4623706334894e-12	MSTRG.63816	--	--	--
MSTRG.19246.1	14.852	12.141	7.093	0.405	0.111	0.132	11.362	0.216	-5.71704	5.23910407230248e-14	6.4623706334894e-12	MSTRG.19246	--	--	--
MSTRG.7819.1	10.502	6.242	3.864	0.156	0.146	0.039	6.86933333333333	0.113666666666667	-5.91729	5.40603804267861e-14	6.65016130853309e-12	MSTRG.7819	--	--	--
MSTRG.61013.1	2.052	3.206	1.434	23.139	18.307	22.688	2.23066666666667	21.378	3.26058003953726	6.01858303956045e-14	7.37161405598794e-12	MSTRG.61013	--	--	--
MSTRG.92696.1	32.749	31.921	39.743	1.88	0.233	0.189	34.8043333333333	0.767333333333333	-5.50327	6.02508825181811e-14	7.37161405598794e-12	MSTRG.92696	--	--	--
MSTRG.55335.1	0.743	0.113	0.692	8.09	9.23	5.19	0.516	7.50333333333333	3.86208868019711	6.48262747957782e-14	7.89215348548277e-12	MSTRG.55335	--	--	--
MSTRG.94119.1	10.737	6.852	5.296	0.172	0.156	0.171	7.62833333333333	0.166333333333333	-5.51922	6.48541186374691e-14	7.89215348548277e-12	MSTRG.94119	--	--	--
MSTRG.45493.5	3.106	3.997	2.683	10.216	11.271	9.079	3.262	10.1886666666667	1.64313657933175	6.51274043139002e-14	7.90416210693283e-12	MD16G0129500	--	--	--
MSTRG.68671.1	11.155	8.123	3.705	0.377	0.244	0	7.661	0.207	-5.20983	6.67829697359939e-14	8.08341779940831e-12	MSTRG.68671	--	--	--
MSTRG.63511.1	49.449	31.622	16.419	0.615	0.916	0.556	32.4966666666667	0.695666666666667	-5.54575	6.72133528041716e-14	8.11381671491212e-12	MSTRG.63511	--	--	--
MSTRG.44583.1	4.083	2.142	1.239	0.013	0.1	0	2.488	0.0376666666666667	-6.04555	6.83625163272634e-14	8.23059242451832e-12	MD16G0078800	--	--	--
MSTRG.100486.1	5.564	3.347	2.243	0.054	0	0.064	3.718	0.0393333333333333	-6.56263	7.12264022765118e-14	8.55264722720268e-12	MSTRG.100486	--	--	--
MSTRG.18361.1	44.875	32.56	9.692	1.1	2.196	0.403	29.0423333333333	1.233	-4.55791	7.40647645858641e-14	8.86979008766053e-12	MSTRG.18361	--	--	--
MSTRG.22891.1	102.09	118.497	78.49	20.753	16.332	9.627	99.6923333333333	15.5706666666667	-2.67865	7.42594367718161e-14	8.86979008766053e-12	MD12G0219000	--	--	--
MSTRG.16423.1	0.477	0.031	0.118	3.906	5.075	3.35	0.208666666666667	4.11033333333333	4.2999833345101	7.72250504702624e-14	9.19715813293459e-12	MD11G0196500	--	--	--
MSTRG.97781.1	5.596	3.638	2.399	0.026	0.058	0.05	3.87766666666667	0.0446666666666667	-6.43985	7.74065530196841e-14	9.19715813293459e-12	MSTRG.97781	--	--	--
MSTRG.52020.1	8.752	5.777	4.77	0.477	0.287	0.045	6.433	0.269666666666667	-4.57624	7.80234800700663e-14	9.24619088819851e-12	MSTRG.52020	--	--	--
MSTRG.38813.1	51.992	30.133	20.339	1.444	3.728	1.053	34.1546666666667	2.075	-4.0409	8.36550195527379e-14	9.88767383846708e-12	MSTRG.38813	--	--	--
MSTRG.48186.1	18.438	11.15	6.741	0.653	0.857	0.254	12.1096666666667	0.588	-4.3642	8.64388256888853e-14	1.01901020836202e-11	MSTRG.48186	--	--	--
MSTRG.17782.1	6.25	3.834	1.579	0.018	0.042	0.063	3.88766666666667	0.041	-6.56714	9.34390432156818e-14	1.09867325904693e-11	MSTRG.17782	--	--	--
MSTRG.32020.1	32.49	35.983	46.616	129.478	134.751	93.052	38.363	119.093666666667	1.63430924440546	9.65982966476408e-14	1.13146884688632e-11	MSTRG.32020	--	--	--
MSTRG.68244.1	6.776	4.706	2.706	0.208	0.257	0.021	4.72933333333333	0.162	-4.86757	9.67281017351843e-14	1.13146884688632e-11	MSTRG.68244	--	--	--
MSTRG.85857.1	17.845	15.36	6.189	0.125	0.754	0.474	13.1313333333333	0.451	-4.86374	1.04086674575228e-13	1.21440713179021e-11	MSTRG.85857	--	--	--
MSTRG.79633.1	76.008	60.26	68.164	9.762	11.122	5.757	68.144	8.88033333333333	-2.9399	1.06039529306668e-13	1.23401117022714e-11	MSTRG.79633	--	--	--
MSTRG.20669.1	8.454	6.807	2.966	0.039	0.169	0.107	6.07566666666667	0.105	-5.85458	1.06965618610994e-13	1.24159656125669e-11	MSTRG.20669	--	--	--
MSTRG.14488.1	4.999	3.795	1.505	0.039	0.061	0.119	3.433	0.073	-5.55543	1.10144689743008e-13	1.27522761124711e-11	MSTRG.14488	--	--	--
MSTRG.4781.1	19.231	18.881	6.397	0.099	0.371	0.166	14.8363333333333	0.212	-6.12893	1.17250522344029e-13	1.35403415714078e-11	MSTRG.4781	--	--	--
MSTRG.76839.1	103.973	69.545	71.407	4.143	12.415	3.15	81.6416666666667	6.56933333333333	-3.63549	1.2845100364887e-13	1.47960521225972e-11	MD05G0212100	--	--	--
MSTRG.88412.1	23.96	15.092	8.347	1.054	1.049	0.711	15.7996666666667	0.938	-4.07416	1.37961848735772e-13	1.58512561685778e-11	MSTRG.88412	--	--	--
MSTRG.12950.1	4.369	8.869	10.698	46.905	40.194	42.098	7.97866666666667	43.0656666666667	2.43231858508123	1.38604387471904e-13	1.58847645986471e-11	MSTRG.12950	--	--	--
MSTRG.85218.1	3.629	2.022	1.485	0.052	0.021	0.014	2.37866666666667	0.029	-6.35796	1.58472584312373e-13	1.81158975233253e-11	MSTRG.85218	--	--	--
MSTRG.22964.1	111.185	127.659	110.881	21.334	19.424	21.471	116.575	20.743	-2.49056	1.61594140480263e-13	1.84262094342595e-11	MSTRG.22964	--	--	--
MSTRG.68410.1	18.41	10.015	5.985	0.169	0.784	0.203	11.47	0.385333333333333	-4.89561	1.72951640177245e-13	1.96717281386526e-11	MSTRG.68410	--	--	--
MSTRG.85934.1	6.968	6.673	4.02	0	0.044	0.191	5.887	0.0783333333333333	-6.23176	1.75959158420233e-13	1.99636469737482e-11	MSTRG.85934	--	--	--
MSTRG.48291.1	43.916	23.48	7.583	1.262	0.414	0.659	24.993	0.778333333333333	-5.00499	1.78695627969569e-13	2.02234309563861e-11	MSTRG.48291	--	--	--
MSTRG.89257.1	0.087	0.115	0.081	2.141	2.642	1.974	0.0943333333333333	2.25233333333333	4.57750889694997	1.81536505577143e-13	2.04937059126476e-11	MSTRG.89257	--	--	--
MSTRG.28241.1	6.777	3.871	2.434	0.098	0	0	4.36066666666667	0.0326666666666667	-7.06059	1.86523629852227e-13	2.10043238800509e-11	MSTRG.28241	--	--	--
MSTRG.14977.1	13.32	6.74	5.743	0.118	0.066	0.16	8.601	0.114666666666667	-6.22899	1.92216516134299e-13	2.14902463836271e-11	MSTRG.14977	--	--	--
MSTRG.87711.1	42.523	22.299	12.753	0.786	0.175	0.284	25.8583333333333	0.415	-5.96137	1.92233346414553e-13	2.14902463836271e-11	MSTRG.87711	--	--	--
MSTRG.19872.1	10.249	6.817	3.882	0.15	0.211	0.043	6.98266666666667	0.134666666666667	-5.69631	1.92464702111643e-13	2.14902463836271e-11	MSTRG.19872	--	--	--
MSTRG.43021.1	17.351	12.249	8.72	0.113	0.497	0.08	12.7733333333333	0.23	-5.79536	1.92737635727597e-13	2.14902463836271e-11	MSTRG.43021	--	--	--
MSTRG.24928.1	3.321	2.66	1.329	0.108	0.075	0	2.43666666666667	0.061	-5.31996	2.0890419119391e-13	2.32355868087399e-11	MSTRG.24928	--	--	--
MSTRG.2841.1	8.541	4.563	2.77	0.034	0.161	0.03	5.29133333333333	0.075	-6.1406	2.23087024139986e-13	2.47522708230221e-11	MSTRG.2841	--	--	--
MSTRG.8819.1	10.277	7.412	4.841	0.466	0.279	0	7.51	0.248333333333333	-4.91846	2.30865320944834e-13	2.55526704495151e-11	MSTRG.8819	--	--	--
MSTRG.50336.1	1.219	1.203	0.341	11.032	14.949	10.644	0.921	12.2083333333333	3.72852129227184	2.38326320912299e-13	2.63141322472655e-11	MSTRG.50336	--	--	--
MSTRG.93856.1	0.805	0.389	0.442	4.102	4.83	2.436	0.545333333333333	3.78933333333333	2.79673380630103	2.45447885644422e-13	2.70345020322076e-11	MSTRG.93856	--	--	--
MSTRG.28192.1	28.778	21.245	12.714	1.246	1.864	0.763	20.9123333333333	1.291	-4.01779	2.52892598014874e-13	2.7786881115377e-11	MSTRG.28192	--	--	--
MSTRG.48232.1	6.668	4.307	1.98	0.12	0.163	0.076	4.31833333333333	0.119666666666667	-5.17338	2.57130859536402e-13	2.81841570952866e-11	MSTRG.48232	--	--	--
MSTRG.77965.1	32.793	25.103	9.491	1.116	2.279	1.559	22.4623333333333	1.65133333333333	-3.7658	2.5806350681917e-13	2.82180601212488e-11	MSTRG.77965	--	--	--
MSTRG.80372.1	6.806	5.907	2.178	0.108	0.232	0.146	4.96366666666667	0.162	-4.93734	2.71201336987143e-13	2.95327722651266e-11	MSTRG.80372	--	--	--
MSTRG.2716.1	30.585	24.286	12.546	0.952	0.219	0.31	22.4723333333333	0.493666666666667	-5.50847	2.713917529058e-13	2.95327722651266e-11	MSTRG.2716	--	--	--
MSTRG.9485.1	7.646	5.908	2.998	0.075	0.419	0.016	5.51733333333333	0.17	-5.02036	2.83862161281198e-13	3.0815722251891e-11	MD10G0170300	--	--	--
MSTRG.85939.1	8.326	7.742	3.574	0.212	0.05	0	6.54733333333333	0.0873333333333333	-6.22823	2.87862007842335e-13	3.11495549132264e-11	MSTRG.85939	--	--	--
MSTRG.4404.1	22.991	22.759	31.191	0	0.177	0.286	25.647	0.154333333333333	-7.3766	2.88313492868009e-13	3.11495549132264e-11	MD01G0179800	--	--	--
MSTRG.29144.1	14.563	7.858	7.766	0.118	0.153	0	10.0623333333333	0.0903333333333333	-6.79949	2.92103277334655e-13	3.14838649087202e-11	MSTRG.29144	--	--	--
MSTRG.49210.1	32.922	20.445	8.092	0.812	0.661	0	20.4863333333333	0.491	-5.38279	2.9541735384595e-13	3.1765435133616e-11	MSTRG.49210	--	--	--
MSTRG.55232.1	13.93	11.16	7.728	0.378	0.694	0	10.9393333333333	0.357333333333333	-4.93611	3.05891156990675e-13	3.2813712762585e-11	MSTRG.55232	--	--	--
MSTRG.25764.1	21.453	15.031	8.694	0	0.463	0.183	15.0593333333333	0.215333333333333	-6.12794	3.1223072875209e-13	3.34145930493578e-11	MSTRG.25764	--	--	--
MSTRG.79748.1	16.435	9.499	4.899	0.536	1.269	0.444	10.2776666666667	0.749666666666667	-3.77712	3.17505456544789e-13	3.38989493215237e-11	MSTRG.79748	--	--	--
MSTRG.53713.1	45.69	34.428	20.1	3.408	3.415	1.966	33.406	2.92966666666667	-3.5113	3.25220209571407e-13	3.46409262755012e-11	MSTRG.53713	--	--	--
MSTRG.14328.1	7.208	3.243	1.931	0.156	0.025	0.02	4.12733333333333	0.067	-5.94491	3.34390948306747e-13	3.5534140466897e-11	MSTRG.14328	--	--	--
MSTRG.14930.1	40.108	31.22	10.184	0	0	0	27.1706666666667	0.001	-14.7298	3.4318043362595e-13	3.63827518730986e-11	MD11G0149200	--	--	--
MSTRG.9439.1	12.305	14.119	17.167	48.122	41.781	44.36	14.5303333333333	44.7543333333333	1.62295957840847	3.54732768129639e-13	3.75196207487398e-11	MD10G0168700	--	--	--
MSTRG.23286.2	28.027	21.175	19.465	3.045	2.378	0.901	22.889	2.108	-3.44071	3.58902155988944e-13	3.78721251735746e-11	MD13G0023800	--	--	--
MSTRG.71481.1	11.442	8.7	3.194	0.195	0	0	7.77866666666667	0.065	-6.90294	3.61836947211217e-13	3.80930157286153e-11	MSTRG.71481	--	--	--
MSTRG.99617.1	14.713	10.527	5.343	0.076	0.523	0.405	10.1943333333333	0.334666666666667	-4.9289	3.63939797078756e-13	3.82255004036153e-11	MD09G0204900	--	--	--
MSTRG.12036.1	10.831	6.729	3.998	0.405	0.144	0.127	7.186	0.225333333333333	-4.99506	3.75953070935336e-13	3.93958786300271e-11	MSTRG.12036	--	--	--
MSTRG.55233.1	12.725	17.197	9.846	0.395	0.465	0.549	13.256	0.469666666666667	-4.81886	4.02208690055061e-13	4.20498503235625e-11	MSTRG.55233	--	--	--
MSTRG.14772.1	24.668	17.32	7.131	0	0.218	0.176	16.373	0.131333333333333	-6.96194	4.05708316491082e-13	4.23179948830294e-11	MSTRG.14772	--	--	--
MSTRG.72372.1	6.114	4.528	2.583	0.041	0.412	0.087	4.40833333333333	0.18	-4.61416	4.10754100189679e-13	4.27458100264059e-11	MSTRG.72372	--	--	--
MSTRG.27771.1	0	0	0	7.082	4.899	4.413	0.001	5.46466666666667	12.4159177818377	4.27373292836677e-13	4.43733064069347e-11	MSTRG.27771	--	--	--
MSTRG.54545.1	12.487	6.85	5.227	0.208	0.387	0	8.188	0.198333333333333	-5.36751	4.33698984643389e-13	4.49270465350609e-11	MSTRG.54545	--	--	--
MSTRG.53515.1	8.995	4.846	2.741	0.193	0.048	0.102	5.52733333333333	0.114333333333333	-5.59527	4.38119171605183e-13	4.52813168479339e-11	MSTRG.53515	--	--	--
MSTRG.79270.1	94.777	72.235	49.049	13.61	15.425	9.908	72.0203333333333	12.981	-2.472	4.40723461596408e-13	4.54467206902228e-11	MSTRG.79270	--	--	--
MSTRG.15013.1	10.43	7.053	4.749	0.657	0.922	0.548	7.41066666666667	0.709	-3.38575	4.46869088701791e-13	4.59757199464576e-11	MD11G0150600	--	--	--
MSTRG.22236.1	11.696	9.939	6.339	0.259	0.192	0.131	9.32466666666667	0.194	-5.58692	4.60060601829037e-13	4.72255859052124e-11	MSTRG.22236	--	--	--
MSTRG.28103.1	43.632	26.829	13.609	0.892	0.199	0.161	28.0233333333333	0.417333333333333	-6.06928	4.6218080685063e-13	4.73358890165638e-11	MSTRG.28103	--	--	--
MSTRG.35316.2	11.052	9.88	9.021	27.31	30.542	27.878	9.98433333333333	28.5766666666667	1.51709963726777	4.72397969353413e-13	4.82731008457328e-11	MSTRG.35316	--	--	--
MSTRG.2217.1	39.037	28.995	23.425	4.645	5.789	3.559	30.4856666666667	4.66433333333333	-2.70839	4.94439695851216e-13	5.0411690521371e-11	MSTRG.2217	--	--	--
MSTRG.3563.2	13.866	11.362	7.776	0.452	0.084	0	11.0013333333333	0.178666666666667	-5.94426	4.99185246924746e-13	5.07811616697445e-11	MD01G0130600	--	--	--
MSTRG.7123.1	25.53	18.442	11.571	0.524	0.438	0	18.5143333333333	0.320666666666667	-5.85142	5.02781416591366e-13	5.10323137840237e-11	MSTRG.7123	--	--	--
MSTRG.7821.1	17.167	13.353	5.354	0.372	0.434	0.067	11.958	0.291	-5.36081	5.18946587421832e-13	5.25552417583869e-11	MSTRG.7821	--	--	--
MSTRG.79118.1	28.308	20.577	7.989	0.312	0.957	0	18.958	0.423	-5.48601	5.23721071825046e-13	5.29203776795715e-11	MSTRG.79118	--	--	--
MSTRG.21547.1	4.946	3.227	5.201	21.71	17.904	24.563	4.458	21.3923333333333	2.26262532894767	5.27975343356595e-13	5.31591961355506e-11	MSTRG.21547	--	--	--
MSTRG.16647.1	11.743	12.876	9.433	0.281	0.697	0.565	11.3506666666667	0.514333333333333	-4.46393	5.28433105679334e-13	5.31591961355506e-11	MSTRG.16647	--	--	--
MSTRG.29638.1	19.5	13.873	8.244	1.411	0.932	0.42	13.8723333333333	0.921	-3.91287	5.6577525358455e-13	5.67895342672261e-11	MSTRG.29638	--	--	--
MSTRG.1222.1	16.072	11.859	10.862	0.499	0	0	12.931	0.166333333333333	-6.28061	5.67129996438971e-13	5.67995747982207e-11	MD01G0023200	--	--	--
MSTRG.92420.1	47.497	21.223	10.082	0.711	0.735	0.265	26.2673333333333	0.570333333333333	-5.52532	5.74758093225763e-13	5.7436477091031e-11	MSTRG.92420	--	--	--
MSTRG.83191.1	19.339	12.153	7.016	0.091	0.19	0.077	12.836	0.119333333333333	-6.74905	5.76221478556023e-13	5.74558813056225e-11	MSTRG.83191	--	--	--
MSTRG.68722.1	4.825	3.237	1.709	0.022	0.116	0	3.257	0.046	-6.14577	6.03032823935928e-13	5.99971272675945e-11	MSTRG.68722	--	--	--
MSTRG.13134.1	42.054	35.04	22.36	1.72	2.85	0.784	33.1513333333333	1.78466666666667	-4.21534	6.13063443834701e-13	6.08613356117392e-11	MSTRG.13134	--	--	--
MSTRG.66705.2	17.492	13.997	11.095	0.405	1.985	0.801	14.1946666666667	1.06366666666667	-3.73823	6.26966981366332e-13	6.2105401049174e-11	MD04G0017400	--	--	--
MSTRG.50648.1	7.779	7.191	10.745	28.172	28.329	25.379	8.57166666666667	27.2933333333333	1.67090094867095	6.29911157497697e-13	6.22608039055966e-11	MSTRG.50648	--	--	--
MSTRG.55737.1	57.977	38.196	39.226	1.713	1.574	4.743	45.133	2.67666666666667	-4.07567	6.39477287346293e-13	6.30686216141162e-11	MD02G0047400	--	--	--
MSTRG.66851.1	33.767	32.159	33.612	0.515	0.247	0	33.1793333333333	0.254	-7.02931	6.51697768630099e-13	6.41341441045999e-11	MSTRG.66851	--	--	--
MSTRG.94736.1	15.598	12.06	4.981	0.514	0.465	0	10.8796666666667	0.326333333333333	-5.05914	6.73723907320363e-13	6.61579339706844e-11	MSTRG.94736	--	--	--
MSTRG.68663.1	9.54	6.404	3.725	0.378	0.162	0	6.55633333333333	0.18	-5.18682	6.88650592264741e-13	6.74773239420618e-11	MSTRG.68663	--	--	--
MSTRG.63880.1	10.843	7.257	3.462	0.102	0.113	0.092	7.18733333333333	0.102333333333333	-6.13411	7.02642367355887e-13	6.86996054596839e-11	MSTRG.63880	--	--	--
MSTRG.73011.1	16.381	10.702	3.546	0.09	0	0.052	10.2096666666667	0.0473333333333333	-7.75286	7.07331998479368e-13	6.90090781016434e-11	MSTRG.73011	--	--	--
MSTRG.8780.1	5.031	4.072	3.109	19.124	24.878	13.407	4.07066666666667	19.1363333333333	2.23297743105103	7.23758587715452e-13	7.04598441017006e-11	MSTRG.8780	--	--	--
MSTRG.9682.1	4.867	3.261	1.56	0.14	0.098	0	3.22933333333333	0.0793333333333333	-5.34717	7.37489840795897e-13	7.16425485042693e-11	MSTRG.9682	--	--	--
MSTRG.85063.1	4.53	3.407	1.541	0.067	0	0.064	3.15933333333333	0.0436666666666667	-6.17694	7.47120906341066e-13	7.24227329960466e-11	MSTRG.85063	--	--	--
MSTRG.15554.1	4.349	3.461	2.143	0.03	0.057	0.046	3.31766666666667	0.0443333333333333	-6.22563	7.64017666776438e-13	7.39023840968004e-11	MSTRG.15554	--	--	--
MSTRG.19755.1	51.579	29.648	22.957	0.666	2.057	0.495	34.728	1.07266666666667	-5.01683	7.69158985739803e-13	7.42410621011837e-11	MSTRG.19755	--	--	--
MSTRG.91203.1	66.026	60.737	43.772	5.458	1.621	5.968	56.845	4.349	-3.70828	8.07051646104378e-13	7.7732810569147e-11	MD08G0069600	--	--	--
MSTRG.60060.1	0.67	0.378	0.446	7.399	8.179	7.15	0.498	7.576	3.9272186834003	8.09580784375502e-13	7.781085462398e-11	MSTRG.60060	--	--	--
MSTRG.89830.1	43.86	36.381	23.845	6.383	5.61	3.452	34.6953333333333	5.14833333333333	-2.75256	8.15416232548726e-13	7.82056725238311e-11	MSTRG.89830	--	--	--
MSTRG.15249.1	7.254	4.905	2.342	0	0.119	0.159	4.83366666666667	0.0926666666666667	-5.70492	8.45731846652043e-13	8.0941722972709e-11	MSTRG.15249	--	--	--
MSTRG.66282.1	38.737	40.623	44.439	8.282	10.645	5.088	41.2663333333333	8.005	-2.36599	8.49740599792695e-13	8.11538126835770e-11	MSTRG.66282	--	--	--
MSTRG.62234.1	3.354	1.885	1.23	0.081	0.033	0.014	2.15633333333333	0.0426666666666667	-5.65933	8.6016346213365e-13	8.19762942470067e-11	MSTRG.62234	--	--	--
MSTRG.12380.1	840.466	955.565	966.823	267.776	300.429	257.139	920.951333333333	275.114666666667	-1.74309	8.70273551975404e-13	8.2765574420955e-11	MD11G0056300	--	--	--
MSTRG.48665.1	30.367	18.811	6.995	0.53	0.707	0.6	18.7243333333333	0.612333333333333	-4.93445	8.83792737086151e-13	8.38750805349119e-11	MSTRG.48665	--	--	--
MSTRG.18379.1	44.37	35.513	12.832	0	0.066	0.435	30.905	0.167	-7.53185	8.88813788047115e-13	8.41751283914327e-11	MD12G0033700	--	--	--
MSTRG.677.1	0.311	0.922	0.435	13.242	15.995	8.371	0.556	12.536	4.49484839174907	8.92040564472964e-13	8.43043513843979e-11	MSTRG.677	--	--	--
MSTRG.60489.1	26.829	16.215	11.786	1.185	1.111	0.499	18.2766666666667	0.931666666666667	-4.29405	9.08997949754152e-13	8.55768040955068e-11	MSTRG.60489	--	--	--
MSTRG.29008.1	5.506	3.646	2.186	0.053	0.165	0.099	3.77933333333333	0.105666666666667	-5.16054	9.09285444121557e-13	8.55768040955068e-11	MSTRG.29008	--	--	--
MSTRG.48856.1	21.988	13.302	4.094	0	0.495	0.314	13.128	0.269666666666667	-5.60533	1.01675175119999e-12	9.54923963175771e-11	MSTRG.48856	--	--	--
MSTRG.99111.1	66.409	37.424	16.874	3.745	4.682	1.93	40.2356666666667	3.45233333333333	-3.54283	1.06294066406861e-12	9.94441603585530e-11	MSTRG.99111	--	--	--
MSTRG.73676.1	1.173	2.123	1.093	13.231	10.383	11.88	1.463	11.8313333333333	3.0156109929174	1.0632214896185e-12	9.94441603585530e-11	MSTRG.73676	--	--	--
MSTRG.92734.1	8.716	4.694	4.638	0.176	0.152	0.023	6.016	0.117	-5.68422	1.09712728779937e-12	1.02403825136886e-10	MSTRG.92734	--	--	--
MSTRG.65609.1	44.399	36.002	16.063	2.608	2.582	0.755	32.1546666666667	1.98166666666667	-4.02024	1.09970085768665e-12	1.02432835651475e-10	MSTRG.65609	--	--	--
MSTRG.95829.1	8.319	4.541	2.556	0.068	0.191	0.124	5.13866666666667	0.127666666666667	-5.33094	1.11175099876533e-12	1.03161223382795e-10	MSTRG.95829	--	--	--
MSTRG.33601.1	0.943	0.31	0.439	14.582	9.226	14.267	0.564	12.6916666666667	4.49204256314207	1.11207839825939e-12	1.03161223382795e-10	MSTRG.33601	--	--	--
MSTRG.80125.1	43.046	24.273	10.664	0.112	1.758	0.541	25.9943333333333	0.803666666666667	-5.01546	1.15719032322843e-12	1.07126480045456e-10	MSTRG.80125	--	--	--
MSTRG.14867.1	42.104	23.463	17.231	1.629	0.153	1.167	27.5993333333333	0.983	-4.8113	1.18806320771667e-12	1.09760068061482e-10	MSTRG.14867	--	--	--
MSTRG.80960.1	6.603	6.362	4.352	0.041	0	0.07	5.77233333333333	0.037	-7.28549	1.20511266291557e-12	1.11108442235285e-10	MSTRG.80960	--	--	--
MSTRG.8758.3	0.247	0	0	27.052	24.568	26.672	0.0823333333333333	26.0973333333333	8.3082100461583	1.21393910698698e-12	1.11694734622345e-10	MD10G0139300	--	--	--
MSTRG.64643.1	0.989	0	1.658	20.791	17.24	18.777	0.882333333333333	18.936	4.42366401196037	1.2220882756998e-12	1.12195306424834e-10	MSTRG.64643	--	--	--
MSTRG.95902.1	23.272	16.808	9.144	0	0.084	0.068	16.408	0.0506666666666667	-8.33915	1.22433633112876e-12	1.12195306424834e-10	MD09G0060700	--	--	--
MSTRG.87628.1	13.599	7.517	7.949	0.36	0.747	0	9.68833333333333	0.369	-4.71456	1.25140916431659e-12	1.14444528200904e-10	MSTRG.87628	--	--	--
MSTRG.48977.1	7.287	8.18	4.334	0	0	0	6.60033333333333	0.001	-12.6883	1.29072424469678e-12	1.17802007728183e-10	MSTRG.48977	--	--	--
MSTRG.50501.1	7.401	5.283	2.375	0.445	0.291	0.257	5.01966666666667	0.331	-3.92269	1.29489601307131e-12	1.1794496502158e-10	MSTRG.50501	--	--	--
MSTRG.90933.1	13.743	11.511	11.357	1.818	1.775	1.652	12.2036666666667	1.74833333333333	-2.80326	1.30810018066601e-12	1.18908407788292e-10	MSTRG.90933	--	--	--
MSTRG.54647.1	30.008	20.992	37.808	125.264	120.602	76.505	29.6026666666667	107.457	1.85996041871319	1.31529222404365e-12	1.19258130757921e-10	MSTRG.54647	--	--	--
MSTRG.63670.1	27.31	16.186	9.685	0	0	0	17.727	0.001	-14.1137	1.31721631533634e-12	1.19258130757921e-10	MD03G0130400	--	--	--
MSTRG.25367.1	10.632	7.766	5.186	0.052	0.076	0.048	7.86133333333333	0.0586666666666667	-7.06609	1.34248582574842e-12	1.21303374941727e-10	MSTRG.25367	--	--	--
MSTRG.93320.1	15.567	10.844	6.84	1.497	2.247	1.276	11.0836666666667	1.67333333333333	-2.72764	1.37468312568736e-12	1.23965200033349e-10	MSTRG.93320	--	--	--
MSTRG.29328.1	14.114	9.812	3.354	0.551	0.572	0.315	9.09333333333333	0.479333333333333	-4.24571	1.46064712675953e-12	1.3145533753733e-10	MSTRG.29328	--	--	--
MSTRG.48292.1	42.904	16.494	6.061	0.095	0.971	0.534	21.8196666666667	0.533333333333333	-5.35445	1.50680475256366e-12	1.35340365761517e-10	MSTRG.48292	--	--	--
MSTRG.18583.1	13.799	9.695	5.912	0.162	0.504	0	9.802	0.222	-5.46444	1.53122192206658e-12	1.37261158792143e-10	MSTRG.18583	--	--	--
MSTRG.68191.1	15.565	14.217	7.463	1.215	1.652	0.988	12.415	1.285	-3.27224	1.57321752647277e-12	1.40747004359478e-10	MSTRG.68191	--	--	--
MSTRG.49008.1	14.192	10.995	5.199	0.264	0.687	0	10.1286666666667	0.317	-4.99782	1.58470704127527e-12	1.41495272290908e-10	MSTRG.49008	--	--	--
MSTRG.51594.1	21.773	18.339	16.301	0.484	1.054	0.462	18.8043333333333	0.666666666666667	-4.81796	1.62793070546446e-12	1.45068494302502e-10	MSTRG.51594	--	--	--
MSTRG.52934.1	26.059	14.904	11.985	0.134	0.149	0.443	17.6493333333333	0.242	-6.18846	1.64455468508464e-12	1.46261976501172e-10	MSTRG.52934	--	--	--
MSTRG.67590.2	36.616	18.071	19.738	0	1.081	0	24.8083333333333	0.360333333333333	-6.10535	1.6520597530961e-12	1.46360104162335e-10	MSTRG.67590	--	--	--
MSTRG.56889.1	10.862	11.033	8.867	0.105	0	0.343	10.254	0.149333333333333	-6.10151	1.65250278830458e-12	1.46360104162335e-10	MD02G0115300	--	--	--
MSTRG.25603.1	16.747	8.409	6.265	0	0.082	0.415	10.4736666666667	0.165666666666667	-5.98234	1.65535738211835e-12	1.46360104162335e-10	MSTRG.25603	--	--	--
MSTRG.40413.1	18.992	14.415	10.134	0.735	0.36	0.129	14.5136666666667	0.408	-5.1527	1.67244652240593e-12	1.47582810180885e-10	MSTRG.40413	--	--	--
MSTRG.45399.1	12.128	10.965	11.229	26.408	31.495	24.078	11.4406666666667	27.327	1.2561559644741	1.73667690944044e-12	1.52694877933701e-10	MSTRG.45399	--	--	--
MSTRG.99566.1	1035.73	735.541	1107.15	232.509	222.203	115.065	959.472666666667	189.925666666667	-2.33681	1.7371239067763e-12	1.52694877933701e-10	MSTRG.99566	--	--	--
MSTRG.77636.1	6.599	3.549	1.156	0.103	0.115	0.037	3.768	0.085	-5.47019	1.7494080971931e-12	1.53476657270997e-10	MSTRG.77636	--	--	--
MSTRG.45424.1	11.07	8.676	4.606	0.284	0.529	0.471	8.11733333333333	0.428	-4.24532	1.7535937317993e-12	1.53546295251107e-10	MSTRG.45424	--	--	--
MSTRG.98089.1	3.701	2.688	1.318	0.137	0.054	0.074	2.569	0.0883333333333333	-4.86211	1.8200770399268e-12	1.59059975908198e-10	MSTRG.98089	--	--	--
MSTRG.75909.1	5.783	5.174	2.732	0.132	0.139	0	4.563	0.0903333333333333	-5.65858	1.82923509112807e-12	1.59552299306891e-10	MSTRG.75909	--	--	--
MSTRG.10871.1	7.569	9.316	6.823	0.126	0	0.284	7.90266666666667	0.136666666666667	-5.85361	1.96381482289472e-12	1.70961410033887e-10	MSTRG.10871	--	--	--
MSTRG.46758.1	21.587	13.041	12.222	0.626	0	0.261	15.6166666666667	0.295666666666667	-5.72297	1.99335818120403e-12	1.73200252408685e-10	MSTRG.46758	--	--	--
MSTRG.62997.1	27.309	22.942	18.544	0.617	0	0.746	22.9316666666667	0.454333333333333	-5.65745	2.00724616137533e-12	1.74072847661494e-10	MSTRG.62997	--	--	--
MSTRG.62338.1	5.562	3.363	1.597	0.098	0.027	0.044	3.50733333333333	0.0563333333333333	-5.96024	2.01971958432998e-12	1.7481966704213e-10	MSTRG.62338	--	--	--
MSTRG.80632.4	12.306	7.984	5.413	0.068	0.262	0.184	8.56766666666667	0.171333333333333	-5.64402	2.09251686004422e-12	1.80775087285003e-10	MSTRG.80632	--	--	--
MSTRG.67241.1	6.784	5.845	3.351	0	0	0	5.32666666666667	0.001	-12.379	2.20404864603918e-12	1.90047767919138e-10	MSTRG.67241	--	--	--
MSTRG.58915.1	43.852	23.867	18.997	0.597	1.455	0	28.9053333333333	0.684	-5.4012	2.21501230884901e-12	1.9063002321157e-10	MSTRG.58915	--	--	--
MSTRG.86726.1	6.474	7.227	3.652	0	0	0	5.78433333333333	0.001	-12.4979	2.26220102355071e-12	1.94321780142537e-10	MSTRG.86726	--	--	--
MSTRG.33031.1	17.435	13.353	6.606	0.158	0	0.197	12.4646666666667	0.118333333333333	-6.71884	2.29976196697112e-12	1.97174099399272e-10	MSTRG.33031	--	--	--
MSTRG.64395.1	497.218	551.965	482.611	119.237	88.504	123.66	510.598	110.467	-2.20857	2.35748894917651e-12	2.01741336938131e-10	MSTRG.64395	--	--	--
MSTRG.84273.1	0.281	3.046	2.091	27.129	46.028	19.654	1.806	30.937	4.0984635056763	2.39927171711338e-12	2.04929493135859e-10	MD07G0026800	--	--	--
MSTRG.50197.1	5.301	5.266	7.297	21.12	21.586	21.974	5.95466666666667	21.56	1.85626452253855	2.44352387720768e-12	2.08316162706807e-10	MD17G0048500	--	--	--
MSTRG.76807.1	39.148	24.883	14.263	0.023	0	0	26.098	0.00766666666666667	-11.7331	2.47368853855247e-12	2.10272240935062e-10	MSTRG.76807	--	--	--
MSTRG.22886.1	8.322	7.015	4.248	0.294	0.232	0	6.52833333333333	0.175333333333333	-5.21854	2.47575834275968e-12	2.10272240935062e-10	MSTRG.22886	--	--	--
MSTRG.209.1	13.998	15.273	11.614	0.426	0.832	0.096	13.6283333333333	0.451333333333333	-4.91627	2.51402477951584e-12	2.13122448958619e-10	MSTRG.209	--	--	--
MSTRG.92630.1	8.268	4.691	4.435	0.3	0.304	0.034	5.798	0.212666666666667	-4.76889	2.65048873514872e-12	2.24270980469995e-10	MD08G0128500	--	--	--
MSTRG.7484.1	4.189	3.744	4.315	0.699	0.525	0.287	4.08266666666667	0.503666666666667	-3.01897	2.67404740960599e-12	2.25842261540026e-10	MD10G0088300	--	--	--
MSTRG.97164.1	17.25	8.646	4.491	0.49	0.557	0.893	10.129	0.646666666666667	-3.96933	2.79635632530804e-12	2.35732317486722e-10	MSTRG.97164	--	--	--
MSTRG.9750.1	11.184	7.06	4.563	0.652	0.396	0.142	7.60233333333333	0.396666666666667	-4.26044	2.83390090493681e-12	2.38453271497368e-10	MSTRG.9750	--	--	--
MSTRG.87641.1	1.656	1.906	1.414	11.416	15.248	14.838	1.65866666666667	13.834	3.06012247167495	2.85875440365409e-12	2.40089834019564e-10	MSTRG.87641	--	--	--
MSTRG.94865.1	42.178	33.855	14.422	1.448	2.887	1.014	30.1516666666667	1.783	-4.07986	2.86395790431785e-12	2.40089834019564e-10	MSTRG.94865	--	--	--
MSTRG.288.1	20.582	16.009	7.7	0	0	0	14.7636666666667	0.001	-13.8498	2.91618878167463e-12	2.44016543359757e-10	MSTRG.288	--	--	--
MSTRG.28075.2	30.415	13.18	5.645	0.335	0.439	0.552	16.4133333333333	0.442	-5.21468	2.92502227032464e-12	2.44304120212779e-10	MSTRG.28075	--	--	--
MSTRG.63156.1	13.465	8.728	3.216	0.162	0.361	0.121	8.46966666666667	0.214666666666667	-5.30214	2.97242106465045e-12	2.4780576275444e-10	MSTRG.63156	--	--	--
MSTRG.90726.1	10.238	8.145	4.084	0.143	0.708	0.161	7.489	0.337333333333333	-4.47253	2.99536633083002e-12	2.49259629467545e-10	MSTRG.90726	--	--	--
MSTRG.15841.2	51.552	61.948	59.345	153.531	146.125	128.439	57.615	142.698333333333	1.30845211503538	3.01410124278574e-12	2.50039917795067e-10	MD11G0173600	--	--	--
MSTRG.28443.1	20.781	13.729	11.557	0.216	1.084	0.189	15.3556666666667	0.496333333333333	-4.95132	3.01578994711849e-12	2.50039917795067e-10	MSTRG.28443	--	--	--
MSTRG.16751.1	22.568	13.099	9.942	0.428	0.33	0.384	15.203	0.380666666666667	-5.31968	3.15299098650279e-12	2.60937383853738e-10	MSTRG.16751	--	--	--
MSTRG.923.1	47.362	20.633	8.897	0.756	1.61	0.247	25.6306666666667	0.871	-4.87905	3.20674166093206e-12	2.64901438410097e-10	MSTRG.923	--	--	--
MSTRG.68276.1	22.975	13.848	8.046	0.106	0.788	0	14.9563333333333	0.298	-5.6493	3.21851251458492e-12	2.65389513702632e-10	MSTRG.68276	--	--	--
MSTRG.45247.1	6.837	3.079	1.442	0.106	0.087	0.04	3.786	0.0776666666666667	-5.60724	3.22753820612042e-12	2.65649867368846e-10	MSTRG.45247	--	--	--
MSTRG.78067.1	0	0.342	0	4.806	5.736	4.02	0.114	4.854	5.41206837898639	3.41301937669423e-12	2.80406486685247e-10	MD05G0279900	--	--	--
MSTRG.48412.1	23.163	22.692	20.665	0	0	0	22.1733333333333	0.001	-14.4365	3.68995655193992e-12	3.02609860778565e-10	MSTRG.48412	--	--	--
MSTRG.83372.1	13.5	9.85	3.815	0.066	0.483	0.049	9.055	0.199333333333333	-5.50546	3.71408434592943e-12	3.04037765381337e-10	MSTRG.83372	--	--	--
MSTRG.16602.1	15.563	8.411	4.278	0.054	0.541	0.097	9.41733333333333	0.230666666666667	-5.35144	3.85348324237017e-12	3.14879662272302e-10	MD11G0204800	--	--	--
MSTRG.54504.1	23.69	12.486	6.078	0.786	0.582	0.297	14.0846666666667	0.555	-4.66549	3.96239056626607e-12	3.23195420800539e-10	MSTRG.54504	--	--	--
MSTRG.56927.1	4.725	2.899	2.365	0.083	0.156	0	3.32966666666667	0.0796666666666667	-5.38526	4.1038655160985e-12	3.33545755072707e-10	MSTRG.56927	--	--	--
MSTRG.465.1	14.35	9.64	8.584	0.271	0.302	0	10.858	0.191	-5.82904	4.10402230169647e-12	3.33545755072707e-10	MSTRG.465	--	--	--
MSTRG.65143.1	54.302	36.4	23.594	4.942	4.686	3.143	38.0986666666667	4.257	-3.16183	4.14720142649794e-12	3.36451006050421e-10	MSTRG.65143	--	--	--
MSTRG.14566.1	15.521	8.134	3.862	0.622	0.32	0.33	9.17233333333333	0.424	-4.43515	4.18429189454196e-12	3.38852790293417e-10	MSTRG.14566	--	--	--
MSTRG.51745.1	5.7	3.979	3.41	0.072	0	0.129	4.363	0.067	-6.02502	4.19719659638418e-12	3.39290879860206e-10	MD17G0124200	--	--	--
MSTRG.32915.1	19.76	14.724	9.207	1.532	0.937	0.246	14.5636666666667	0.905	-4.00831	4.22181601264873e-12	3.40672707801418e-10	MSTRG.32915	--	--	--
MSTRG.63660.1	35.692	22.555	13.681	1.094	0.188	0.761	23.976	0.681	-5.13779	4.27724178068258e-12	3.44531064358932e-10	MSTRG.63660	--	--	--
MSTRG.38129.1	6.591	3.885	2.817	0.031	0.084	0	4.431	0.0383333333333333	-6.85289	4.35117934096051e-12	3.49864187541636e-10	MD15G0195900	--	--	--
MSTRG.46843.1	13.013	10.221	5.6	0	0.286	0.263	9.61133333333333	0.183	-5.71482	4.38504980040221e-12	3.51962445770226e-10	MSTRG.46843	--	--	--
MSTRG.43093.1	16.494	14.042	9.259	2.228	2.724	1.327	13.265	2.093	-2.66398	4.44800519139734e-12	3.56383623025427e-10	MSTRG.43093	--	--	--
MSTRG.54451.1	17.801	11.898	4.36	0	0.437	0.126	11.353	0.187666666666667	-5.91876	4.49365489217549e-12	3.59405058858467e-10	MSTRG.54451	--	--	--
MSTRG.83543.1	5.065	3.483	2.765	0.031	0.038	0.055	3.771	0.0413333333333333	-6.5115	4.59915160977587e-12	3.67193993338526e-10	MSTRG.83543	--	--	--
MSTRG.50930.1	172.738	117.125	173.372	421.792	463.732	419.046	154.411666666667	434.856666666667	1.49375819142797	4.64909908461593e-12	3.7052828602373e-10	MD17G0087100	--	--	--
MSTRG.51067.1	57.377	25.702	16.495	1.125	2.891	0.654	33.1913333333333	1.55666666666667	-4.41427	4.69090355155881e-12	3.73203010326038e-10	MSTRG.51067	--	--	--
MSTRG.7385.1	16.298	13.245	7.438	0	0	0	12.327	0.001	-13.5895	4.7593537937124e-12	3.7798453839924e-10	MSTRG.7385	--	--	--
MSTRG.84587.1	44.73	31.628	15.04	3.098	4.832	2.493	30.466	3.47433333333333	-3.13239	4.81692465307215e-12	3.81886798808972e-10	MSTRG.84587	--	--	--
MSTRG.59768.1	8.622	4.647	2.408	0.077	0.093	0.167	5.22566666666667	0.112333333333333	-5.53976	4.91038905527361e-12	3.88616087662904e-10	MSTRG.59768	--	--	--
MSTRG.100179.1	8.735	7.126	4.148	0.632	0.849	0.573	6.66966666666667	0.684666666666667	-3.28414	5.11493644858446e-12	4.04097832619494e-10	MSTRG.100179	--	--	--
MSTRG.26578.1	8.786	7.703	3.896	0.132	0.424	0.051	6.795	0.202333333333333	-5.06967	5.29819351574544e-12	4.17846554467387e-10	MSTRG.26578	--	--	--
MSTRG.21897.2	6.133	10.172	18.538	63.049	61.978	49.614	11.6143333333333	58.2136666666667	2.32545154521016	5.45187283081256e-12	4.29218836831398e-10	MD12G0157800	--	--	--
MSTRG.86097.1	31.426	16.302	4.553	0.104	0.557	0.18	17.427	0.280333333333333	-5.95804	5.47955650960983e-12	4.30649381308207e-10	MSTRG.86097	--	--	--
MSTRG.48422.1	30.948	24.417	16.237	2.008	0.302	0.327	23.8673333333333	0.879	-4.76303	5.86601864557754e-12	4.60223220219497e-10	MSTRG.48422	--	--	--
MSTRG.13016.1	28.307	16.454	9.734	1.046	0.563	0	18.165	0.536333333333333	-5.08189	6.3305959506335e-12	4.95812712957142e-10	MSTRG.13016	--	--	--
MSTRG.85707.1	12.212	10.006	5.236	0.599	0.435	0.225	9.15133333333333	0.419666666666667	-4.44667	6.35412483968376e-12	4.96795988545154e-10	MSTRG.85707	--	--	--
MSTRG.71372.1	23.447	13.16	5.428	0.492	0.762	0.467	14.0116666666667	0.573666666666667	-4.61027	6.47289973396284e-12	5.052098242358e-10	MSTRG.71372	--	--	--
MSTRG.98890.1	24.379	18.94	19.643	0.436	0.669	0.918	20.9873333333333	0.674333333333333	-4.95991	6.547491907616e-12	5.10152170681358e-10	MSTRG.98890	--	--	--
MSTRG.91839.1	8.911	7.155	4.995	0	0.043	0.093	7.02033333333333	0.0453333333333333	-7.27482	6.57959407638459e-12	5.11772584611433e-10	MSTRG.91839	--	--	--
MSTRG.954.1	36.294	23.264	13.846	2.189	0.491	0.224	24.468	0.968	-4.65975	6.60090809218177e-12	5.12451715996913e-10	MSTRG.954	--	--	--
MSTRG.25249.1	7.93	4.604	2.336	0.344	0.142	0.241	4.95666666666667	0.242333333333333	-4.35431	6.61096560874323e-12	5.12451715996913e-10	MSTRG.25249	--	--	--
MSTRG.52646.1	13.742	7.647	4.829	0.364	0.61	0.396	8.73933333333333	0.456666666666667	-4.25831	6.64506902391074e-12	5.14214751527206e-10	MSTRG.52646	--	--	--
MSTRG.2049.1	0	0	0	5.794	7.537	4.709	0.001	6.01333333333333	12.5539492174216	6.66544682864182e-12	5.14911454753902e-10	MSTRG.2049	--	--	--
MSTRG.93028.1	9.631	3.816	2.047	0.036	0.124	0.063	5.16466666666667	0.0743333333333333	-6.11852	6.68809537428134e-12	5.15780902041468e-10	MSTRG.93028	--	--	--
MSTRG.49158.1	11.902	9.516	5.087	0.291	0.505	0.123	8.835	0.306333333333333	-4.85006	6.89361315462723e-12	5.30726146083027e-10	MSTRG.49158	--	--	--
MSTRG.25559.1	15.698	15.054	9.547	0	0	0	13.433	0.001	-13.7135	6.91391784227182e-12	5.31385648220379e-10	MD13G0144400	--	--	--
MSTRG.2682.1	86.018	51.305	14.691	1.311	1.849	2.01	50.6713333333333	1.72333333333333	-4.8779	6.93053375804411e-12	5.31738416926489e-10	MSTRG.2682	--	--	--
MSTRG.97601.1	38.338	38.309	23.723	0.428	0.279	0	33.4566666666667	0.235666666666667	-7.1494	6.94200014145564e-12	5.31738416926489e-10	MSTRG.97601	--	--	--
MSTRG.51589.1	8.3	8.92	5.98	0.641	0.053	0.281	7.73333333333333	0.325	-4.57258	7.2127401941615e-12	5.51543134880907e-10	MSTRG.51589	--	--	--
MSTRG.48185.1	17.696	5.986	5.012	0.411	0.181	0.071	9.56466666666667	0.221	-5.4356	7.45333944638847e-12	5.68980140638381e-10	MSTRG.48185	--	--	--
MSTRG.82432.1	104.386	99.023	74.655	19.384	24.482	18.012	92.688	20.626	-2.16792	7.55192716491637e-12	5.75535674795621e-10	MSTRG.82432	--	--	--
MSTRG.29742.1	34.042	14.43	6.861	0.556	0	0.301	18.4443333333333	0.285666666666667	-6.0127	7.92173379658759e-12	6.02704146618023e-10	MSTRG.29742	--	--	--
MSTRG.13185.1	8.302	15.234	8.154	0	0	0	10.5633333333333	0.001	-13.3668	7.96563610708755e-12	6.0502748478481e-10	MD11G0103600	--	--	--
MSTRG.17145.1	14.995	11.786	8.598	0	0	0	11.793	0.001	-13.5256	8.03550582618597e-12	6.09312082488463e-10	MSTRG.17145	--	--	--
MSTRG.28982.1	38.814	22.58	7.468	0.429	0	0.129	22.954	0.186	-6.9473	8.20679949117237e-12	6.21260210979736e-10	MSTRG.28982	--	--	--
MSTRG.2365.1	5.519	6.774	2.642	0	0.173	0.08	4.97833333333333	0.0843333333333333	-5.88342	8.23936936833643e-12	6.22684494048785e-10	MSTRG.2365	--	--	--
MSTRG.47603.1	31.527	28.212	14.091	1.22	1.796	0	24.61	1.00533333333333	-4.6135	8.35750946056596e-12	6.30560159617268e-10	MSTRG.47603	--	--	--
MSTRG.73919.1	16.727	12.822	4.677	0.389	0.269	0	11.4086666666667	0.219333333333333	-5.70086	8.4881435174697e-12	6.39350696992239e-10	MSTRG.73919	--	--	--
MSTRG.68130.1	50.037	33.977	12.326	0.955	1.675	0.351	32.1133333333333	0.993666666666667	-5.01427	8.58395791902848e-12	6.44567321244807e-10	MSTRG.68130	--	--	--
MSTRG.42076.1	36.887	26.443	9.828	0.856	0	0.343	24.386	0.399666666666667	-5.93111	8.58587763614436e-12	6.44567321244807e-10	MSTRG.42076	--	--	--
MSTRG.45435.2	10.492	11.832	19.98	2.186	2.472	1.163	14.1013333333333	1.94033333333333	-2.86146	8.84008842714902e-12	6.62552918888425e-10	MD16G0127100	--	--	--
MSTRG.61118.2	16.469	14.688	17.766	0.688	2.03	1.535	16.3076666666667	1.41766666666667	-3.52396	8.86017652261723e-12	6.62960877689851e-10	MD03G0027400	--	--	--
MSTRG.97180.3	29.182	57.217	51.088	4.415	1.464	6.105	45.829	3.99466666666667	-3.52011	9.11944029936573e-12	6.81114123163727e-10	MSTRG.97180	--	--	--
MSTRG.929.1	27.479	19.036	5.517	0.408	1.156	0.558	17.344	0.707333333333333	-4.6159	9.13287841039966e-12	6.81114123163727e-10	MSTRG.929	--	--	--
MSTRG.39063.1	6.887	3.888	1.903	0	0.022	0	4.226	0.00733333333333333	-9.17061	9.22812443910654e-12	6.87085469134727e-10	MSTRG.39063	--	--	--
MSTRG.87751.1	20.787	16.154	7.015	0.189	0.09	0.186	14.652	0.155	-6.56269	9.36383676781457e-12	6.96045199740883e-10	MSTRG.87751	--	--	--
MSTRG.895.1	5.401	7.125	5.723	34.122	31.04	48.062	6.083	37.7413333333333	2.63329048233358	9.44736154650593e-12	7.01102639096356e-10	MSTRG.895	--	--	--
MSTRG.13910.1	6.696	4.496	3.133	0	0.039	0.063	4.775	0.034	-7.13382	9.78531367226488e-12	7.24994050130538e-10	MSTRG.13910	--	--	--
MSTRG.97180.1	67.103	63.207	67.235	19.319	23.536	19.349	65.8483333333333	20.7346666666667	-1.6671	9.81876826313862e-12	7.26284020431409e-10	MSTRG.97180	--	--	--
MSTRG.88300.1	17.997	11.796	7.85	0.414	1.181	0.032	12.5476666666667	0.542333333333333	-4.5321	9.97541655922419e-12	7.36667426132985e-10	MSTRG.88300	--	--	--
MSTRG.62160.1	0.319	0.525	0.198	3.33	5.284	4.683	0.347333333333333	4.43233333333333	3.67367360635635	1.01402688281171e-11	7.4762187228018e-10	MD03G0084000	--	--	--
MSTRG.9338.1	6.236	4.111	2.196	0.254	0.2	0	4.181	0.151333333333333	-4.78805	1.01974752071672e-11	7.50617081550002e-10	MSTRG.9338	--	--	--
MSTRG.53427.1	34.03	32.556	21.858	0	0.452	0.044	29.4813333333333	0.165333333333333	-7.47828	1.02389860909834e-11	7.5244912557261e-10	MSTRG.53427	--	--	--
MSTRG.48471.1	26.558	27.542	7.17	0.407	0	0.222	20.4233333333333	0.209666666666667	-6.60598	1.03274328114466e-11	7.57718891315031e-10	MSTRG.48471	--	--	--
MSTRG.98624.1	18.505	13.685	8.535	0.346	0.515	0.104	13.575	0.321666666666667	-5.39924	1.04067876489492e-11	7.62305615016636e-10	MD09G0185100	--	--	--
MSTRG.14816.1	12.02	7.382	4.673	0.128	0.214	0	8.025	0.114	-6.1374	1.0734366032616e-11	7.85030720404678e-10	MSTRG.14816	--	--	--
MSTRG.100814.1	3.29	2.254	1.54	0.014	0.015	0	2.36133333333333	0.00966666666666667	-7.93237	1.09708185020858e-11	8.0102900446923e-10	MSTRG.100814	--	--	--
MSTRG.75736.1	5.075	4.822	1.974	0.257	0.282	0.083	3.957	0.207333333333333	-4.25438	1.10511423019407e-11	8.05594461942922e-10	MSTRG.75736	--	--	--
MSTRG.4990.1	18.685	20.275	16.569	0.105	0.535	0	18.5096666666667	0.213333333333333	-6.43903	1.13945925674253e-11	8.28470125450862e-10	MSTRG.4990	--	--	--
MSTRG.14823.1	7.354	4.376	1.852	0.029	0.062	0	4.52733333333333	0.0303333333333333	-7.22161	1.14015526774589e-11	8.28470125450862e-10	MSTRG.14823	--	--	--
MSTRG.93888.1	13.003	9.62	7.616	0	0	0	10.0796666666667	0.001	-13.2992	1.16589881262089e-11	8.45818483149598e-10	MSTRG.93888	--	--	--
MSTRG.73326.1	4.878	3.326	1.599	0.133	0.054	0.087	3.26766666666667	0.0913333333333333	-5.16098	1.17284561791015e-11	8.49496772434795e-10	MSTRG.73326	--	--	--
MSTRG.28038.1	6.824	3.297	2.431	0.03	0.044	0.034	4.184	0.036	-6.86074	1.23339298353914e-11	8.91924392521296e-10	MSTRG.28038	--	--	--
MSTRG.33789.1	16.714	12.215	12.625	44.08	39.311	36.149	13.8513333333333	39.8466666666667	1.52443418484357	1.2719104149421e-11	9.18311205327178e-10	MD14G0161200	--	--	--
MSTRG.99143.1	16.721	10.969	4.229	0	0	0	10.6396666666667	0.001	-13.3772	1.27820544934612e-11	9.21386663796965e-10	MSTRG.99143	--	--	--
MSTRG.30591.1	52.573	39.154	33.897	7.688	7.98	7.574	41.8746666666667	7.74733333333333	-2.43431	1.29395076275164e-11	9.31253689650301e-10	MSTRG.30591	--	--	--
MSTRG.47701.1	33.772	19.648	6.659	0.549	0	0	20.0263333333333	0.183	-6.77391	1.3464496142522e-11	9.67498850596556e-10	MSTRG.47701	--	--	--
MSTRG.3161.1	25.87	25.247	14.083	0	0.979	0	21.7333333333333	0.326333333333333	-6.05742	1.35537945570493e-11	9.72371990179182e-10	MSTRG.3161	--	--	--
MSTRG.87710.1	32.01	17.053	9.238	0.26	0.145	0	19.4336666666667	0.135	-7.16945	1.35973785297418e-11	9.73955266871645e-10	MSTRG.87710	--	--	--
MSTRG.86420.1	15.04	15.077	6.749	0	0	0	12.2886666666667	0.001	-13.585	1.36238248902971e-11	9.7430794464275e-10	MSTRG.86420	--	--	--
MSTRG.86474.1	5.966	3.741	1.451	0.049	0.192	0.044	3.71933333333333	0.095	-5.29097	1.38743368379594e-11	9.90658287567166e-10	MSTRG.86474	--	--	--
MSTRG.4458.3	24.304	24.059	23.131	3.676	4.147	5.518	23.8313333333333	4.447	-2.42196	1.4260766225186e-11	1.01345467228877e-09	MD01G0182700	--	--	--
MSTRG.4458.4	24.304	24.059	23.131	3.676	4.147	5.518	23.8313333333333	4.447	-2.42196	1.4260766225186e-11	1.01345467228877e-09	MD01G0182700	--	--	--
MSTRG.4458.5	24.304	24.059	23.131	3.676	4.147	5.518	23.8313333333333	4.447	-2.42196	1.4260766225186e-11	1.01345467228877e-09	MD01G0182700	--	--	--
MSTRG.90561.1	41.701	25.636	16.818	1.822	0.848	0	28.0516666666667	0.89	-4.97814	1.45594627263972e-11	1.03306005981391e-09	MSTRG.90561	--	--	--
MSTRG.56523.1	28.314	24.596	11.83	0.099	0.677	0.224	21.58	0.333333333333333	-6.01659	1.47268929497508e-11	1.04228846357356e-09	MSTRG.56523	--	--	--
MSTRG.94939.1	229.353	262.654	231.168	36.238	37.524	59.206	241.058333333333	44.3226666666667	-2.44327	1.47355721727248e-11	1.04228846357356e-09	MSTRG.94939	--	--	--
MSTRG.14850.1	86.574	84.779	79.667	16.074	21.131	18.398	83.6733333333333	18.5343333333333	-2.17457	1.47754562699063e-11	1.0434791417822e-09	MSTRG.14850	--	--	--
MSTRG.45148.1	20.867	11.435	5.411	0.56	0.269	0.138	12.571	0.322333333333333	-5.2854	1.50370031030914e-11	1.06029609575365e-09	MSTRG.45148	--	--	--
MSTRG.72545.1	46.752	36.989	15.668	0.176	0.076	0	33.1363333333333	0.084	-8.62381	1.51287102322318e-11	1.06510355132644e-09	MSTRG.72545	--	--	--
MSTRG.55415.1	49.202	38.726	26.669	1.067	5.453	0.67	38.199	2.39666666666667	-3.99443	1.52720621576124e-11	1.07352636927477e-09	MSTRG.55415	--	--	--
MSTRG.78.1	4.877	4.112	1.425	0.149	0.033	0.067	3.47133333333333	0.083	-5.38623	1.55765903857958e-11	1.09323514755751e-09	MSTRG.78	--	--	--
MSTRG.47530.1	14.86	9.713	4.596	0.361	0.585	0	9.723	0.315333333333333	-4.94645	1.60255429316539e-11	1.12300356497375e-09	MSTRG.47530	--	--	--
MSTRG.29350.1	6.918	4.772	2.402	0	0.16	0.129	4.69733333333333	0.0963333333333333	-5.60766	1.64259782775642e-11	1.14928533330302e-09	MSTRG.29350	--	--	--
MSTRG.55218.1	170.563	117.187	41.804	4.417	16.022	7.684	109.851333333333	9.37433333333333	-3.55069	1.65898671797671e-11	1.15720602950527e-09	MSTRG.55218	--	--	--
MSTRG.29524.1	10.467	8.985	4.013	0.216	0.646	0.045	7.82166666666667	0.302333333333333	-4.69326	1.65903093319694e-11	1.15720602950527e-09	MSTRG.29524	--	--	--
MSTRG.39165.1	18.474	14.741	6.05	0.227	0	0.478	13.0883333333333	0.235	-5.79948	1.67056649633771e-11	1.16345961111865e-09	MSTRG.39165	--	--	--
MSTRG.15383.1	6.715	5.153	3.034	0.075	0.042	0	4.96733333333333	0.039	-6.99285	1.7261692961988e-11	1.19900748235011e-09	MSTRG.15383	--	--	--
MSTRG.39029.1	43.774	51.172	43.849	6.077	3.46	6.103	46.265	5.21333333333333	-3.14964	1.72690556118375e-11	1.19900748235011e-09	MSTRG.39029	--	--	--
MSTRG.49218.1	19.863	7.973	5.807	0.539	0.452	0.061	11.2143333333333	0.350666666666667	-4.9991	1.73821246266308e-11	1.20500980049456e-09	MSTRG.49218	--	--	--
MSTRG.464.1	19.944	15.718	4.416	0	0	0.219	13.3593333333333	0.073	-7.51574	1.76537030037005e-11	1.22196556769804e-09	MSTRG.464	--	--	--
MSTRG.6353.1	6.455	3.719	2.394	0.059	0.264	0.14	4.18933333333333	0.154333333333333	-4.7626	1.78855216927043e-11	1.23612165115577e-09	MSTRG.6353	--	--	--
MSTRG.63747.1	13.516	9.331	5.416	0.726	1.094	0.23	9.421	0.683333333333333	-3.78522	1.8002373038583e-11	1.24230095287136e-09	MSTRG.63747	--	--	--
MSTRG.21395.1	6.888	4.776	2.964	0	0.063	0	4.876	0.021	-7.85916	1.81823112152388e-11	1.25280828980616e-09	MSTRG.21395	--	--	--
MSTRG.80663.1	25.321	13.323	4.858	0.542	0.649	0.071	14.5006666666667	0.420666666666667	-5.1073	1.84140653739113e-11	1.2668485188626e-09	MSTRG.80663	--	--	--
MSTRG.33953.1	9.832	6.463	3.657	0.662	0.868	0.354	6.65066666666667	0.628	-3.40466	1.8539165928013e-11	1.27351973049351e-09	MD14G0170000	--	--	--
MSTRG.5242.1	4.753	6.071	10.289	31.781	35.605	32.606	7.03766666666667	33.3306666666667	2.24368108519988	1.87262065104064e-11	1.28441915533271e-09	MSTRG.5242	--	--	--
MSTRG.61270.2	0	0.901	0.252	16.765	21.352	18.546	0.384333333333333	18.8876666666667	5.61894256855097	1.89220839478095e-11	1.29589079914279e-09	MSTRG.61270	--	--	--
MSTRG.29203.1	13.484	6.26	4.652	0	0.251	0.106	8.132	0.119	-6.09458	1.9001253225845e-11	1.29934702761447e-09	MSTRG.29203	--	--	--
MSTRG.68261.1	4.568	3.804	1.69	0	0	0	3.354	0.001	-11.7117	1.97528218656409e-11	1.34870360940527e-09	MSTRG.68261	--	--	--
MSTRG.35481.1	8.359	4.057	3.271	0.047	0	0.148	5.229	0.065	-6.32995	2.01227483251927e-11	1.37189261134511e-09	MSTRG.35481	--	--	--
MSTRG.85826.1	7.111	5.538	1.71	0.268	0.061	0.124	4.78633333333333	0.151	-4.9863	2.03337469485106e-11	1.38419306858966e-09	MSTRG.85826	--	--	--
MSTRG.66971.1	8.497	4.68	3.112	0	0.112	0.123	5.42966666666667	0.0783333333333333	-6.11509	2.09084456188022e-11	1.42117781489123e-09	MSTRG.66971	--	--	--
MSTRG.4811.1	16.134	8.221	3.976	0.609	0.32	0.229	9.44366666666667	0.386	-4.61267	2.09681259287141e-11	1.42309759020534e-09	MSTRG.4811	--	--	--
MSTRG.82373.3	10.541	10.214	10.267	1.857	2.227	1.427	10.3406666666667	1.837	-2.49291	2.11303798684302e-11	1.43196282374845e-09	MD06G0122000	--	--	--
MSTRG.22320.1	3.051	2.21	3.472	0.125	0.084	0.136	2.911	0.115	-4.66181	2.13842917914812e-11	1.4470037445569e-09	MSTRG.22320	--	--	--
MSTRG.47873.1	0.613	0.442	0.308	2.407	3.807	2.536	0.454333333333333	2.91666666666667	2.68249745480185	2.15630412753965e-11	1.45692136641183e-09	MSTRG.47873	--	--	--
MSTRG.61308.2	0.9	0.229	0.057	22.074	25.755	19.795	0.395333333333333	22.5413333333333	5.83335944003225	2.21712976619762e-11	1.49554616954381e-09	MD03G0039300	--	--	--
MSTRG.66852.1	40.934	18.213	7.449	0	0	0	22.1986666666667	0.001	-14.4382	2.22007781469315e-11	1.49554616954381e-09	MSTRG.66852	--	--	--
MSTRG.3157.1	5.327	4.433	3.141	0.113	0.042	0	4.30033333333333	0.0516666666666667	-6.37907	2.25284112460408e-11	1.51536203372514e-09	MSTRG.3157	--	--	--
MSTRG.71857.1	7.319	5.915	3.517	0.229	0.069	0	5.58366666666667	0.0993333333333333	-5.81279	2.26949095881636e-11	1.52306890679759e-09	MSTRG.71857	--	--	--
MSTRG.94790.2	16.98	11.293	10.985	1.53	2.373	1.485	13.086	1.796	-2.86516	2.2710276615087e-11	1.52306890679759e-09	MSTRG.94790	--	--	--
MSTRG.40388.1	14.94	15.37	7.933	0.302	0.237	0	12.7476666666667	0.179666666666667	-6.14877	2.2959397282085e-11	1.53749845497442e-09	MSTRG.40388	--	--	--
MSTRG.1162.1	17.486	10.096	9.483	0.076	0	0.069	12.355	0.0483333333333333	-7.99786	2.39234166389524e-11	1.59968854923004e-09	MSTRG.1162	--	--	--
MSTRG.100727.1	1.359	1.93	1.915	10.691	10.181	7.864	1.73466666666667	9.57866666666667	2.46516638802335	2.41753283247937e-11	1.61414887601045e-09	MD09G0245600	--	--	--
MSTRG.48791.1	11.858	11.722	5.144	0.057	0.065	0	9.57466666666667	0.0406666666666667	-7.87923	2.43662145115131e-11	1.62449803346345e-09	MSTRG.48791	--	--	--
MSTRG.60959.1	47.023	39.238	27.857	6.287	9.445	5.857	38.0393333333333	7.19633333333333	-2.40216	2.48636499704323e-11	1.65354800846186e-09	MD03G0018500	--	--	--
MSTRG.33682.1	11.508	7.398	2.626	0	0.053	0.086	7.17733333333333	0.0463333333333333	-7.27525	2.48749959964331e-11	1.65354800846186e-09	MSTRG.33682	--	--	--
MSTRG.89962.1	14.972	11.098	6.217	0.245	0.73	0.164	10.7623333333333	0.379666666666667	-4.82511	2.6217089970184e-11	1.73874621715452e-09	MSTRG.89962	--	--	--
MSTRG.54503.1	24.491	12.936	6.667	0.988	1.24	0.806	14.698	1.01133333333333	-3.86129	2.62334857477863e-11	1.73874621715452e-09	MSTRG.54503	--	--	--
MSTRG.26983.1	12.029	11.719	5.014	0	0.294	0.375	9.58733333333333	0.223	-5.42601	2.64229681927554e-11	1.74874465952901e-09	MSTRG.26983	--	--	--
MSTRG.65415.1	1.139	1.079	1.748	6.857	8.715	5.378	1.322	6.98333333333333	2.40119366124523	2.71360224567865e-11	1.79331474539601e-09	MSTRG.65415	--	--	--
MSTRG.10363.1	10.417	14.102	8.709	0.413	0.461	0.187	11.076	0.353666666666667	-4.9689	2.73366654905659e-11	1.80394097681112e-09	MD10G0222600	--	--	--
MSTRG.34939.1	5.124	4.397	6.9	20.197	19.233	16.139	5.47366666666667	18.523	1.7587382917928	2.75404335132896e-11	1.81474219026653e-09	MD15G0013000	--	--	--
MSTRG.81111.1	2.788	1.822	0.86	0.029	0	0.026	1.82333333333333	0.0183333333333333	-6.63597	2.78203505537431e-11	1.83052245525784e-09	MSTRG.81111	--	--	--
MSTRG.3158.1	3.91	5.651	3.217	0	0.222	0.175	4.25933333333333	0.132333333333333	-5.00838	2.86111838395362e-11	1.87982537188964e-09	MSTRG.3158	--	--	--
MSTRG.31393.1	5.655	3.424	1.824	0	0	0.096	3.63433333333333	0.032	-6.82748	2.89689138854078e-11	1.90057067054858e-09	MSTRG.31393	--	--	--
MSTRG.10528.1	18.507	18.475	14.641	1.132	1.438	0.506	17.2076666666667	1.02533333333333	-4.06889	2.90992260508891e-11	1.90635725629189e-09	MSTRG.10528	--	--	--
MSTRG.60355.1	38.216	27.118	8.157	0.845	1.953	0.492	24.497	1.09666666666667	-4.48141	2.93991021445497e-11	1.92321958812373e-09	MSTRG.60355	--	--	--
MSTRG.35798.1	16.248	14.938	12.691	0.885	0.762	0	14.6256666666667	0.549	-4.73555	2.96214856149353e-11	1.9349711865837e-09	MSTRG.35798	--	--	--
MSTRG.61837.1	5.564	7.105	5.742	0.567	0.589	0.614	6.137	0.59	-3.37875	3.00075714176998e-11	1.95501220418898e-09	MD03G0067600	--	--	--
MSTRG.28815.1	36.529	28.168	15.509	1.157	1.292	0	26.7353333333333	0.816333333333333	-5.03345	3.00146564295952e-11	1.95501220418898e-09	MSTRG.28815	--	--	--
MSTRG.93395.1	43.227	47.99	44.288	113.984	99.642	135.631	45.1683333333333	116.419	1.36594294463202	3.01067698223903e-11	1.95819448719797e-09	MSTRG.93395	--	--	--
MSTRG.68316.1	2.759	1.141	0.77	0.027	0	0.021	1.55666666666667	0.016	-6.60424	3.03302881914012e-11	1.96990217523176e-09	MSTRG.68316	--	--	--
MSTRG.86510.1	4.241	3.709	1.957	0	0.144	0	3.30233333333333	0.048	-6.10431	3.0611038590399e-11	1.98528811740512e-09	MSTRG.86510	--	--	--
MSTRG.21577.1	4.733	5.443	2.708	0.095	0	0	4.29466666666667	0.0316666666666667	-7.08344	3.09324801272966e-11	2.00326529739999e-09	MD12G0145800	--	--	--
MSTRG.73600.1	18.703	12.234	7.589	0.595	0.703	0	12.842	0.432666666666667	-4.89147	3.11220778261801e-11	2.01266477301907e-09	MSTRG.73600	--	--	--
MSTRG.78671.1	9.373	6.195	4.347	0.187	0	0	6.63833333333333	0.0623333333333333	-6.73467	3.11801805684195e-11	2.01354578338343e-09	MSTRG.78671	--	--	--
MSTRG.42960.1	52.298	39.399	9.954	2.333	1.927	0.277	33.8836666666667	1.51233333333333	-4.48574	3.12853011671777e-11	2.01745626572217e-09	MSTRG.42960	--	--	--
MSTRG.62239.1	9.32	6.772	5.266	0.381	0.053	0.386	7.11933333333333	0.273333333333333	-4.70301	3.16896247380165e-11	2.04062250677848e-09	MSTRG.62239	--	--	--
MSTRG.25022.1	9.159	9.659	7.717	0	0	0	8.845	0.001	-13.1106	3.22107116081961e-11	2.0712311133401e-09	MSTRG.25022	--	--	--
MSTRG.88150.1	22.71	15.366	10.693	0	0.716	0	16.2563333333333	0.238666666666667	-6.08986	3.24866176492666e-11	2.08600949555269e-09	MSTRG.88150	--	--	--
MSTRG.41247.1	29.183	17.141	11.572	1.254	0.382	0	19.2986666666667	0.545333333333333	-5.14522	3.28109084827809e-11	2.10384846474081e-09	MSTRG.41247	--	--	--
MSTRG.48889.1	48.813	14.813	7.489	0	0	0	23.705	0.001	-14.5329	3.31286399276696e-11	2.11903555540766e-09	MSTRG.48889	--	--	--
MSTRG.81530.1	14.477	10.573	5.081	0.374	0.214	0.179	10.0436666666667	0.255666666666667	-5.29588	3.31413809279778e-11	2.11903555540766e-09	MSTRG.81530	--	--	--
MSTRG.99433.1	26.314	11.928	6.498	0.177	0.336	0.159	14.9133333333333	0.224	-6.05696	3.35715899223347e-11	2.14351523863776e-09	MSTRG.99433	--	--	--
MSTRG.18074.1	14.648	7.083	4.815	0.49	0.167	0.13	8.84866666666667	0.262333333333333	-5.07599	3.36858396191628e-11	2.1477806672111e-09	MSTRG.18074	--	--	--
MSTRG.92799.1	890.92	1000.88	1207.12	306.092	333.336	219.344	1032.97566666667	286.257333333333	-1.85142	3.40838975215714e-11	2.17010401814911e-09	MD08G0132000	--	--	--
MSTRG.78067.2	0.248	0	0.173	4.284	4.225	3.737	0.140333333333333	4.082	4.86234654468748	3.41485204605546e-11	2.17116484933827e-09	MD05G0279900	--	--	--
MSTRG.78020.1	28.103	27.594	20.178	0.353	2.025	0.17	25.2916666666667	0.849333333333333	-4.89619	3.49638293560064e-11	2.21988441951901e-09	MSTRG.78020	--	--	--
MSTRG.64520.1	0	0	0	5.313	5.142	6.014	0.001	5.48966666666667	12.4225028359059	3.54496868399084e-11	2.24757965484007e-09	MSTRG.64520	--	--	--
MSTRG.53038.1	23.693	21.429	8.748	0.664	0.754	0.683	17.9566666666667	0.700333333333333	-4.68033	3.61281674077816e-11	2.28739302151449e-09	MSTRG.53038	--	--	--
MSTRG.64216.1	14.752	14.59	7.666	0	0.088	0.071	12.336	0.053	-7.86267	3.62179078748114e-11	2.28987216701793e-09	MSTRG.64216	--	--	--
MSTRG.19874.1	9.391	8.759	4.588	0.176	0	0	7.57933333333333	0.0586666666666667	-7.01339	3.62704135348927e-11	2.28999351507818e-09	MSTRG.19874	--	--	--
MSTRG.15860.1	0.58	1.431	3.986	17.605	20.471	15.95	1.999	18.0086666666667	3.17134099313308	3.89435375281183e-11	2.45534122612867e-09	MSTRG.15860	--	--	--
MSTRG.6601.1	20.805	14.412	13.454	0.549	0.363	0.395	16.2236666666667	0.435666666666667	-5.21873	3.96278563165679e-11	2.4950117212722e-09	MSTRG.6601	--	--	--
MSTRG.14652.1	5.644	4.493	2.902	0	0.155	0.07	4.34633333333333	0.075	-5.85676	3.99276760563702e-11	2.51039717693864e-09	MSTRG.14652	--	--	--
MSTRG.100036.1	4.538	3.45	2.903	0.035	0.125	0.032	3.63033333333333	0.064	-5.82589	4.02785059552007e-11	2.52894269914838e-09	MSTRG.100036	--	--	--
MSTRG.62703.1	13.023	8.001	7.871	1.362	1.551	1.358	9.63166666666667	1.42366666666667	-2.75817	4.11177783114981e-11	2.57806192019835e-09	MSTRG.62703	--	--	--
MSTRG.64367.1	33.42	25.887	17.33	4.011	4.307	4.419	25.5456666666667	4.24566666666667	-2.58902	4.13560470070672e-11	2.58941478833047e-09	MSTRG.64367	--	--	--
MSTRG.19245.1	18.897	13.34	7.56	0.93	1.484	0.898	13.2656666666667	1.104	-3.58689	4.33463092539364e-11	2.71028186963598e-09	MSTRG.19245	--	--	--
MSTRG.68098.1	8.726	8.451	4.596	0.205	0	0.148	7.25766666666667	0.117666666666667	-5.94673	4.40704920387038e-11	2.75176152289666e-09	MSTRG.68098	--	--	--
MSTRG.59790.3	6.345	7.989	3.991	0.655	0.654	0.2	6.10833333333333	0.503	-3.60215	4.4795854533826e-11	2.79320046679307e-09	MD02G0224700	--	--	--
MSTRG.79788.1	49.979	26.941	16.696	1.768	1.665	0.878	31.2053333333333	1.437	-4.44066	4.49900483131288e-11	2.8014504774237e-09	MSTRG.79788	--	--	--
MSTRG.708.1	16.346	7.364	5.5	0.141	0.504	0	9.73666666666667	0.215	-5.50102	4.53241039340482e-11	2.81837480905278e-09	MSTRG.708	--	--	--
MSTRG.98226.1	12.12	10.519	6.457	0.125	0	0	9.69866666666667	0.0416666666666667	-7.86275	4.58441294472918e-11	2.84680095466317e-09	MSTRG.98226	--	--	--
MSTRG.357.1	56.836	41.754	38.095	5.831	9.615	3.974	45.5616666666667	6.47333333333333	-2.81524	4.61606379819982e-11	2.86252865863983e-09	MSTRG.357	--	--	--
MSTRG.63806.1	6.594	4.788	2.932	0.165	0.046	0	4.77133333333333	0.0703333333333333	-6.08404	4.69883172354201e-11	2.90986885489772e-09	MSTRG.63806	--	--	--
MSTRG.50993.2	44.994	67.091	60.954	182.135	127.062	179.408	57.6796666666667	162.868333333333	1.49757139405074	4.85492537207432e-11	3.00242645721902e-09	MD17G0090400	--	--	--
MSTRG.69999.1	85.059	71.171	45.694	7.575	15.525	8.291	67.308	10.4636666666667	-2.68539	4.86406275894367e-11	3.00397349296891e-09	MSTRG.69999	--	--	--
MSTRG.21810.1	10.867	8.648	5.309	0.715	1.136	0.694	8.27466666666667	0.848333333333333	-3.286	4.99493901407849e-11	3.08059801400979e-09	MD12G0154600	--	--	--
MSTRG.85598.1	14.236	9.123	3.87	0	0.179	0.14	9.07633333333333	0.106333333333333	-6.41544	5.01089552246986e-11	3.08623441369644e-09	MSTRG.85598	--	--	--
MSTRG.67055.1	10.421	10.515	3.767	0.731	0.295	0.266	8.23433333333333	0.430666666666667	-4.25701	5.04131270955858e-11	3.10074979686151e-09	MSTRG.67055	--	--	--
MSTRG.13787.1	24.551	20.263	10.516	0	0.492	0.849	18.4433333333333	0.447	-5.36668	5.05664026085216e-11	3.10595723159452e-09	MSTRG.13787	--	--	--
MSTRG.100850.1	5.687	4.386	3.072	0.259	0.083	0.167	4.38166666666667	0.169666666666667	-4.6907	5.08912638183696e-11	3.12167563928696e-09	MSTRG.100850	--	--	--
MSTRG.43789.1	3.918	2.374	0.993	0	0.107	0	2.42833333333333	0.0356666666666667	-6.08925	5.1020077265139e-11	3.12534218906032e-09	MSTRG.43789	--	--	--
MSTRG.49209.1	32.837	16.511	3.748	0.475	0.132	0.1	17.6986666666667	0.235666666666667	-6.23075	5.11524889763001e-11	3.12921895063261e-09	MSTRG.49209	--	--	--
MSTRG.53920.1	11.693	10.952	4.446	0.326	0	0.554	9.03033333333333	0.293333333333333	-4.94417	5.128177037232e-11	3.1328940121249e-09	MSTRG.53920	--	--	--
MSTRG.94430.1	13.946	13.749	7.215	0	0	0	11.6366666666667	0.001	-13.5064	5.17059916589031e-11	3.15455328356723e-09	MSTRG.94430	--	--	--
MSTRG.86734.1	24.866	17.772	6.617	0.157	0.837	0	16.4183333333333	0.331333333333333	-5.63088	5.37269094237108e-11	3.27343669273481e-09	MSTRG.86734	--	--	--
MSTRG.58549.1	7.148	6.626	2.388	0.102	0.573	0.186	5.38733333333333	0.287	-4.23045	5.46965357194157e-11	3.32803424123956e-09	MSTRG.58549	--	--	--
MSTRG.83538.1	51.857	38.633	26.331	6.467	5.623	2.494	38.9403333333333	4.86133333333333	-3.00184	5.52232150562629e-11	3.355570097157e-09	MD06G0187000	--	--	--
MSTRG.3563.1	9.364	8.171	8.748	0	0	0.273	8.761	0.091	-6.58909	5.55870981669373e-11	3.37315328005239e-09	MD01G0130600	--	--	--
MSTRG.28813.1	13.778	8.365	9.022	0.306	0.228	0.092	10.3883333333333	0.208666666666667	-5.63762	5.70144743417795e-11	3.45513820478985e-09	MSTRG.28813	--	--	--
MSTRG.14883.1	7.072	5.017	1.801	0.027	0.039	0	4.63	0.022	-7.71736	5.72219869847629e-11	3.46307771231715e-09	MSTRG.14883	--	--	--
MSTRG.51143.3	10.548	5.94	4.767	0.361	0.451	0.11	7.085	0.307333333333333	-4.52689	5.78111489381361e-11	3.49406261853202e-09	MD17G0097500	--	--	--
MSTRG.93127.1	15.86	14.148	10.208	1.657	1.752	1.201	13.4053333333333	1.53666666666667	-3.12493	5.96388194242401e-11	3.59971962202123e-09	MSTRG.93127	--	--	--
MSTRG.73082.1	16.618	17.963	9.423	0.466	1.656	0.259	14.668	0.793666666666667	-4.208	5.98177057904441e-11	3.60570935210069e-09	MSTRG.73082	--	--	--
MSTRG.46448.1	26.954	15.185	12.078	0	0.17	0.136	18.0723333333333	0.102	-7.46907	6.02323690471057e-11	3.62587648190616e-09	MD16G0171600	--	--	--
MSTRG.28231.1	9.042	10.088	4.276	0.161	0.247	0	7.802	0.136	-5.84217	6.20068551305841e-11	3.72507301258619e-09	MSTRG.28231	--	--	--
MSTRG.80635.1	10.258	5.875	4.105	0	0.121	0.049	6.746	0.0566666666666667	-6.89539	6.20447779162338e-11	3.72507301258619e-09	MSTRG.80635	--	--	--
MSTRG.37620.1	14.127	11.84	9.267	0.329	0.739	0	11.7446666666667	0.356	-5.04398	6.2277407496565e-11	3.73408736418808e-09	MSTRG.37620	--	--	--
MSTRG.13960.1	2.918	6.344	10.547	47.193	69.541	29.755	6.603	48.8296666666667	2.88656437845853	6.26432196452817e-11	3.751052791167e-09	MSTRG.13960	--	--	--
MSTRG.28057.1	18.764	16.443	6.356	0	0.706	0.19	13.8543333333333	0.298666666666667	-5.53566	6.28119919882717e-11	3.75619031085478e-09	MSTRG.28057	--	--	--
MSTRG.1791.1	49.06	28.044	21.739	0.215	0.241	0	32.9476666666667	0.152	-7.75996	6.29611013645462e-11	3.76013997054306e-09	MSTRG.1791	--	--	--
MSTRG.86522.1	13.756	7.817	4.701	0	0	0	8.758	0.001	-13.0964	6.34784694560307e-11	3.78604325929520e-09	MSTRG.86522	--	--	--
MSTRG.5168.1	0.155	0	0.144	4.783	5.541	4.428	0.0996666666666667	4.91733333333333	5.62462126623123	6.43496632633284e-11	3.83223517667708e-09	MSTRG.5168	--	--	--
MSTRG.31015.1	6.782	5.261	4.872	0.428	1.158	0.595	5.63833333333333	0.727	-2.95524	6.44222529645288e-11	3.83223517667708e-09	MSTRG.31015	--	--	--
MSTRG.86415.1	6.078	4.964	3.175	0.119	0.369	0.228	4.739	0.238666666666667	-4.31151	6.46857976753398e-11	3.84286269680441e-09	MD07G0100500	--	--	--
MSTRG.68821.1	6.112	4.314	2.59	0.263	0.641	0.385	4.33866666666667	0.429666666666667	-3.33596	6.51115115296645e-11	3.86118458422636e-09	MSTRG.68821	--	--	--
MSTRG.46897.1	7.07	5.363	3.123	0.108	0	0.167	5.18533333333333	0.0916666666666667	-5.8219	6.5164793177427e-11	3.86118458422636e-09	MSTRG.46897	--	--	--
MSTRG.84553.1	54.681	84.073	58.226	234.938	151.687	312.561	65.66	233.062	1.82762714189019	6.59663796882349e-11	3.90357129687151e-09	MSTRG.84553	--	--	--
MSTRG.93789.1	10.84	8.076	2.111	0.437	0.177	0.124	7.009	0.246	-4.83248	6.64853640789105e-11	3.92914614424047e-09	MSTRG.93789	--	--	--
MSTRG.59490.1	14.944	16.612	16.081	2.59	0.964	1.079	15.879	1.54433333333333	-3.36206	6.88111119884221e-11	4.06129104120454e-09	MD02G0210600	--	--	--
MSTRG.63471.1	2.485	1.292	0.921	0.013	0.043	0.069	1.566	0.0416666666666667	-5.23205	6.89998232383154e-11	4.06712629970742e-09	MSTRG.63471	--	--	--
MSTRG.12616.1	61.255	41.362	23.251	4.743	6.927	2.689	41.956	4.78633333333333	-3.13188	6.91651236285279e-11	4.07156824647572e-09	MSTRG.12616	--	--	--
MSTRG.36917.1	71.909	62.389	44.837	12.047	17.435	11.842	59.7116666666667	13.7746666666667	-2.116	6.95123246044622e-11	4.0866927565187e-09	MD15G0134000	--	--	--
MSTRG.15561.1	3.619	2.529	1.428	0.045	0.025	0.021	2.52533333333333	0.0303333333333333	-6.37943	7.02625130529482e-11	4.12543930401285e-09	MSTRG.15561	--	--	--
MSTRG.39913.1	5.594	4.305	2.484	0.064	0	0.04	4.12766666666667	0.0346666666666667	-6.89563	7.07833282672017e-11	4.15004147351938e-09	MSTRG.39913	--	--	--
MSTRG.39044.1	17.433	13.242	17.368	1.117	1.54	0.172	16.0143333333333	0.943	-4.08596	7.08648757213651e-11	4.15004147351938e-09	MSTRG.39044	--	--	--
MSTRG.35235.1	3.991	3.683	3.001	0.144	0.12	0.161	3.55833333333333	0.141666666666667	-4.65063	7.13156682880421e-11	4.16557019055974e-09	MSTRG.35235	--	--	--
MSTRG.53516.1	7.45	4.177	2.418	0.22	0.043	0.121	4.68166666666667	0.128	-5.19281	7.13971930464476e-11	4.16557019055974e-09	MSTRG.53516	--	--	--
MSTRG.70913.1	21.503	23.224	14.881	0.332	1.313	0	19.8693333333333	0.548333333333333	-5.17935	7.14060939688166e-11	4.16557019055974e-09	MSTRG.70913	--	--	--
MSTRG.47934.1	11.091	6.601	4.662	0.757	0.351	0.146	7.45133333333333	0.418	-4.15592	7.20209302539585e-11	4.19603023380495e-09	MSTRG.47934	--	--	--
MSTRG.44897.1	25.421	20.545	10.941	3.324	2.203	1.761	18.969	2.42933333333333	-2.96501	7.38261300901645e-11	4.29567491394814e-09	MD16G0097900	--	--	--
MSTRG.65665.1	5.858	3.916	2.622	0.214	0.119	0.032	4.132	0.121666666666667	-5.08583	7.40412304532749e-11	4.3026604125665e-09	MSTRG.65665	--	--	--
MSTRG.39702.1	17.181	14.676	6.298	0	0	0.225	12.7183333333333	0.075	-7.4058	7.43099406374014e-11	4.31273936245452e-09	MSTRG.39702	--	--	--
MSTRG.40337.1	12.873	9.303	2.216	0	0	0	8.13066666666667	0.001	-12.9892	7.59196408748351e-11	4.40052013157863e-09	MSTRG.40337	--	--	--
MSTRG.98574.1	22.231	14.801	6.321	1.492	1.542	0.923	14.451	1.319	-3.45365	7.83281845633117e-11	4.53432044372962e-09	MSTRG.98574	--	--	--
MSTRG.81005.2	28.964	13.819	10.024	0.507	0.631	0.588	17.6023333333333	0.575333333333333	-4.93522	7.90285637225148e-11	4.56902177669798e-09	MSTRG.81005	--	--	--
MSTRG.67561.1	31.832	25.953	10.829	0.165	0.215	0	22.8713333333333	0.126666666666667	-7.49636	7.92048010796913e-11	4.57337007662825e-09	MSTRG.67561	--	--	--
MSTRG.47408.1	8.964	7.093	6.561	0.148	0.616	0	7.53933333333333	0.254666666666667	-4.88775	7.95019055814747e-11	4.5846774060736e-09	MD16G0201700	--	--	--
MSTRG.84113.1	11.827	7.702	3.475	0.112	0.526	0.101	7.668	0.246333333333333	-4.96017	8.20802867257576e-11	4.72734414731338e-09	MSTRG.84113	--	--	--
MSTRG.88239.1	4.489	5.976	6.588	0.196	0.658	0.473	5.68433333333333	0.442333333333333	-3.68379	8.26963375478366e-11	4.75677319498477e-09	MSTRG.88239	--	--	--
MSTRG.53163.1	9.883	6.419	2.065	0.074	0.384	0.004	6.12233333333333	0.154	-5.31308	8.46661679913756e-11	4.86389944010353e-09	MSTRG.53163	--	--	--
MSTRG.12680.1	7.161	5.035	2.509	0.205	0.219	0	4.90166666666667	0.141333333333333	-5.1161	8.60444216118765e-11	4.93681232186063e-09	MSTRG.12680	--	--	--
MSTRG.48227.1	13.78	11.72	9.828	0.091	0	0	11.776	0.0303333333333333	-8.60073	8.82344582447004e-11	5.05605783579664e-09	MSTRG.48227	--	--	--
MSTRG.13319.1	6.092	3.556	1.688	0.1	0.075	0.088	3.77866666666667	0.0876666666666667	-5.42971	9.38321525478676e-11	5.37002239404478e-09	MD11G0109000	--	--	--
MSTRG.86307.1	6.857	3.797	2.212	0	0.038	0.071	4.28866666666667	0.0363333333333333	-6.88309	9.49971400403068e-11	5.42983021778365e-09	MSTRG.86307	--	--	--
MSTRG.87897.1	28.898	19.114	13.307	0	0	0	20.4396666666667	0.001	-14.3191	9.52876506845564e-11	5.43956703510616e-09	MSTRG.87897	--	--	--
MSTRG.80561.1	14.941	8.121	5.894	0.288	0.732	0.13	9.652	0.383333333333333	-4.65416	9.72248951280035e-11	5.54316596668714e-09	MSTRG.80561	--	--	--
MSTRG.7057.1	10.262	5.847	2.609	0.245	0.164	0.044	6.23933333333333	0.151	-5.36877	9.83780133417402e-11	5.60185444775753e-09	MSTRG.7057	--	--	--
MSTRG.43702.1	4.074	3.423	3.642	0.122	0.115	0.106	3.713	0.114333333333333	-5.02127	9.9134878499853e-11	5.63786032011287e-09	MSTRG.43702	--	--	--
MSTRG.42375.1	61.396	51.673	41.011	10.636	11.951	9.869	51.36	10.8186666666667	-2.24712	9.98527605403142e-11	5.67156162722645e-09	MD15G0334600	--	--	--
MSTRG.81305.1	7.116	3.934	2.848	0.242	0.087	0.141	4.63266666666667	0.156666666666667	-4.88607	1.00151311561993e-10	5.68139063045095e-09	MSTRG.81305	--	--	--
MSTRG.92613.1	9.017	8.577	7.458	0.082	0.274	0	8.35066666666667	0.118666666666667	-6.1369	1.03314630473411e-10	5.85350438911244e-09	MSTRG.92613	--	--	--
MSTRG.72375.1	27.108	21.722	12.051	1.19	0.03	0.17	20.2936666666667	0.463333333333333	-5.45284	1.05007725187523e-10	5.9419933893925e-09	MSTRG.72375	--	--	--
MSTRG.21194.1	7.888	5.754	2.776	0	0	0	5.47266666666667	0.001	-12.418	1.05840787929901e-10	5.98165621572872e-09	MSTRG.21194	--	--	--
MSTRG.16545.1	39.828	31.832	22.042	5.729	7.723	2.993	31.234	5.48166666666667	-2.51043	1.06496099762491e-10	6.01118695779078e-09	MSTRG.16545	--	--	--
MSTRG.71805.1	3.539	2.855	2.57	0.234	0.083	0.022	2.988	0.113	-4.72479	1.07042803402777e-10	6.03452137887959e-09	MSTRG.71805	--	--	--
MSTRG.10378.1	5.871	6.95	4.84	0.978	0.646	0.45	5.887	0.691333333333333	-3.09008	1.08755039491344e-10	6.12342273971845e-09	MD10G0223300	--	--	--
MSTRG.88452.3	13.199	12.649	10.22	1.316	2.708	1.663	12.0226666666667	1.89566666666667	-2.66498	1.10673714715548e-10	6.22371228752567e-09	MD07G0172600	--	--	--
MSTRG.16031.1	22.656	16.666	6.489	0.164	0.331	0	15.2703333333333	0.165	-6.53212	1.1086063187191e-10	6.22648876452791e-09	MSTRG.16031	--	--	--
MSTRG.1555.1	14.565	13.236	13.421	3.844	3.741	3.535	13.7406666666667	3.70666666666667	-1.89026	1.11338894389653e-10	6.24560149953559e-09	MSTRG.1555	--	--	--
MSTRG.99838.1	4.432	5.134	4.418	0.043	0.09	0	4.66133333333333	0.0443333333333333	-6.71621	1.11648396921993e-10	6.25521198052188e-09	MSTRG.99838	--	--	--
MSTRG.10460.1	41.446	29.344	12.249	0.213	2.301	0.37	27.6796666666667	0.961333333333333	-4.84765	1.12379169488892e-10	6.28837159900205e-09	MD10G0228600	--	--	--
MSTRG.74207.1	18.9	12.506	7.574	0	0.398	0.589	12.9933333333333	0.329	-5.30354	1.14922427099439e-10	6.42274487946237e-09	MSTRG.74207	--	--	--
MSTRG.22043.1	10.132	7.963	5.443	0	0	0	7.846	0.001	-12.9377	1.15237596007134e-10	6.4324176740406e-09	MSTRG.22043	--	--	--
MSTRG.99070.1	31.137	22.497	11.03	0.663	0.22	1.265	21.5546666666667	0.716	-4.9119	1.16252269429784e-10	6.48106402071045e-09	MSTRG.99070	--	--	--
MSTRG.72293.1	36.843	24.063	9.61	0.9	0.603	0	23.5053333333333	0.501	-5.55203	1.18853666694523e-10	6.61794174365848e-09	MSTRG.72293	--	--	--
MSTRG.74422.1	2.89	2.29	0.939	12.39	14.325	6.542	2.03966666666667	11.0856666666667	2.44229022963369	1.19655085413056e-10	6.65438091101183e-09	MSTRG.74422	--	--	--
MSTRG.93029.1	6.373	3.128	3.344	0	0	0	4.28166666666667	0.001	-12.064	1.21678763311838e-10	6.75862078081423e-09	MSTRG.93029	--	--	--
MSTRG.28818.1	11.221	7.264	3.125	0	0	0.041	7.20333333333333	0.0136666666666667	-9.04186	1.23671513986306e-10	6.86088941990941e-09	MSTRG.28818	--	--	--
MSTRG.38590.1	12.437	6.41	7.276	0.065	0.069	0	8.70766666666667	0.0446666666666667	-7.60694	1.24250644135701e-10	6.87732442732647e-09	MSTRG.38590	--	--	--
MSTRG.28482.1	9.011	6.893	3.078	0	0	0	6.32733333333333	0.001	-12.6274	1.24399576294309e-10	6.87732442732647e-09	MSTRG.28482	--	--	--
MSTRG.40811.1	8.911	7.2	4.854	0.18	0.249	0.098	6.98833333333333	0.175666666666667	-5.31404	1.24575449654459e-10	6.87732442732647e-09	MSTRG.40811	--	--	--
MSTRG.40811.2	8.911	7.2	4.854	0.18	0.249	0.098	6.98833333333333	0.175666666666667	-5.31404	1.24575449654459e-10	6.87732442732647e-09	MSTRG.40811	--	--	--
MSTRG.31914.1	69.806	51.117	31.367	9.921	9.632	7.268	50.7633333333333	8.94033333333333	-2.50539	1.26278466925049e-10	6.96285008432407e-09	MSTRG.31914	--	--	--
MSTRG.46789.2	24.325	23.622	27.44	6.728	7.312	5.813	25.129	6.61766666666667	-1.92496	1.26637635381042e-10	6.97415950859416e-09	MD16G0183800	--	--	--
MSTRG.78677.1	13.533	11.005	5.537	0.741	0.137	0	10.025	0.292666666666667	-5.0982	1.26929815127788e-10	6.98175674486008e-09	MSTRG.78677	--	--	--
MSTRG.21350.1	14.635	9.707	5.68	0.215	0.362	0.086	10.0073333333333	0.221	-5.50087	1.2717914540859e-10	6.98698147269596e-09	MSTRG.21350	--	--	--
MSTRG.21146.1	4.992	4.384	3.562	0.529	0.192	0.326	4.31266666666667	0.349	-3.62728	1.28027880258627e-10	7.02508377142759e-09	MSTRG.21146	--	--	--
MSTRG.9661.1	15.217	12.527	7.514	0.477	0.616	0.438	11.7526666666667	0.510333333333333	-4.5254	1.30156396541222e-10	7.13323234264474e-09	MSTRG.9661	--	--	--
MSTRG.6362.1	6.832	5.157	2.281	0.31	0.162	0.099	4.75666666666667	0.190333333333333	-4.64335	1.32627440067068e-10	7.25986890495296e-09	MSTRG.6362	--	--	--
MSTRG.79773.1	60.61	68.552	71.696	18.235	17.213	16.55	66.9526666666667	17.3326666666667	-1.94965	1.34542898757965e-10	7.35582425588686e-09	MSTRG.79773	--	--	--
MSTRG.63284.1	5.791	4.607	1.719	0.075	0	0.122	4.039	0.0656666666666667	-5.94269	1.34705877310805e-10	7.35585085643282e-09	MSTRG.63284	--	--	--
MSTRG.54964.1	3.125	1.429	1.092	0.103	0.049	0.013	1.882	0.055	-5.09669	1.35912115336048e-10	7.4127777700573e-09	MSTRG.54964	--	--	--
MSTRG.44911.1	7.957	8.182	4.037	0.186	0	0	6.72533333333333	0.062	-6.76119	1.36874870787576e-10	7.45630388168807e-09	MSTRG.44911	--	--	--
MSTRG.100581.1	17.356	9.524	7.548	0.477	0	0	11.476	0.159	-6.17345	1.40580944668974e-10	7.64898892334111e-09	MSTRG.100581	--	--	--
MSTRG.54056.1	20.88	14.263	7.163	0.251	0.191	1.154	14.102	0.532	-4.72833	1.40914032427663e-10	7.657907963947e-09	MSTRG.54056	--	--	--
MSTRG.28039.1	7.13	5.302	3.559	0.129	0	0	5.33033333333333	0.043	-6.95375	1.4208887433365e-10	7.71249550624702e-09	MSTRG.28039	--	--	--
MSTRG.99355.1	31.165	24.185	10.52	0.126	1.204	1.425	21.9566666666667	0.918333333333333	-4.5795	1.42638904279972e-10	7.73307851239527e-09	MSTRG.99355	--	--	--
MSTRG.47702.1	25.019	21.894	10.708	0.581	0	0	19.207	0.193666666666667	-6.63191	1.43145672655761e-10	7.75126968355702e-09	MSTRG.47702	--	--	--
MSTRG.93347.1	6.21	3.378	2.816	0	0.115	0	4.13466666666667	0.0383333333333333	-6.75303	1.44411436752535e-10	7.8104675392479e-09	MSTRG.93347	--	--	--
MSTRG.40968.1	6.026	3.642	2.515	0	0.127	0.068	4.061	0.065	-5.96525	1.46175753713524e-10	7.89645607978226e-09	MSTRG.40968	--	--	--
MSTRG.30308.1	59.281	46.093	23.393	5.265	7.716	5.747	42.9223333333333	6.24266666666667	-2.78149	1.49676441308691e-10	8.07592708176772e-09	MSTRG.30308	--	--	--
MSTRG.60412.1	5.392	3.983	2.117	0.034	0.152	0.153	3.83066666666667	0.113	-5.0832	1.51116455386438e-10	8.14391764153413e-09	MSTRG.60412	--	--	--
MSTRG.34270.1	11.426	18.323	7.785	0	0.358	0	12.5113333333333	0.119333333333333	-6.71209	1.52365918774054e-10	8.20148962780341e-09	MSTRG.34270	--	--	--
MSTRG.73547.1	7.66	5.674	3.553	0.08	0	0	5.629	0.0266666666666667	-7.7217	1.53551292916359e-10	8.25547919124781e-09	MSTRG.73547	--	--	--
MSTRG.41129.1	21.257	10.387	6.123	0.201	0.112	0	12.589	0.104333333333333	-6.91482	1.57994922917392e-10	8.48430861868022e-09	MSTRG.41129	--	--	--
MSTRG.7494.1	4.69	2.672	0.992	0.024	0.03	0.063	2.78466666666667	0.039	-6.15789	1.61573251469254e-10	8.66618426630528e-09	MSTRG.7494	--	--	--
MSTRG.58889.1	12.144	11.035	5.118	0.668	0.158	0.126	9.43233333333333	0.317333333333333	-4.89354	1.63658839724352e-10	8.76765918991917e-09	MSTRG.58889	--	--	--
MSTRG.50438.1	11.256	5.602	4.424	0.33	0	0.249	7.094	0.193	-5.19993	1.67826220652146e-10	8.98028981406856e-09	MSTRG.50438	--	--	--
MSTRG.73486.1	21.246	17.006	9.99	0.587	1.908	1.031	16.0806666666667	1.17533333333333	-3.77419	1.68272705769552e-10	8.98775017855125e-09	MSTRG.73486	--	--	--
MSTRG.62978.1	5.146	5.077	1.889	0	0	0	4.03733333333333	0.001	-11.9792	1.68362723970299e-10	8.98775017855125e-09	MSTRG.62978	--	--	--
MSTRG.96636.2	14.637	16.786	22.218	2.92	3.509	2.749	17.8803333333333	3.05933333333333	-2.54708	1.69097138184914e-10	9.01632314310115e-09	MD09G0102000	--	--	--
MSTRG.49249.1	25.125	8.754	4.521	0.371	0.568	0.23	12.8	0.389666666666667	-5.03776	1.70428309007375e-10	9.06904848475254e-09	MSTRG.49249	--	--	--
MSTRG.68035.1	4.264	2.414	1.161	0.148	0.021	0.067	2.613	0.0786666666666667	-5.05381	1.70486652246005e-10	9.06904848475254e-09	MSTRG.68035	--	--	--
MSTRG.61190.1	7.445	3.988	3.571	0.037	0.388	0.035	5.00133333333333	0.153333333333333	-5.02757	1.71065532849297e-10	9.08916151004088e-09	MSTRG.61190	--	--	--
MSTRG.45914.1	35.326	34.66	24.551	3.3	5.755	4.381	31.5123333333333	4.47866666666667	-2.81478	1.71439395805199e-10	9.09097863267117e-09	MSTRG.45914	--	--	--
MSTRG.14806.1	4.952	6.005	2.234	0	0.045	0.106	4.397	0.0503333333333333	-6.44886	1.71501375164045e-10	9.09097863267117e-09	MSTRG.14806	--	--	--
MSTRG.60061.1	18.816	11.726	5.342	0.877	0.155	0.258	11.9613333333333	0.43	-4.7979	1.73888406415044e-10	9.20673014035396e-09	MSTRG.60061	--	--	--
MSTRG.75607.2	62.266	42.415	38.306	5.353	8.059	10.53	47.6623333333333	7.98066666666667	-2.57827	1.79672011664465e-10	9.50183679443770e-09	MSTRG.75607	--	--	--
MSTRG.1254.1	23.004	8.25	9.323	0.496	0.665	0.175	13.5256666666667	0.445333333333333	-4.92467	1.80349336410404e-10	9.52652754954792e-09	MSTRG.1254	--	--	--
MSTRG.68515.1	9.617	4.55	4.109	0	0	0.139	6.092	0.0463333333333333	-7.03872	1.81139859140755e-10	9.55713319748584e-09	MSTRG.68515	--	--	--
MSTRG.25098.1	2.976	1.546	0.969	0.012	0.014	0	1.83033333333333	0.00866666666666667	-7.72241	1.83122000146015e-10	9.65046545356224e-09	MSTRG.25098	--	--	--
MSTRG.95983.1	21.7	24.105	25.025	3.885	3.084	3.542	23.61	3.50366666666667	-2.75246	1.86325629590358e-10	9.80787782084408e-09	MSTRG.95983	--	--	--
MSTRG.93525.1	15.306	9.836	4.523	0	0.089	0	9.88833333333333	0.0296666666666667	-8.38074	1.88682226915966e-10	9.92038993061422e-09	MD08G0152200	--	--	--
MSTRG.100001.1	24.935	25.258	16.138	1.001	0	0.085	22.1103333333333	0.362	-5.93259	1.92320024727553e-10	1.00999248252803e-08	MSTRG.100001	--	--	--
MSTRG.86722.1	15.495	9.752	4.181	0.252	0.908	0.071	9.80933333333333	0.410333333333333	-4.57929	1.93589421250355e-10	1.01495340457914e-08	MSTRG.86722	--	--	--
MSTRG.87305.1	5.251	2.704	1.814	0.06	0.084	0	3.25633333333333	0.048	-6.08407	1.93713079934696e-10	1.01495340457914e-08	MSTRG.87305	--	--	--
MSTRG.80277.1	15.86	8.24	2.035	0	0	0	8.71166666666667	0.001	-13.0887	1.94701009751129e-10	1.01895029022241e-08	MSTRG.80277	--	--	--
MSTRG.88991.1	0.204	0.134	0.127	5.003	3.469	3.281	0.155	3.91766666666667	4.65965453099924	2.01016323417844e-10	1.05078613681321e-08	MSTRG.88991	--	--	--
MSTRG.68364.1	29.127	22.703	8.303	0.908	0.676	0	20.0443333333333	0.528	-5.24651	2.03979419981324e-10	1.06504548594401e-08	MSTRG.68364	--	--	--
MSTRG.53924.1	33.66	17.89	5.543	0.5	0.101	0	19.031	0.200333333333333	-6.56981	2.11700071858866e-10	1.10408416508975e-08	MSTRG.53924	--	--	--
MSTRG.58819.1	8.029	6.377	2.46	0.176	0	0	5.622	0.0586666666666667	-6.5824	2.13178709764515e-10	1.11051634204026e-08	MSTRG.58819	--	--	--
MSTRG.32689.1	6.091	4.131	2.659	0	0	0	4.29366666666667	0.001	-12.068	2.13637658461573e-10	1.11162794952838e-08	MSTRG.32689	--	--	--
MSTRG.70237.1	8.866	6.749	3.673	0	0.137	0.111	6.42933333333333	0.0826666666666667	-6.28122	2.15760456175855e-10	1.1213846257893e-08	MD04G0136600	--	--	--
MSTRG.34449.1	19.151	19.486	18.137	5.637	6.441	4.779	18.9246666666667	5.619	-1.75188	2.16700049748092e-10	1.12497643945486e-08	MSTRG.34449	--	--	--
MSTRG.9781.1	4.136	3.407	1.505	0.209	0.222	0.167	3.016	0.199333333333333	-3.91938	2.17263028295719e-10	1.12660710514535e-08	MSTRG.9781	--	--	--
MSTRG.87097.1	5.671	4.567	4.7	0.58	0.576	0.349	4.97933333333333	0.501666666666667	-3.31115	2.21398004863463e-10	1.14673527255882e-08	MSTRG.87097	--	--	--
MSTRG.60285.1	15.116	8.466	7.101	0	0.368	0	10.2276666666667	0.122666666666667	-6.38159	2.22156976398503e-10	1.14935133309529e-08	MSTRG.60285	--	--	--
MSTRG.68871.1	2.762	1.314	0.751	0.028	0	0.025	1.609	0.0176666666666667	-6.50899	2.23028239559101e-10	1.15254170965764e-08	MSTRG.68871	--	--	--
MSTRG.86285.1	9.818	7.712	6.058	0	0.153	0.209	7.86266666666667	0.120666666666667	-6.02592	2.23411815185062e-10	1.15320746426597e-08	MSTRG.86285	--	--	--
MSTRG.19447.1	25.692	15.077	3.918	0.429	0.291	0	14.8956666666667	0.24	-5.95571	2.25878965690688e-10	1.16461445305829e-08	MSTRG.19447	--	--	--
MSTRG.86063.1	13.785	8.079	4.312	0.288	0	0	8.72533333333333	0.096	-6.50603	2.28912924549972e-10	1.17875903116715e-08	MSTRG.86063	--	--	--
MSTRG.29018.1	4.824	2.471	1.486	0.07	0	0	2.927	0.0233333333333333	-6.97089	2.29143110611476e-10	1.17875903116715e-08	MSTRG.29018	--	--	--
MSTRG.7097.1	3.596	2.601	1.156	0	0	0	2.451	0.001	-11.2592	2.32280265538872e-10	1.19345349512528e-08	MSTRG.7097	--	--	--
MSTRG.63837.1	14.673	5.754	6.855	0	0	0	9.094	0.001	-13.1507	2.3252689096302e-10	1.19345349512528e-08	MSTRG.63837	--	--	--
MSTRG.99096.1	16.41	13.301	3.907	0.596	0.166	0	11.206	0.254	-5.4633	2.35215154161292e-10	1.20588389736439e-08	MSTRG.99096	--	--	--
MSTRG.5443.1	14.203	19.488	16.382	0.202	1.721	0.314	16.691	0.745666666666667	-4.4844	2.3677450238243e-10	1.21132435390454e-08	MSTRG.5443	--	--	--
MSTRG.37137.1	6.738	5.393	2.57	0.246	0	0.111	4.90033333333333	0.119	-5.36385	2.3681151631481e-10	1.21132435390454e-08	MD15G0146600	--	--	--
MSTRG.15166.1	16.009	15.18	9.322	0.623	0.542	0.286	13.5036666666667	0.483666666666667	-4.80319	2.38033808988618e-10	1.21620231366882e-08	MSTRG.15166	--	--	--
MSTRG.43089.1	14.329	7.959	3.652	0	0.119	0	8.64666666666667	0.0396666666666667	-7.76807	2.42286881974668e-10	1.23653718828763e-08	MD15G0371300	--	--	--
MSTRG.10017.2	5.625	10.992	9.115	27.382	25.878	40.531	8.57733333333333	31.2636666666667	1.86588589740487	2.42828809551974e-10	1.2379073625685e-08	MD10G0200600	--	--	--
MSTRG.53925.1	21.896	23.03	17.054	0	0	0	20.66	0.001	-14.3346	2.46068155262842e-10	1.25301004731087e-08	MSTRG.53925	--	--	--
MSTRG.15797.1	4.372	3.888	1.962	0.099	0.162	0	3.40733333333333	0.087	-5.29148	2.49395278725966e-10	1.26852526658941e-08	MSTRG.15797	--	--	--
MSTRG.78679.1	3.785	3.394	2.231	0	0	0	3.13666666666667	0.001	-11.615	2.50581537100324e-10	1.27273737056178e-08	MD06G0005300	--	--	--
MSTRG.79789.1	43.03	27.926	18.174	0.885	0	0	29.71	0.295	-6.65409	2.50785688780646e-10	1.27273737056178e-08	MSTRG.79789	--	--	--
MSTRG.27678.1	33.445	18.306	7.077	0	0.187	0	19.6093333333333	0.0623333333333333	-8.29732	2.58489191619336e-10	1.31036362994577e-08	MSTRG.27678	--	--	--
MSTRG.90802.1	21.033	13.671	4.795	0.086	0	0	13.1663333333333	0.0286666666666667	-8.84326	2.61193985596236e-10	1.32259401945817e-08	MSTRG.90802	--	--	--
MSTRG.81096.1	6.232	3.584	1.914	0	0.079	0.064	3.91	0.0476666666666667	-6.35804	2.67008069955536e-10	1.35052383450471e-08	MSTRG.81096	--	--	--
MSTRG.98606.1	16.244	13.917	8.866	0.712	0.265	0.643	13.009	0.54	-4.59041	2.71859884526693e-10	1.37352958846416e-08	MSTRG.98606	--	--	--
MSTRG.68960.1	11.047	7.268	3.078	0	0.061	0.046	7.131	0.0356666666666667	-7.64338	2.74465288974606e-10	1.38514706427998e-08	MSTRG.68960	--	--	--
MSTRG.50197.3	2.279	1.797	2.054	8.565	10.195	8.833	2.04333333333333	9.19766666666666	2.17034334065026	2.77851507694834e-10	1.4006748220309e-08	MD17G0048500	--	--	--
MSTRG.44306.1	30.107	15.374	9.868	0.902	1.85	0.481	18.4496666666667	1.07766666666667	-4.09761	2.79750264618772e-10	1.40867794538678e-08	MSTRG.44306	--	--	--
MSTRG.40383.1	0.844	0.379	0.787	6.166	8.238	4.48	0.67	6.29466666666667	3.2318969815377	2.82491320753238e-10	1.42089995546426e-08	MSTRG.40383	--	--	--
MSTRG.89881.1	8.978	8.028	3.182	0.245	0.148	0	6.72933333333333	0.131	-5.68282	2.8363926890964e-10	1.42509057317097e-08	MSTRG.89881	--	--	--
MSTRG.68392.1	41.521	22.098	11.4	0	0	0.662	25.0063333333333	0.220666666666667	-6.82428	2.84164309780567e-10	1.42614569173575e-08	MSTRG.68392	--	--	--
MSTRG.68394.1	13.616	6.757	2.871	0.508	0.294	0.043	7.748	0.281666666666667	-4.78176	2.87817843528473e-10	1.44288216596794e-08	MSTRG.68394	--	--	--
MSTRG.48318.1	35.475	16.243	5.993	0.482	1.132	0.308	19.237	0.640666666666667	-4.90817	2.93181806640917e-10	1.46814681469333e-08	MSTRG.48318	--	--	--
MSTRG.29631.1	21.026	17.884	9.724	0.718	0.884	0.13	16.2113333333333	0.577333333333333	-4.81145	2.9685715374398e-10	1.48490900473329e-08	MSTRG.29631	--	--	--
MSTRG.72950.1	20.684	21.965	8.962	0.348	0.388	0.157	17.2036666666667	0.297666666666667	-5.85287	2.98567835053128e-10	1.49181758554305e-08	MSTRG.72950	--	--	--
MSTRG.94431.1	11.586	7.472	4.365	0	0.467	0	7.80766666666667	0.155666666666667	-5.64836	3.01163582885824e-10	1.50312836093256e-08	MSTRG.94431	--	--	--
MSTRG.54405.1	18.539	14.551	11.653	2.136	2.284	2.143	14.9143333333333	2.18766666666667	-2.76923	3.01600123647018e-10	1.50364933891816e-08	MSTRG.54405	--	--	--
MSTRG.48786.1	9.191	4.637	3.774	0.055	0.183	0	5.86733333333333	0.0793333333333333	-6.20863	3.027732174392e-10	1.50783726955502e-08	MSTRG.48786	--	--	--
MSTRG.24911.1	2.959	1.559	0.799	0	0.102	0.035	1.77233333333333	0.0456666666666667	-5.27836	3.03212992502228e-10	1.50836801731685e-08	MD13G0113700	--	--	--
MSTRG.42377.1	4.703	3.522	1.382	0	0	0.132	3.20233333333333	0.044	-6.18548	3.04197628263854e-10	1.51160509702266e-08	MSTRG.42377	--	--	--
MSTRG.1795.1	2.63	2.261	1.443	0.016	0	0	2.11133333333333	0.00533333333333333	-8.6289	3.04959511412847e-10	1.51372939935835e-08	MSTRG.1795	--	--	--
MSTRG.97840.1	100.942	114.455	101.948	26.93	24.884	32.774	105.781666666667	28.196	-1.90753	3.05732896179537e-10	1.51590607635832e-08	MD09G0158600	--	--	--
MSTRG.14599.1	11.708	6.974	3.539	0.44	0.253	0.384	7.407	0.359	-4.36683	3.08058325336405e-10	1.52576502512623e-08	MSTRG.14599	--	--	--
MSTRG.11880.1	0	0.838	0.264	8.206	10.872	8.201	0.367333333333333	9.093	4.62959462965549	3.08790292098e-10	1.52771887792179e-08	MSTRG.11880	--	--	--
MSTRG.82476.1	6.852	4.993	3.379	0.165	0.329	0.041	5.07466666666667	0.178333333333333	-4.83066	3.11539904938263e-10	1.53963973325876e-08	MSTRG.82476	--	--	--
MSTRG.48365.1	22.044	12.747	4.854	0.363	0.162	0.058	13.215	0.194333333333333	-6.0875	3.12615192962841e-10	1.54326904800816e-08	MSTRG.48365	--	--	--
MSTRG.17313.1	8.286	7.113	7.674	1.1	0.931	0.308	7.691	0.779666666666667	-3.30224	3.13125124519314e-10	1.5441025339722e-08	MD11G0241000	--	--	--
MSTRG.52664.1	13.589	8.529	3.737	0	0	0.187	8.61833333333333	0.0623333333333333	-7.11126	3.19332314930588e-10	1.57299832041271e-08	MSTRG.52664	--	--	--
MSTRG.32665.1	16.887	14.982	6.977	0.262	0.837	0	12.9486666666667	0.366333333333333	-5.1435	3.273849205079e-10	1.6109117354861e-08	MSTRG.32665	--	--	--
MSTRG.8404.1	8.091	3.745	2.441	0.076	0.316	0	4.759	0.130666666666667	-5.1867	3.28268394600037e-10	1.61269233242489e-08	MSTRG.8404	--	--	--
MSTRG.46915.1	18.32	11.599	7.176	0.455	0	0.463	12.365	0.306	-5.33659	3.28787586234058e-10	1.61269233242489e-08	MSTRG.46915	--	--	--
MSTRG.39818.1	12.69	8.119	4.768	0.966	0.363	0.462	8.52566666666667	0.597	-3.83601	3.28815530015723e-10	1.61269233242489e-08	MSTRG.39818	--	--	--
MSTRG.20986.1	8.808	8.466	7.422	0	0.297	0.172	8.232	0.156333333333333	-5.71855	3.29723264126327e-10	1.61539420386739e-08	MSTRG.20986	--	--	--
MSTRG.63741.1	25.344	12.24	4.095	0.819	1.017	0.432	13.893	0.756	-4.19983	3.32069328068189e-10	1.62512934187231e-08	MSTRG.63741	--	--	--
MSTRG.79976.1	18.772	15.533	9.198	0	0	0	14.501	0.001	-13.8239	3.36838954445504e-10	1.64669142859541e-08	MSTRG.79976	--	--	--
MSTRG.9115.1	6.607	5.956	2.836	0.407	0.218	0.039	5.133	0.221333333333333	-4.53551	3.37954591335548e-10	1.64910914784665e-08	MSTRG.9115	--	--	--
MSTRG.86464.1	5.166	3.811	2.531	0.15	0.156	0.214	3.836	0.173333333333333	-4.46798	3.38062093088359e-10	1.64910914784665e-08	MSTRG.86464	--	--	--
MSTRG.40824.1	7.128	4.106	2.167	0.139	0.349	0.065	4.467	0.184333333333333	-4.59892	3.40568246227226e-10	1.65954617206246e-08	MD15G0287800	--	--	--
MSTRG.72299.1	13.051	7.078	5.878	0.153	0.521	0	8.669	0.224666666666667	-5.27001	3.52092099779364e-10	1.71385561988301e-08	MSTRG.72299	--	--	--
MSTRG.29187.1	9.958	5.041	3.066	0	0	0.22	6.02166666666667	0.0733333333333333	-6.35955	3.5745510027073e-10	1.73809182966227e-08	MSTRG.29187	--	--	--
MSTRG.93547.1	51.129	48.92	23.248	0	1.221	0	41.099	0.407	-6.65793	3.59664041644055e-10	1.74695616965501e-08	MSTRG.93547	--	--	--
MSTRG.58805.1	10.308	6.701	8.918	0	0.488	0	8.64233333333333	0.162666666666667	-5.73143	3.60889340583957e-10	1.75102889162863e-08	MD02G0182100	--	--	--
MSTRG.13572.1	6.956	5.727	3.29	0	0	0	5.32433333333333	0.001	-12.3784	3.65757119989339e-10	1.77274722321171e-08	MSTRG.13572	--	--	--
MSTRG.43770.1	11.116	6.504	1.873	0.049	0.206	0	6.49766666666667	0.085	-6.25632	3.73981905844556e-10	1.81067239525959e-08	MSTRG.43770	--	--	--
MSTRG.73727.1	17.582	10.742	4.732	0.323	1.203	0.206	11.0186666666667	0.577333333333333	-4.2544	3.7519100796905e-10	1.81364282470283e-08	MSTRG.73727	--	--	--
MSTRG.37440.3	7.837	7.58	3.221	0.231	0.637	0.051	6.21266666666667	0.306333333333333	-4.34204	3.75791749656486e-10	1.81364282470283e-08	MSTRG.37440	--	--	--
MSTRG.1186.1	9.796	4.618	4.65	0.227	0.296	0.166	6.35466666666667	0.229666666666667	-4.7902	3.75900252096438e-10	1.81364282470283e-08	MSTRG.1186	--	--	--
MSTRG.73084.1	4.939	5.469	4.295	0.498	1.061	0.468	4.901	0.675666666666667	-2.85869	3.76197974860491e-10	1.81364282470283e-08	MSTRG.73084	--	--	--
MSTRG.32188.1	8.146	7.903	3.062	0.123	0.476	0.046	6.37033333333333	0.215	-4.88896	3.77174560073003e-10	1.8164165063771e-08	MSTRG.32188	--	--	--
MSTRG.68739.1	10.739	8.778	4.87	0	0.539	0.058	8.129	0.199	-5.35224	3.77783749136783e-10	1.81741684799926e-08	MSTRG.68739	--	--	--
MSTRG.82603.1	2.09	3	4.247	18.362	24.602	16.98	3.11233333333333	19.9813333333333	2.68258436838497	3.8194968222027e-10	1.83550744845323e-08	MSTRG.82603	--	--	--
MSTRG.64229.1	35.398	17.067	12.255	1.384	0.157	1.272	21.5733333333333	0.937666666666667	-4.52403	3.83018599422676e-10	1.8386923623823e-08	MSTRG.64229	--	--	--
MSTRG.62491.1	7.926	5.886	3.301	0	0	0	5.70433333333333	0.001	-12.4778	3.83666923106942e-10	1.83972946323387e-08	MSTRG.62491	--	--	--
MSTRG.22314.1	0.42	0.416	0.171	2.213	2.992	2.145	0.335666666666667	2.45	2.8676805666043	3.84054941670909e-10	1.83972946323387e-08	MD12G0182600	--	--	--
MSTRG.41258.1	13.952	4.898	5.346	0.228	0.07	0.069	8.06533333333333	0.122333333333333	-6.04284	3.84453836448615e-10	1.83972946323387e-08	MSTRG.41258	--	--	--
MSTRG.1068.1	15.163	9.202	5.935	0	0	0	10.1	0.001	-13.3021	3.87007892845612e-10	1.84999580794382e-08	MSTRG.1068	--	--	--
MSTRG.41543.1	4.33	5.527	4.991	0.879	0.938	1.051	4.94933333333333	0.956	-2.37215	3.95928026045983e-10	1.89063985348899e-08	MD15G0304000	--	--	--
MSTRG.99106.1	13.682	8.63	2.441	0.073	0.432	0.052	8.251	0.185666666666667	-5.47378	4.04287297520185e-10	1.92852283155335e-08	MSTRG.99106	--	--	--
MSTRG.36125.1	8.949	6.204	5.335	0.344	0.254	0.188	6.82933333333333	0.262	-4.70411	4.04860580619847e-10	1.92922459200841e-08	MSTRG.36125	--	--	--
MSTRG.98532.1	19.75	12.421	13.115	0.154	0.172	0.697	15.0953333333333	0.341	-5.46819	4.07348959072398e-10	1.93904101243411e-08	MD09G0182200	--	--	--
MSTRG.29704.1	7.35	4.956	3.051	0	0.18	0.217	5.119	0.132333333333333	-5.27361	4.12832805413433e-10	1.96308070044755e-08	MSTRG.29704	--	--	--
MSTRG.36089.1	8.029	6.043	1.655	0.121	0.091	0.391	5.24233333333333	0.201	-4.70494	4.14103332269243e-10	1.96705600718745e-08	MSTRG.36089	--	--	--
MSTRG.69685.1	30.754	23.96	8.635	0.616	0.891	0.787	21.1163333333333	0.764666666666667	-4.78738	4.16043623764334e-10	1.97420113251443e-08	MSTRG.69685	--	--	--
MSTRG.12220.1	2.024	2.903	1.925	8.827	12.696	10.213	2.284	10.5786666666667	2.21152324606129	4.18627435383762e-10	1.98438171438613e-08	MD11G0046300	--	--	--
MSTRG.63018.1	1.276	2.421	5.638	0.025	0.113	0	3.11166666666667	0.046	-6.07991	4.20337631895389e-10	1.99040421111636e-08	MSTRG.63018	--	--	--
MSTRG.74873.1	7.507	7.635	3.135	0.236	0.359	0.049	6.09233333333333	0.214666666666667	-4.82682	4.24189103038048e-10	2.0065429995224e-08	MSTRG.74873	--	--	--
MSTRG.27771.2	0.428	0.362	0.228	3.144	5.289	3.779	0.339333333333333	4.07066666666667	3.58449002813109	4.26586768865564e-10	2.01577833400576e-08	MSTRG.27771	--	--	--
MSTRG.67123.1	3.022	2.771	1.179	0.06	0.134	0	2.324	0.0646666666666667	-5.16744	4.32818010255215e-10	2.04309056373757e-08	MSTRG.67123	--	--	--
MSTRG.73694.1	11.637	7.03	3.677	0.158	0.406	0.058	7.448	0.207333333333333	-5.16683	4.35446409103986e-10	2.05335661393003e-08	MSTRG.73694	--	--	--
MSTRG.63100.1	45.878	40.635	37.645	6.834	7.17	3.592	41.386	5.86533333333333	-2.81886	4.42060937623536e-10	2.08106828149598e-08	MD03G0115900	--	--	--
MSTRG.29160.1	15.152	15.819	6.237	0.232	1.054	0.574	12.4026666666667	0.62	-4.32224	4.42242525083198e-10	2.08106828149598e-08	MSTRG.29160	--	--	--
MSTRG.1518.1	4.976	3.823	1.379	0	0	0.022	3.39266666666667	0.00733333333333333	-8.85373	4.46752044644149e-10	2.1001057434056e-08	MSTRG.1518	--	--	--
MSTRG.96094.1	14.758	14.13	9.31	0.894	0.137	0	12.7326666666667	0.343666666666667	-5.21138	4.48603992757844e-10	2.10662387428992e-08	MSTRG.96094	--	--	--
MSTRG.15262.1	13.131	10.078	5.999	0	0.641	0.384	9.736	0.341666666666667	-4.83267	4.56130710025016e-10	2.13974933804378e-08	MSTRG.15262	--	--	--
MSTRG.28898.1	62.475	51.705	47.585	6.861	9.403	8.461	53.9216666666667	8.24166666666667	-2.70986	4.61792489506162e-10	2.16406668814228e-08	MSTRG.28898	--	--	--
MSTRG.48105.1	21.588	13.19	5.712	0.467	0.904	0.368	13.4966666666667	0.579666666666667	-4.54124	4.63750871212905e-10	2.17099671033475e-08	MSTRG.48105	--	--	--
MSTRG.39830.1	18.647	17.846	13.637	0	0	0.828	16.71	0.276	-5.9199	4.67034743297742e-10	2.18411113577949e-08	MSTRG.39830	--	--	--
MSTRG.65125.1	11.198	9.862	9.226	0.848	0.906	0.232	10.0953333333333	0.662	-3.93071	4.70739923220774e-10	2.19916672696401e-08	MSTRG.65125	--	--	--
MSTRG.7013.1	8.579	6.549	4.1	0.433	0.236	0.314	6.40933333333333	0.327666666666667	-4.28987	4.72717977716705e-10	2.20613094157294e-08	MD10G0076400	--	--	--
MSTRG.29012.1	18.6	14.498	8.74	0.3	0.503	0.271	13.946	0.358	-5.28375	4.81150840903695e-10	2.24317378134597e-08	MSTRG.29012	--	--	--
MSTRG.19060.1	3.69	1.924	1.069	0.078	0	0.053	2.22766666666667	0.0436666666666667	-5.67286	4.87403160874102e-10	2.26767466151938e-08	MSTRG.19060	--	--	--
MSTRG.23982.1	3.403	3.852	3.512	0.438	0.288	0.233	3.589	0.319666666666667	-3.48894	4.87408037654544e-10	2.26767466151938e-08	MD13G0066900	--	--	--
MSTRG.33217.1	16.11	9.595	5.016	0.287	0.648	0.71	10.2403333333333	0.548333333333333	-4.22307	4.92969486887629e-10	2.29119463058687e-08	MSTRG.33217	--	--	--
MSTRG.31988.1	6.067	3.227	1.412	0.098	0.073	0.029	3.56866666666667	0.0666666666666667	-5.74228	5.07331100411281e-10	2.35552529071983e-08	MSTRG.31988	--	--	--
MSTRG.69268.1	3.344	3.552	3.422	0.467	0.381	0.486	3.43933333333333	0.444666666666667	-2.95133	5.11100936355889e-10	2.37059716064495e-08	MSTRG.69268	--	--	--
MSTRG.86956.1	5.668	4.216	3.611	0.21	0.087	0.166	4.49833333333333	0.154333333333333	-4.86527	5.15139902815484e-10	2.38688518531772e-08	MD07G0116100	--	--	--
MSTRG.19251.1	7.559	7.116	3.729	0.199	0.33	0.025	6.13466666666667	0.184666666666667	-5.05399	5.19206569401337e-10	2.40326811761034e-08	MSTRG.19251	--	--	--
MSTRG.28218.1	9.251	6.683	3.325	0.058	0.652	0.141	6.41966666666667	0.283666666666667	-4.50023	5.28038465722062e-10	2.44165202295935e-08	MSTRG.28218	--	--	--
MSTRG.38361.1	4.921	2.743	1.956	0	0	0	3.20666666666667	0.001	-11.6469	5.31767433751552e-10	2.45638571005092e-08	MSTRG.38361	--	--	--
MSTRG.68250.1	8.499	4.277	2.59	0.326	0.185	0.262	5.122	0.257666666666667	-4.31313	5.33040985636693e-10	2.45975865227191e-08	MSTRG.68250	--	--	--
MSTRG.78164.1	4.653	5.395	4.792	0	0	0	4.94666666666667	0.001	-12.2722	5.35221239675861e-10	2.46730451108825e-08	MSTRG.78164	--	--	--
MSTRG.61310.1	3.617	5.733	3.104	0.131	0.098	0	4.15133333333333	0.0763333333333333	-5.76512	5.37831609444393e-10	2.47681578107205e-08	MSTRG.61310	--	--	--
MSTRG.100739.1	5.606	4.175	3.78	0.049	0	0	4.52033333333333	0.0163333333333333	-8.11247	5.51057370581822e-10	2.53514391350289e-08	MSTRG.100739	--	--	--
MSTRG.28220.1	5.603	3.646	2.255	0.127	0.248	0	3.83466666666667	0.125	-4.9391	5.54230979771291e-10	2.54715555566158e-08	MSTRG.28220	--	--	--
MSTRG.33697.1	37.672	19.452	9.685	0.846	0.227	0.316	22.2696666666667	0.463	-5.58792	5.5824499511271e-10	2.56207847421536e-08	MSTRG.33697	--	--	--
MSTRG.54521.1	17.398	8.039	8.423	0.314	0.533	0	11.2866666666667	0.282333333333333	-5.32108	5.58609965771403e-10	2.56207847421536e-08	MSTRG.54521	--	--	--
MSTRG.9767.1	6.218	3.833	9.372	40.576	37.638	23.231	6.47433333333333	33.815	2.38485980352633	5.61260784507729e-10	2.57016970443646e-08	MD10G0185600	--	--	--
MSTRG.63509.1	19.101	8.207	6.446	0.286	0	0	11.2513333333333	0.0953333333333333	-6.8829	5.61509606505039e-10	2.57016970443646e-08	MSTRG.63509	--	--	--
MSTRG.75108.1	9.68	8.579	4.758	35.111	24.982	35.715	7.67233333333333	31.936	2.05744631941451	5.63468172909574e-10	2.57652936560036e-08	MSTRG.75108	--	--	--
MSTRG.66287.1	43.423	38.396	45.523	10.165	9.974	7.696	42.4473333333333	9.27833333333333	-2.19374	5.64739607987481e-10	2.5797373677079e-08	MSTRG.66287	--	--	--
MSTRG.80562.1	15.94	10.332	8.384	0.154	1.291	0.418	11.552	0.621	-4.21741	5.66694760829845e-10	2.58605898467805e-08	MSTRG.80562	--	--	--
MSTRG.46618.1	7.419	5.645	5.739	0.256	0.52	0.321	6.26766666666667	0.365666666666667	-4.09933	5.70383024511089e-10	2.59968806263643e-08	MSTRG.46618	--	--	--
MSTRG.57150.1	0	0.166	0	11.434	13.492	11.265	0.0553333333333333	12.0636666666667	7.76830391982868	5.70829913243193e-10	2.59968806263643e-08	MSTRG.57150	--	--	--
MSTRG.11839.1	4.841	2.911	1.48	0.058	0	0.053	3.07733333333333	0.037	-6.37801	5.80080958708554e-10	2.63872026342686e-08	MSTRG.11839	--	--	--
MSTRG.98474.1	11.641	10.832	6.734	0	0.198	0	9.73566666666667	0.066	-7.20467	5.8056625557736e-10	2.63872026342686e-08	MSTRG.98474	--	--	--
MSTRG.65165.1	14.075	7.502	7.754	0.302	0.337	0	9.777	0.213	-5.52047	5.83541565391835e-10	2.64958306155697e-08	MSTRG.65165	--	--	--
MSTRG.31868.1	0.777	0.945	0.852	4.384	4.439	3.522	0.858	4.115	2.26184287780944	5.84313847527054e-10	2.65043121880783e-08	MD14G0085000	--	--	--
MSTRG.22887.1	7.459	6.749	5.689	0.269	0	0	6.63233333333333	0.0896666666666667	-6.2088	5.85958040573729e-10	2.65522868255577e-08	MSTRG.22887	--	--	--
MSTRG.24427.1	74.066	53.217	62.45	8.358	2.505	6.824	63.2443333333333	5.89566666666667	-3.42321	5.97969727501483e-10	2.70694915942646e-08	MSTRG.24427	--	--	--
MSTRG.21152.1	10.952	7.865	6.755	0	0	0	8.524	0.001	-13.0573	6.0158617095673e-10	2.71963789787608e-08	MSTRG.21152	--	--	--
MSTRG.11035.1	17.45	13.569	13.621	1.68	1.878	0.878	14.88	1.47866666666667	-3.33101	6.02575009735074e-10	2.71963789787608e-08	MSTRG.11035	--	--	--
MSTRG.11035.2	17.45	13.569	13.621	1.68	1.878	0.878	14.88	1.47866666666667	-3.33101	6.02575009735074e-10	2.71963789787608e-08	MSTRG.11035	--	--	--
MSTRG.98737.1	23.43	14.57	6.825	0	0	0	14.9416666666667	0.001	-13.8671	6.06730507473596e-10	2.73566567159584e-08	MSTRG.98737	--	--	--
MSTRG.59808.1	5.035	2.992	1.33	0.114	0.131	0.036	3.119	0.0936666666666667	-5.0574	6.0808307829596e-10	2.73903610660496e-08	MSTRG.59808	--	--	--
MSTRG.48468.1	10.278	9.035	4.308	0	0.448	0.064	7.87366666666667	0.170666666666667	-5.52778	6.10947576643914e-10	2.7492033645222e-08	MSTRG.48468	--	--	--
MSTRG.27603.1	13.942	9.683	3.958	0.563	0	0.279	9.19433333333333	0.280666666666667	-5.03382	6.15205091815369e-10	2.76561264164746e-08	MSTRG.27603	--	--	--
MSTRG.77157.1	6.465	4.804	2.961	0.049	0.22	0.137	4.74333333333333	0.135333333333333	-5.13131	6.1674162729674e-10	2.76767074424249e-08	MD05G0229400	--	--	--
MSTRG.53040.1	8.814	6.716	5.258	0	0	0	6.92933333333333	0.001	-12.7585	6.16885679149234e-10	2.76767074424249e-08	MSTRG.53040	--	--	--
MSTRG.19126.1	7.873	4.909	2.801	0	0	0.22	5.19433333333333	0.0733333333333333	-6.14633	6.20859430160037e-10	2.78274114296185e-08	MSTRG.19126	--	--	--
MSTRG.73424.1	7.279	5.997	3.423	0	0.122	0.049	5.56633333333333	0.057	-6.60962	6.24295476301099e-10	2.7953740768224e-08	MSTRG.73424	--	--	--
MSTRG.28637.1	13.253	6.741	4.162	0	0.43	0.138	8.052	0.189333333333333	-5.41035	6.26663892326936e-10	2.80320629859171e-08	MSTRG.28637	--	--	--
MSTRG.7068.1	6.009	4.45	1.887	0.061	0	0	4.11533333333333	0.0203333333333333	-7.66102	6.28636312117638e-10	2.80925342677723e-08	MSTRG.7068	--	--	--
MSTRG.94419.1	4.098	3.098	1.914	0	0	0	3.03666666666667	0.001	-11.5683	6.32544812111087e-10	2.82393206109042e-08	MSTRG.94419	--	--	--
MSTRG.28551.1	4.855	3.368	1.219	0	0	0	3.14733333333333	0.001	-11.6199	6.34943461455337e-10	2.8318478380908e-08	MSTRG.28551	--	--	--
MSTRG.86252.1	5.183	3.784	2.044	0	0.16	0.032	3.67033333333333	0.064	-5.8417	6.45856945907786e-10	2.87768681932082e-08	MSTRG.86252	--	--	--
MSTRG.98466.1	11.025	8.184	6.849	0.096	0.266	0.302	8.686	0.221333333333333	-5.2944	6.52713052417513e-10	2.90537533627221e-08	MSTRG.98466	--	--	--
MSTRG.29459.1	3.458	2.062	1.487	0	0	0	2.33566666666667	0.001	-11.1896	6.60497161725954e-10	2.93713615070454e-08	MSTRG.29459	--	--	--
MSTRG.49252.1	8.107	9.706	3.124	0	0.094	0	6.979	0.0313333333333333	-7.79918	6.76367893916945e-10	3.00475939055213e-08	MSTRG.49252	--	--	--
MSTRG.93984.1	30.56	27.825	28.316	0	0.296	0.559	28.9003333333333	0.285	-6.66398	6.79055949819316e-10	3.01165696323802e-08	MD08G0165900	--	--	--
MSTRG.58486.1	26.305	16.9	7.68	0.251	0	0	16.9616666666667	0.0836666666666667	-7.66341	6.79251090032036e-10	3.01165696323802e-08	MSTRG.58486	--	--	--
MSTRG.54757.1	11.538	8.001	1.803	0.129	0.268	0	7.114	0.132333333333333	-5.74841	6.87823490967338e-10	3.04668117540122e-08	MSTRG.54757	--	--	--
MSTRG.97180.2	10.989	13.299	11.677	3.026	3.211	2.111	11.9883333333333	2.78266666666667	-2.10709	6.90411789167641e-10	3.05515652823362e-08	MSTRG.97180	--	--	--
MSTRG.45215.1	4.219	2.634	1.34	0.08	0	0.048	2.731	0.0426666666666667	-6.00018	6.97934628137874e-10	3.08542994933334e-08	MSTRG.45215	--	--	--
MSTRG.24523.1	7.03	3.518	3.721	0.129	0.322	0.044	4.75633333333333	0.165	-4.84931	7.00129372731793e-10	3.09211283650688e-08	MSTRG.24523	--	--	--
MSTRG.65625.1	9.645	8.253	4.153	0	0.337	0.134	7.35033333333333	0.157	-5.54897	7.05157583116008e-10	3.11128446686926e-08	MSTRG.65625	--	--	--
MSTRG.53987.1	42.481	30.971	41.085	1.638	3.824	0.336	38.179	1.93266666666667	-4.30411	7.18481183929933e-10	3.16657894465847e-08	MD17G0190700	--	--	--
MSTRG.3146.1	11.633	14.158	12.763	45.572	31.691	46.481	12.8513333333333	41.248	1.68240612117535	7.19088814665424e-10	3.16657894465847e-08	MSTRG.3146	--	--	--
MSTRG.6849.1	16.684	14.41	12.978	0.188	0.559	0	14.6906666666667	0.249	-5.88261	7.20898628009785e-10	3.16944681009577e-08	MSTRG.6849	--	--	--
MSTRG.99021.1	14.601	6.672	4.747	0.464	0.657	0.057	8.67333333333333	0.392666666666667	-4.46521	7.21140342043925e-10	3.16944681009577e-08	MD09G0192200	--	--	--
MSTRG.85113.1	3.253	2.27	0.974	0	0	0.033	2.16566666666667	0.011	-7.62116	7.24712167963309e-10	3.18205578385364e-08	MSTRG.85113	--	--	--
MSTRG.5750.1	9.021	4.015	2.417	0	0.204	0.042	5.151	0.082	-5.97308	7.28360276076903e-10	3.1949749358261e-08	MSTRG.5750	--	--	--
MSTRG.32929.1	5.645	3.848	1.925	0.201	0	0.06	3.806	0.087	-5.45112	7.47408122094363e-10	3.27535510930201e-08	MSTRG.32929	--	--	--
MSTRG.7033.1	21.833	23.018	12.503	0.949	0.673	0.363	19.118	0.661666666666667	-4.85268	7.55155150247276e-10	3.30384489820162e-08	MSTRG.7033	--	--	--
MSTRG.10064.1	11.708	4.996	4.04	0	0.104	0.114	6.91466666666667	0.0726666666666667	-6.57222	7.55676263663684e-10	3.30384489820162e-08	MSTRG.10064	--	--	--
MSTRG.80193.1	7.521	3.871	3.259	0	0	0	4.88366666666667	0.001	-12.2537	7.56098724190259e-10	3.30384489820162e-08	MSTRG.80193	--	--	--
MSTRG.7032.1	4.987	2.954	2.941	0.058	0.17	0.152	3.62733333333333	0.126666666666667	-4.8398	7.60687491906134e-10	3.3206906529507e-08	MSTRG.7032	--	--	--
MSTRG.97207.1	3.744	3.111	1.214	0	0	0	2.68966666666667	0.001	-11.3932	7.65616268194894e-10	3.33898678660064e-08	MSTRG.97207	--	--	--
MSTRG.19093.1	10.742	7.149	6.156	0.089	0.198	0.08	8.01566666666667	0.122333333333333	-6.03393	7.67624220517351e-10	3.34452173615014e-08	MSTRG.19093	--	--	--
MSTRG.14684.1	12.196	9.719	7.147	0.365	0.204	0.619	9.68733333333333	0.396	-4.61253	7.71624867933452e-10	3.35871982177687e-08	MSTRG.14684	--	--	--
MSTRG.25797.1	6.029	4.665	2.578	0.204	0.052	0.084	4.424	0.113333333333333	-5.28671	7.79010675271267e-10	3.38761136012056e-08	MSTRG.25797	--	--	--
MSTRG.14868.2	11.784	6.093	5.723	0	0.621	0.379	7.86666666666667	0.333333333333333	-4.56071	7.80316558589153e-10	3.39003361715666e-08	MSTRG.14868	--	--	--
MSTRG.41173.1	7.559	5.159	3.319	0.299	0.058	0.104	5.34566666666667	0.153666666666667	-5.12049	8.05648779896234e-10	3.49673198630131e-08	MSTRG.41173	--	--	--
MSTRG.79268.1	6.453	6.098	3.123	0	0	0.04	5.22466666666667	0.0133333333333333	-8.61416	8.06669096576945e-10	3.49780683265725e-08	MSTRG.79268	--	--	--
MSTRG.28896.1	35.569	25.566	18.712	4.266	3.892	4.611	26.6156666666667	4.25633333333333	-2.64459	8.13288454132803e-10	3.52313445264477e-08	MSTRG.28896	--	--	--
MSTRG.91774.2	10.474	9.052	2.076	0.09	0	0.069	7.20066666666667	0.053	-7.08599	8.16369392801136e-10	3.53310000408362e-08	MSTRG.91774	--	--	--
MSTRG.28383.1	4.831	2.582	1.171	0.109	0	0.022	2.86133333333333	0.0436666666666667	-6.03401	8.18375395479986e-10	3.53839883266318e-08	MSTRG.28383	--	--	--
MSTRG.34482.1	13.352	11.854	13.044	0	0	0	12.75	0.001	-13.6382	8.21580818048975e-10	3.54886851643693e-08	MD14G0202800	--	--	--
MSTRG.69189.1	40.927	35.24	23.707	7.86	9.419	7.173	33.2913333333333	8.15066666666667	-2.03016	8.24134389237777e-10	3.55650521128741e-08	MSTRG.69189	--	--	--
MSTRG.91978.1	4.171	2.202	3.292	0.034	0.15	0	3.22166666666667	0.0613333333333333	-5.71499	8.35789024420675e-10	3.603365080619e-08	MSTRG.91978	--	--	--
MSTRG.98886.1	6.905	5.104	3.056	0	0.184	0	5.02166666666667	0.0613333333333333	-6.35535	8.46515641208985e-10	3.6461385881912e-08	MD09G0190600	--	--	--
MSTRG.4920.1	4.118	5.88	3.057	0	0	0	4.35166666666667	0.001	-12.0874	8.6438230983747e-10	3.71955539772171e-08	MSTRG.4920	--	--	--
MSTRG.72882.1	5.452	5.404	4.519	0.209	0.603	0.113	5.125	0.308333333333333	-4.05499	8.77195642137243e-10	3.77110821689562e-08	MD05G0051800	--	--	--
MSTRG.52654.1	9.628	3.8	2.974	0	0	0	5.46733333333333	0.001	-12.4166	8.99279662760041e-10	3.86238055535904e-08	MSTRG.52654	--	--	--
MSTRG.71568.1	4.064	3.215	2.111	0.027	0.032	0	3.13	0.0196666666666667	-7.31427	9.02246450570528e-10	3.87144972235803e-08	MSTRG.71568	--	--	--
MSTRG.25617.3	5.433	4.912	4.939	0.25	0.221	0	5.09466666666667	0.157	-5.02015	9.07246297542823e-10	3.88921710638883e-08	MD13G0147200	--	--	--
MSTRG.15742.1	6.842	4.907	3.373	0.149	0.278	0.084	5.04066666666667	0.170333333333333	-4.88718	9.14984268055744e-10	3.91867765663344e-08	MSTRG.15742	--	--	--
MSTRG.73413.1	4.804	3.641	1.421	0	0	0	3.28866666666667	0.001	-11.6833	9.1585461553554e-10	3.91869778739871e-08	MSTRG.73413	--	--	--
MSTRG.92336.1	7.597	4.616	2.49	0	0.202	0.063	4.901	0.0883333333333333	-5.79397	9.23213995765771e-10	3.946456503713e-08	MSTRG.92336	--	--	--
MSTRG.91676.1	9.506	7.6	5.221	0.17	0.285	0.077	7.44233333333333	0.177333333333333	-5.39122	9.36049003417484e-10	3.99754739016095e-08	MSTRG.91676	--	--	--
MSTRG.99437.1	6.478	4.323	4.249	0.121	0.202	0.178	5.01666666666667	0.167	-4.90881	9.5538147691458e-10	4.0762642863757e-08	MSTRG.99437	--	--	--
MSTRG.87203.1	7.081	5.167	2.315	0.278	0.272	0.118	4.85433333333333	0.222666666666667	-4.44632	9.62669981833458e-10	4.1034941061788e-08	MSTRG.87203	--	--	--
MSTRG.40256.1	5.402	4.338	2.22	0.192	0.219	0.035	3.98666666666667	0.148666666666667	-4.74503	9.65131132945922e-10	4.11011488780141e-08	MSTRG.40256	--	--	--
MSTRG.42090.1	6.768	4.474	3.024	0	0	0	4.75533333333333	0.001	-12.2153	9.7019907385599e-10	4.12781408593861e-08	MSTRG.42090	--	--	--
MSTRG.10003.1	2.345	4.208	2.631	0	0	0	3.06133333333333	0.001	-11.5799	9.87858051712817e-10	4.19787152195735e-08	MD10G0199600	--	--	--
MSTRG.78049.1	5.402	3.145	1.528	0.032	0.107	0	3.35833333333333	0.0463333333333333	-6.17955	9.88519967838153e-10	4.19787152195735e-08	MSTRG.78049	--	--	--
MSTRG.89678.1	6.288	7.376	4.665	0	0.111	0.08	6.10966666666667	0.0636666666666667	-6.58441	1.01243454247975e-09	4.29539824775219e-08	MSTRG.89678	--	--	--
MSTRG.44581.1	4.98	2.73	1.746	0.146	0.103	0.028	3.152	0.0923333333333333	-5.09327	1.05068456055436e-09	4.45350555915124e-08	MD16G0078800	--	--	--
MSTRG.69000.1	3.099	3.709	3.096	0.076	0.085	0	3.30133333333333	0.0536666666666667	-5.94288	1.06757256431464e-09	4.52085523049198e-08	MSTRG.69000	--	--	--
MSTRG.14874.1	52.163	38.186	8.059	1.619	1.633	0.238	32.8026666666667	1.16333333333333	-4.81748	1.072583393128e-09	4.53782968444033e-08	MSTRG.14874	--	--	--
MSTRG.57028.1	12.928	11.466	6.207	0.603	0.69	0.248	10.2003333333333	0.513666666666667	-4.31164	1.09017401555167e-09	4.60794467880564e-08	MSTRG.57028	--	--	--
MSTRG.16241.1	14.642	10.042	5.04	0	0.061	0	9.908	0.0203333333333333	-8.9286	1.09863536735957e-09	4.63937728031721e-08	MSTRG.16241	--	--	--
MSTRG.46981.1	10.439	3.695	3.527	0.114	0	0.103	5.887	0.0723333333333333	-6.34673	1.10136127031863e-09	4.64655389991182e-08	MSTRG.46981	--	--	--
MSTRG.52891.1	4.817	3.556	1.836	0.03	0.236	0.109	3.403	0.125	-4.76681	1.10699327578828e-09	4.66596635024763e-08	MSTRG.52891	--	--	--
MSTRG.53540.1	8.701	5.371	1.699	0	0.142	0	5.257	0.0473333333333333	-6.79524	1.12078220164446e-09	4.7196920452319e-08	MSTRG.53540	--	--	--
MSTRG.68500.1	7.762	3.299	2.442	0.053	0.158	0	4.501	0.0703333333333333	-5.99989	1.13289462844567e-09	4.76626458504714e-08	MSTRG.68500	--	--	--
MSTRG.20256.1	9.204	6.269	8.021	0.292	0	0.183	7.83133333333333	0.158333333333333	-5.62822	1.14838229352792e-09	4.82427224392824e-08	MSTRG.20256	--	--	--
MSTRG.48349.1	18.349	11.021	15.456	1.032	1.293	1.105	14.942	1.14333333333333	-3.70806	1.14881386356108e-09	4.82427224392824e-08	MD16G0222500	--	--	--
MSTRG.33930.1	3.172	2.732	2.378	0	0	0	2.76066666666667	0.001	-11.4308	1.15327696128363e-09	4.83852592774316e-08	MSTRG.33930	--	--	--
MSTRG.38999.1	6.309	4.454	1.902	0.066	0	0	4.22166666666667	0.022	-7.58417	1.17508723335956e-09	4.92546518212536e-08	MSTRG.38999	--	--	--
MSTRG.35434.1	3.926	3.715	1.456	0.088	0	0.028	3.03233333333333	0.0386666666666667	-6.29319	1.18971804624919e-09	4.98217819016231e-08	MD15G0042100	--	--	--
MSTRG.89291.1	7.111	10.621	10.161	0	0	0	9.29766666666667	0.001	-13.1827	1.22665731576166e-09	5.13212107460392e-08	MSTRG.89291	--	--	--
MSTRG.77627.1	13.232	6.701	4.333	0.377	0.084	0.272	8.08866666666667	0.244333333333333	-5.04898	1.23780762310833e-09	5.17399014685974e-08	MSTRG.77627	--	--	--
MSTRG.87920.1	0.454	0.622	0.528	4.443	5.044	3.163	0.534666666666667	4.21666666666667	2.97939133801412	1.26790074822967e-09	5.29488920402296e-08	MD07G0149300	--	--	--
MSTRG.84.1	18.282	14.761	8.722	0	0.659	0.267	13.9216666666667	0.308666666666667	-5.49514	1.26933811002323e-09	5.29600616614209e-08	MSTRG.84	--	--	--
MSTRG.90201.1	6.703	4.351	2.46	0.125	0	0	4.50466666666667	0.0416666666666667	-6.75638	1.27712576781203e-09	5.3224208011637e-08	MSTRG.90201	--	--	--
MSTRG.7958.1	5.077	2.856	2.03	0	0.076	0.03	3.321	0.0353333333333333	-6.55444	1.27916679013058e-09	5.3224208011637e-08	MSTRG.7958	--	--	--
MSTRG.80680.1	10.323	5.756	4.73	0.133	0.149	0.399	6.93633333333333	0.227	-4.93341	1.27924476203711e-09	5.3224208011637e-08	MSTRG.80680	--	--	--
MSTRG.69321.1	2.627	2.164	0.986	0.058	0.108	0.052	1.92566666666667	0.0726666666666667	-4.72792	1.28037205426832e-09	5.3224208011637e-08	MSTRG.69321	--	--	--
MSTRG.2214.1	7.499	5.3	1.239	0.104	0.211	0.141	4.67933333333333	0.152	-4.94416	1.28642338205516e-09	5.34266973231697e-08	MSTRG.2214	--	--	--
MSTRG.99685.1	4.896	4.275	3.379	0.591	0.714	0.467	4.18333333333333	0.590666666666667	-2.82424	1.3039364353742e-09	5.41043982520209e-08	MD09G0207100	--	--	--
MSTRG.67450.1	19.976	10.576	3.567	0.672	0	0.123	11.373	0.265	-5.42348	1.32599928968228e-09	5.4969470553688e-08	MSTRG.67450	--	--	--
MSTRG.7945.1	39.114	25.425	17.818	3.017	2.684	1.539	27.4523333333333	2.41333333333333	-3.50783	1.33237272361208e-09	5.51831480559885e-08	MSTRG.7945	--	--	--
MSTRG.50790.1	4.115	2.762	1.445	0	0	0.071	2.774	0.0236666666666667	-6.87297	1.34117441283512e-09	5.54969145289152e-08	MSTRG.50790	--	--	--
MSTRG.28907.1	17.078	12.182	2.32	0	0	0	10.5266666666667	0.001	-13.3618	1.36314489665865e-09	5.63545263258815e-08	MSTRG.28907	--	--	--
MSTRG.46735.1	13.565	6.179	5.44	0	0	0.048	8.39466666666667	0.016	-9.03526	1.36622119387818e-09	5.64301708263423e-08	MSTRG.46735	--	--	--
MSTRG.88511.2	7.794	4.834	5.691	0	0	0	6.10633333333333	0.001	-12.5761	1.36929042251896e-09	5.6505385721979e-08	MD07G0175700	--	--	--
MSTRG.20099.1	24.944	21.016	7.809	1.172	0.412	0.287	17.923	0.623666666666667	-4.84489	1.37608639854246e-09	5.67341121818021e-08	MSTRG.20099	--	--	--
MSTRG.31024.1	7.507	6.898	3.516	0.471	0.59	0.704	5.97366666666667	0.588333333333333	-3.34391	1.40364042712773e-09	5.78174690588219e-08	MSTRG.31024	--	--	--
MSTRG.57743.1	6.2	4.091	2.59	0.222	0.108	0.04	4.29366666666667	0.123333333333333	-5.12158	1.44449503414774e-09	5.94462233643946e-08	MSTRG.57743	--	--	--
MSTRG.63349.1	11.727	10.109	6.906	0.417	0	0.282	9.58066666666667	0.233	-5.36172	1.44889766335542e-09	5.95556627953669e-08	MSTRG.63349	--	--	--
MSTRG.7615.1	15.431	6.75	4.445	0	0.267	0	8.87533333333333	0.089	-6.63985	1.44978551327607e-09	5.95556627953669e-08	MSTRG.7615	--	--	--
MSTRG.27971.1	13.912	5.987	4.564	0.152	0.406	0	8.15433333333333	0.186	-5.45419	1.45696275992545e-09	5.9796234976487e-08	MSTRG.27971	--	--	--
MSTRG.38362.1	6.323	4.274	3.121	0.047	0.045	0	4.57266666666667	0.0306666666666667	-7.22022	1.46207205356166e-09	5.99515758991691e-08	MSTRG.38362	--	--	--
MSTRG.57751.1	2.569	1.555	0.362	0	0	0	1.49533333333333	0.001	-10.5463	1.47230385003843e-09	6.03164913913027e-08	MSTRG.57751	--	--	--
MSTRG.71412.1	23.079	16.286	3.439	0.147	0.134	0.109	14.268	0.13	-6.77813	1.47366593138106e-09	6.03177061914007e-08	MSTRG.71412	--	--	--
MSTRG.39695.1	19.375	9.444	3.492	0	0	0	10.7703333333333	0.001	-13.3948	1.48134908941261e-09	6.05774091496112e-08	MSTRG.39695	--	--	--
MSTRG.87783.1	4.674	2.713	1.574	0.088	0.034	0.133	2.987	0.085	-5.13509	1.48977369633688e-09	6.08669363352657e-08	MSTRG.87783	--	--	--
MSTRG.2459.1	6.252	7.368	4.144	0	0	0	5.92133333333333	0.001	-12.5317	1.54323464943546e-09	6.29943095990024e-08	MSTRG.2459	--	--	--
MSTRG.54422.1	14.843	8.598	6.568	1.231	1.265	0.448	10.003	0.981333333333334	-3.34955	1.55511478741297e-09	6.34220642445026e-08	MSTRG.54422	--	--	--
MSTRG.98304.1	24.311	20.734	17.672	0.28	0	0	20.9056666666667	0.0933333333333333	-7.80729	1.58739094612187e-09	6.46801086768597e-08	MSTRG.98304	--	--	--
MSTRG.15589.1	10.992	6.424	2.3	0	0.113	0	6.572	0.0376666666666667	-7.4469	1.60380271449398e-09	6.52900585273633e-08	MSTRG.15589	--	--	--
MSTRG.39602.1	10.935	4.917	4.005	0.056	0	0	6.619	0.0186666666666667	-8.47001	1.61557297424017e-09	6.56585254188079e-08	MSTRG.39602	--	--	--
MSTRG.89562.1	10.708	7.145	4.655	0.079	0.352	0.285	7.50266666666667	0.238666666666667	-4.97433	1.61575465145137e-09	6.56585254188079e-08	MSTRG.89562	--	--	--
MSTRG.56099.1	24.969	19.207	7.19	1.211	2.846	1.236	17.122	1.76433333333333	-3.27866	1.62067480336921e-09	6.579939701679e-08	MSTRG.56099	--	--	--
MSTRG.52178.1	3.078	2.21	0.762	0.06	0.066	0.018	2.01666666666667	0.048	-5.39279	1.63396023588935e-09	6.62793422208556e-08	MSTRG.52178	--	--	--
MSTRG.59100.1	11.73	6.829	2.915	0.062	0.384	0	7.158	0.148666666666667	-5.5894	1.67062875572755e-09	6.77060815962672e-08	MSTRG.59100	--	--	--
MSTRG.11833.1	5.528	3.761	1.17	0.065	0.108	0	3.48633333333333	0.0576666666666667	-5.91783	1.6803011746546e-09	6.80371680460097e-08	MD11G0021800	--	--	--
MSTRG.99259.1	8.426	7.463	4.864	0.432	0.454	0.062	6.91766666666667	0.316	-4.45229	1.68293279056629e-09	6.80828279679584e-08	MD09G0195200	--	--	--
MSTRG.87056.1	3.556	1.814	0.829	0	0	0	2.06633333333333	0.001	-11.0129	1.68824559316289e-09	6.82367765686527e-08	MSTRG.87056	--	--	--
MSTRG.55668.1	4.276	5.658	5.567	0.639	0.503	0.339	5.167	0.493666666666667	-3.38772	1.71455719452277e-09	6.92384385716782e-08	MD02G0043300	--	--	--
MSTRG.96543.1	7.071	15.226	11.309	0	0	0	11.202	0.001	-13.4515	1.728573126513e-09	6.97422253690881e-08	MD09G0096200	--	--	--
MSTRG.81803.1	14.554	8.103	2.217	0	0	0	8.29133333333333	0.001	-13.0174	1.73642471141693e-09	6.99585942118248e-08	MSTRG.81803	--	--	--
MSTRG.75257.1	49.756	27.159	49.002	136.903	204.356	80.656	41.9723333333333	140.638333333333	1.74447930558622	1.73702666049816e-09	6.99585942118248e-08	MSTRG.75257	--	--	--
MSTRG.59182.1	6.72	4.897	7.234	0	0	0	6.28366666666667	0.001	-12.6174	1.75359786287152e-09	7.05632192482941e-08	MSTRG.59182	--	--	--
MSTRG.47659.2	16.292	11.951	10.257	0	0.707	0	12.8333333333333	0.235666666666667	-5.767	1.77135904191032e-09	7.12146114282756e-08	MSTRG.47659	--	--	--
MSTRG.14430.1	7.914	7.176	7.69	0	0.158	0	7.59333333333333	0.0526666666666667	-7.1717	1.77393125311782e-09	7.12547417013226e-08	MSTRG.14430	--	--	--
MSTRG.63765.1	8.012	5.302	2.846	0.059	0.066	0.106	5.38666666666667	0.077	-6.12839	1.79309085138544e-09	7.19604873682338e-08	MSTRG.63765	--	--	--
MSTRG.59743.1	749.829	1100.38	888.2	2772.86	1798.87	4471.78	912.801333333333	3014.50333333333	1.72354752056634	1.79864123320817e-09	7.21193002534105e-08	MSTRG.59743	--	--	--
MSTRG.80251.1	21.269	11.518	4.282	0.585	0	0.434	12.3563333333333	0.339666666666667	-5.18499	1.80444473040999e-09	7.22879721247167e-08	MSTRG.80251	--	--	--
MSTRG.68366.1	16.226	7.948	3.166	0.448	0.124	0.068	9.11333333333333	0.213333333333333	-5.4168	1.80668982163753e-09	7.23139182455432e-08	MSTRG.68366	--	--	--
MSTRG.6141.1	116.931	85.432	59.855	14.038	22.689	16.054	87.406	17.5936666666667	-2.31268	1.81976772932066e-09	7.27730259175064e-08	MSTRG.6141	--	--	--
MSTRG.100078.1	8.095	4.088	3.123	0	0.118	0.049	5.102	0.0556666666666667	-6.51811	1.83393329276308e-09	7.32747804325612e-08	MD09G0220700	--	--	--
MSTRG.84604.1	21.119	11.011	6.116	0.347	0.957	1.159	12.7486666666667	0.821	-3.95682	1.84518718600329e-09	7.36594168634771e-08	MSTRG.84604	--	--	--
MSTRG.93420.1	6.344	4.565	1.859	0.164	0.335	0	4.256	0.166333333333333	-4.67735	1.87137005261073e-09	7.46388113758899e-08	MSTRG.93420	--	--	--
MSTRG.4460.1	22.067	15.24	5.383	1	0.113	0.231	14.23	0.448	-4.98929	1.89214423207115e-09	7.54009482760817e-08	MD01G0182700	--	--	--
MSTRG.54251.1	4.934	3.755	4.596	0.322	0.154	0.042	4.42833333333333	0.172666666666667	-4.6807	1.89968903035825e-09	7.56094617130093e-08	MSTRG.54251	--	--	--
MSTRG.52711.1	12.216	7.089	5.684	0	0.108	0	8.32966666666667	0.036	-7.85412	1.90071721110262e-09	7.56094617130093e-08	MSTRG.52711	--	--	--
MSTRG.58700.1	13.26	7.42	4.308	0	0.697	0.127	8.32933333333333	0.274666666666667	-4.92245	1.91156387973995e-09	7.59741749534222e-08	MSTRG.58700	--	--	--
MSTRG.4814.1	4.76	3.372	1.402	0.056	0.189	0	3.178	0.0816666666666667	-5.28223	1.91552555119666e-09	7.60435426972592e-08	MSTRG.4814	--	--	--
MSTRG.44688.1	5.714	5.773	10.899	0	0	0	7.462	0.001	-12.8653	1.91666885103653e-09	7.60435426972592e-08	MD16G0085400	--	--	--
MSTRG.19396.1	8.328	4.663	1.931	0	0.055	0.247	4.974	0.100666666666667	-5.62675	1.975157903525e-09	7.82954668429713e-08	MSTRG.19396	--	--	--
MSTRG.73868.1	21.877	13.001	5.901	0.208	0.979	0.64	13.593	0.609	-4.48028	2.01620753233254e-09	7.98464507215915e-08	MSTRG.73868	--	--	--
MSTRG.15209.1	6.038	5.231	1.789	0	0	0	4.35266666666667	0.001	-12.0877	2.0178121810842e-09	7.98464507215915e-08	MSTRG.15209	--	--	--
MSTRG.530.1	26.994	16.69	5.689	0.326	1.541	0.074	16.4576666666667	0.647	-4.66885	2.05283517166156e-09	8.11613933501722e-08	MSTRG.530	--	--	--
MSTRG.14976.1	9.14	4.19	4.78	0.329	0.355	0.177	6.03666666666667	0.287	-4.39463	2.05498516477562e-09	8.11755003701811e-08	MSTRG.14976	--	--	--
MSTRG.85210.1	7.456	3.31	2.163	0.041	0	0.075	4.30966666666667	0.0386666666666667	-6.80034	2.05868188132907e-09	8.12506277993772e-08	MSTRG.85210	--	--	--
MSTRG.73453.2	15.558	17.718	19.761	36.078	42.815	31.522	17.679	36.805	1.05786509929166	2.07331111975361e-09	8.17567256795525e-08	MD05G0065000	--	--	--
MSTRG.29819.1	22.664	15.929	11.232	1.439	1.742	0.433	16.6083333333333	1.20466666666667	-3.7852	2.07887115171368e-09	8.19046285177778e-08	MSTRG.29819	--	--	--
MSTRG.93722.1	29.594	22.063	15.334	4.835	5.798	3.545	22.3303333333333	4.726	-2.24031	2.12004959851029e-09	8.3454369804315e-08	MSTRG.93722	--	--	--
MSTRG.86299.1	3.24	2.567	1.544	0.028	0.088	0.119	2.45033333333333	0.0783333333333333	-4.96721	2.1225220505408e-09	8.34791057392976e-08	MSTRG.86299	--	--	--
MSTRG.82791.1	0.181	0.178	0.21	2.306	3.347	1.988	0.189666666666667	2.547	3.74726090268877	2.12755755200644e-09	8.36045163383503e-08	MD06G0143600	--	--	--
MSTRG.6479.1	4.869	3.03	1.37	0	0	0	3.08966666666667	0.001	-11.5932	2.13744652892721e-09	8.38666131186165e-08	MSTRG.6479	--	--	--
MSTRG.11349.1	9.66	5.959	4.208	0	0.279	0.188	6.609	0.155666666666667	-5.4079	2.137932614789e-09	8.38666131186165e-08	MSTRG.11349	--	--	--
MSTRG.5513.1	7.486	6.418	6.714	17.306	15.806	20.146	6.87266666666667	17.7526666666667	1.36909385768027	2.14496493664199e-09	8.40028200260032e-08	MD10G0029900	--	--	--
MSTRG.69790.1	6.073	3.393	2.054	0.051	0.278	0.03	3.84	0.119666666666667	-5.00401	2.1451160827511e-09	8.40028200260032e-08	MSTRG.69790	--	--	--
MSTRG.100583.1	3.998	2.642	1.81	0.066	0.116	0.124	2.81666666666667	0.102	-4.78735	2.15755460212042e-09	8.44168878853839e-08	MSTRG.100583	--	--	--
MSTRG.44399.1	3.732	2.63	0.955	0	0	0	2.439	0.001	-11.2521	2.16517693035699e-09	8.4641964128092e-08	MSTRG.44399	--	--	--
MSTRG.45880.1	39.313	24.611	11.17	0.011	1.168	1.387	25.0313333333333	0.855333333333333	-4.8711	2.16997087699258e-09	8.47561791463131e-08	MSTRG.45880	--	--	--
MSTRG.8504.1	6.116	6.756	2.328	0	0	0	5.06666666666667	0.001	-12.3068	2.18602984226003e-09	8.53098145941978e-08	MSTRG.8504	--	--	--
MSTRG.98921.1	19.509	10.822	2.823	0	0.28	0.33	11.0513333333333	0.203333333333333	-5.76423	2.21662657700309e-09	8.64293441122762e-08	MSTRG.98921	--	--	--
MSTRG.53893.1	135.042	83.839	64.841	19.291	22.497	17.368	94.574	19.7186666666667	-2.26188	2.23399642972886e-09	8.7031656090702e-08	MSTRG.53893	--	--	--
MSTRG.65128.1	90.929	60.166	35.57	8.015	14.31	6.682	62.2216666666667	9.669	-2.68598	2.24030043178466e-09	8.72022014157005e-08	MSTRG.65128	--	--	--
MSTRG.87050.1	3.999	3.101	2.296	0	0.188	0.177	3.132	0.121666666666667	-4.68608	2.24297285767831e-09	8.72312184658414e-08	MSTRG.87050	--	--	--
MSTRG.79379.1	11.295	10.395	10.529	2.366	3.274	1.755	10.7396666666667	2.465	-2.12329	2.25536464166603e-09	8.76378557627293e-08	MSTRG.79379	--	--	--
MSTRG.11768.1	22.099	13.418	10.869	2.286	3.15	1.613	15.462	2.34966666666667	-2.7182	2.25956638143072e-09	8.77258237744316e-08	MD11G0018100	--	--	--
MSTRG.78421.1	7.606	6.398	5.815	0.396	0	0	6.60633333333333	0.132	-5.64524	2.30249064301899e-09	8.93157231523792e-08	MSTRG.78421	--	--	--
MSTRG.14867.2	13.994	8.523	7.021	0.294	0	0.245	9.846	0.179666666666667	-5.77614	2.31099745190958e-09	8.95689586048757e-08	MSTRG.14867	--	--	--
MSTRG.48141.1	11.379	6.099	2.939	0.073	0.302	0.122	6.80566666666667	0.165666666666667	-5.36038	2.31788488310514e-09	8.97590511319818e-08	MSTRG.48141	--	--	--
MSTRG.15806.1	11.035	7.79	5.299	0.182	0.304	0	8.04133333333333	0.162	-5.63337	2.32296615167327e-09	8.98789356582029e-08	MD11G0172100	--	--	--
MSTRG.52483.1	7.354	5.705	4.258	0.107	0	0	5.77233333333333	0.0356666666666667	-7.33843	2.33071798009262e-09	9.01018550305832e-08	MSTRG.52483	--	--	--
MSTRG.84960.1	3.395	4.92	3.436	0	0	0	3.917	0.001	-11.9355	2.34547002988276e-09	9.05947805313675e-08	MSTRG.84960	--	--	--
MSTRG.73869.1	23.385	12.662	2.049	0	0.555	0.35	12.6986666666667	0.301666666666667	-5.39558	2.36170454284361e-09	9.1144077536221e-08	MSTRG.73869	--	--	--
MSTRG.27566.1	3.774	3.888	2.677	0	0	0	3.44633333333333	0.001	-11.7508	2.38863218516057e-09	9.21047618313747e-08	MD13G0212600	--	--	--
MSTRG.98410.1	9.711	7.869	2.963	0.06	0	0	6.84766666666667	0.02	-8.41947	2.3968766034099e-09	9.23440059232025e-08	MSTRG.98410	--	--	--
MSTRG.80170.1	19.793	14.981	6.898	0	0.611	0	13.8906666666667	0.203666666666667	-6.09176	2.40697205493266e-09	9.2616114056099e-08	MSTRG.80170	--	--	--
MSTRG.28415.1	2.896	3.589	1.305	0.082	0.031	0	2.59666666666667	0.0376666666666667	-6.10723	2.40803124089396e-09	9.2616114056099e-08	MSTRG.28415	--	--	--
MSTRG.97511.1	3.945	2.885	2.342	0	0	0	3.05733333333333	0.001	-11.5781	2.4386856850437e-09	9.37155027811912e-08	MSTRG.97511	--	--	--
MSTRG.76637.1	6.056	4.901	2.693	0	0	0	4.55	0.001	-12.1517	2.44729161228979e-09	9.39664495307436e-08	MSTRG.76637	--	--	--
MSTRG.30333.1	0.596	0.291	0.626	18.009	18.53	9.058	0.504333333333333	15.199	4.91345501445299	2.53980349293219e-09	9.7379080855921e-08	MSTRG.30333	--	--	--
MSTRG.93575.1	8.496	10.609	5.382	0.495	0	0	8.16233333333333	0.165	-5.62844	2.54047349159121e-09	9.7379080855921e-08	MSTRG.93575	--	--	--
MSTRG.31814.1	19.978	7.387	2.116	0	0	0	9.827	0.001	-13.2625	2.55243890886952e-09	9.77549551316535e-08	MSTRG.31814	--	--	--
MSTRG.53052.1	2.947	2.472	0.892	0	0	0	2.10366666666667	0.001	-11.0387	2.56484762549409e-09	9.81471573613626e-08	MSTRG.53052	--	--	--
MSTRG.100367.1	3.33	2.274	4.499	0	0	0	3.36766666666667	0.001	-11.7175	2.58508487585533e-09	9.88380128759246e-08	MSTRG.100367	--	--	--
MSTRG.2295.1	4.441	6.303	3.907	0.169	0	0	4.88366666666667	0.0563333333333333	-6.43783	2.58846327960212e-09	9.88763622233375e-08	MSTRG.2295	--	--	--
MSTRG.14011.1	0.906	1.118	0.844	10.862	12.91	13.448	0.956	12.4066666666667	3.69796112624461	2.59045628568951e-09	9.88763622233375e-08	MSTRG.14011	--	--	--
MSTRG.48683.1	9.573	8.031	2.509	0	0.402	0.092	6.70433333333333	0.164666666666667	-5.34747	2.59527970164694e-09	9.89770150074603e-08	MSTRG.48683	--	--	--
MSTRG.29019.1	8.021	7.303	3.13	0.246	0	0	6.15133333333333	0.082	-6.22913	2.61602328607046e-09	9.96841398460637e-08	MSTRG.29019	--	--	--
MSTRG.10998.1	14.143	9.067	5.552	0.107	0.359	0.291	9.58733333333333	0.252333333333333	-5.24773	2.62305823722261e-09	9.98681441049878e-08	MSTRG.10998	--	--	--
MSTRG.39253.1	15.688	8.396	3.655	0	0.156	0	9.24633333333333	0.052	-7.47423	2.66667723087512e-09	1.0144353912982e-07	MSTRG.39253	--	--	--
MSTRG.17571.1	4.733	4.608	2.862	0	0	0	4.06766666666667	0.001	-11.99	2.67150839710045e-09	1.01511439050598e-07	MSTRG.17571	--	--	--
MSTRG.52211.1	15.656	9.002	3.819	0.082	0.622	0.146	9.49233333333333	0.283333333333333	-5.06619	2.67294694710096e-09	1.01511439050598e-07	MSTRG.52211	--	--	--
MSTRG.29678.1	11.789	23.014	6.064	0	0.775	0.802	13.6223333333333	0.525666666666667	-4.69568	2.7025212349292e-09	1.0254856142834e-07	MSTRG.29678	--	--	--
MSTRG.46659.1	28.21	20.193	12.325	3.396	3.349	3.917	20.2426666666667	3.554	-2.50988	2.71047464767891e-09	1.02764218447049e-07	MSTRG.46659	--	--	--
MSTRG.31006.1	3.086	2.336	1.52	0	0	0	2.314	0.001	-11.1762	2.73168628826683e-09	1.03481762831424e-07	MSTRG.31006	--	--	--
MSTRG.99518.1	22.843	7.597	2.645	0	0	0	11.0283333333333	0.001	-13.4289	2.78276224243768e-09	1.05245806893529e-07	MSTRG.99518	--	--	--
MSTRG.78564.1	4.107	2.506	1.963	0	0	0	2.85866666666667	0.001	-11.4811	2.78290288832434e-09	1.05245806893529e-07	MSTRG.78564	--	--	--
MSTRG.23883.1	0.432	0.341	0.322	5.807	5.142	3.496	0.365	4.815	3.72156742896344	2.78840322594503e-09	1.05365797692242e-07	MSTRG.23883	--	--	--
MSTRG.99616.2	15.563	9.933	11.671	0.228	0	0.243	12.389	0.157	-6.30215	2.79652954499553e-09	1.05584733921937e-07	MD09G0204900	--	--	--
MSTRG.53699.1	31.955	22.457	19.754	2.953	3.233	1.865	24.722	2.68366666666667	-3.20352	2.81724223085948e-09	1.06278115457315e-07	MSTRG.53699	--	--	--
MSTRG.87581.1	5.333	4.501	3.366	0	0	0	4.4	0.001	-12.1033	2.82788826294778e-09	1.06590902394157e-07	MSTRG.87581	--	--	--
MSTRG.46619.1	15.493	13.031	14.137	3.172	2.962	2.064	14.2203333333333	2.73266666666667	-2.37957	2.83231433100887e-09	1.0666891634812e-07	MSTRG.46619	--	--	--
MSTRG.61274.1	177.99	98.931	125.823	32.259	31.872	23.264	134.248	29.1316666666667	-2.20424	2.85195467872957e-09	1.0731931533783e-07	MSTRG.61274	--	--	--
MSTRG.74880.1	31.309	33.965	6.774	0	0.62	0.332	24.016	0.317333333333333	-6.24185	2.85521637527041e-09	1.07352815691127e-07	MSTRG.74880	--	--	--
MSTRG.24851.1	6.66	4.961	3.231	0.311	0	0	4.95066666666667	0.103666666666667	-5.5776	2.86470553084695e-09	1.07620211349303e-07	MSTRG.24851	--	--	--
MSTRG.16291.1	1047.37	1122.68	888.746	3028.99	1761.89	2710.81	1019.59866666667	2500.57	1.2942527152728	2.89434484867236e-09	1.08643529813059e-07	MSTRG.16291	--	--	--
MSTRG.66851.2	9.646	19.303	11.227	0	0	0	13.392	0.001	-13.7091	2.9138106072513e-09	1.09283589378342e-07	MSTRG.66851	--	--	--
MSTRG.77962.1	13.176	9.039	3.335	0	0	0	8.51666666666667	0.001	-13.0561	3.00031870385704e-09	1.12434956461013e-07	MSTRG.77962	--	--	--
MSTRG.68477.1	24.094	13.524	7.888	0.852	0.998	0.363	15.1686666666667	0.737666666666667	-4.36198	3.02981612231878e-09	1.13446440067203e-07	MSTRG.68477	--	--	--
MSTRG.76958.1	20.867	9.783	7.582	0.281	1.838	0.498	12.744	0.872333333333333	-3.86879	3.06425719734451e-09	1.14641205840156e-07	MSTRG.76958	--	--	--
MSTRG.68113.1	6.984	4.343	1.654	0.188	0.283	0.208	4.327	0.226333333333333	-4.25685	3.07167532213269e-09	1.14823839931977e-07	MSTRG.68113	--	--	--
MSTRG.53949.1	12.392	10.132	4.499	0	0	0	9.00766666666667	0.001	-13.1369	3.08244958025419e-09	1.15131526442679e-07	MD17G0189000	--	--	--
MSTRG.46688.1	6.478	4.303	2.358	0.062	0.357	0	4.37966666666667	0.139666666666667	-4.97076	3.1352814397204e-09	1.17008289773044e-07	MSTRG.46688	--	--	--
MSTRG.46953.1	12.134	10.366	4.029	0.21	0.764	0.061	8.843	0.345	-4.67987	3.15216686322099e-09	1.1754155002566e-07	MSTRG.46953	--	--	--
MSTRG.58832.1	27.778	11.572	8.488	0.318	0.177	0	15.946	0.165	-6.59458	3.20378800551757e-09	1.19368131046728e-07	MSTRG.58832	--	--	--
MSTRG.81348.1	10.184	7.245	5.633	0	0	0	7.68733333333333	0.001	-12.9083	3.22839697643646e-09	1.20186104215709e-07	MD06G0077600	--	--	--
MSTRG.42091.1	24.944	12.321	13.353	0.163	0	0	16.8726666666667	0.0543333333333333	-8.27863	3.2401037471786e-09	1.20443129940088e-07	MSTRG.42091	--	--	--
MSTRG.86417.2	190.716	218.659	249.178	71.195	73.371	61.752	219.517666666667	68.7726666666667	-1.67443	3.24062233022659e-09	1.20443129940088e-07	MD07G0100500	--	--	--
MSTRG.20026.1	16.76	13.911	9.684	2.417	3.211	2.043	13.4516666666667	2.557	-2.39526	3.30907202578957e-09	1.22886285098825e-07	MD12G0081900	--	--	--
MSTRG.63811.1	8.963	5.627	2.359	0.137	0.282	0.1	5.64966666666667	0.173	-5.02932	3.31566596250592e-09	1.23030231521869e-07	MSTRG.63811	--	--	--
MSTRG.13890.1	4.172	1.328	1.194	0	0	0	2.23133333333333	0.001	-11.1237	3.32042613294239e-09	1.23105954637321e-07	MSTRG.13890	--	--	--
MSTRG.7156.1	8.479	10.482	11.26	0.303	0.876	0	10.0736666666667	0.393	-4.67992	3.44055561823626e-09	1.2743019725852e-07	MSTRG.7156	--	--	--
MSTRG.85634.1	3.161	2.488	1.516	0	0	0	2.38833333333333	0.001	-11.2218	3.44472959128141e-09	1.2743019725852e-07	MSTRG.85634	--	--	--
MSTRG.32609.1	24.285	17.53	10.23	2.784	1.824	2.18	17.3483333333333	2.26266666666667	-2.9387	3.44550490279061e-09	1.2743019725852e-07	MSTRG.32609	--	--	--
MSTRG.32664.1	13.511	15.345	5.181	0.2	0.851	0.09	11.3456666666667	0.380333333333333	-4.89873	3.46712688000824e-09	1.28125197331505e-07	MSTRG.32664	--	--	--
MSTRG.57092.1	3.006	3.076	2.23	0	0	0	2.77066666666667	0.001	-11.436	3.47602992703897e-09	1.28349428031914e-07	MSTRG.57092	--	--	--
MSTRG.58102.1	5.376	5.777	2.826	0	0	0	4.65966666666667	0.001	-12.186	3.48948551563334e-09	1.28741254936598e-07	MSTRG.58102	--	--	--
MSTRG.18648.1	9.704	6.54	2.916	0.248	0.277	0	6.38666666666667	0.175	-5.18964	3.49806918685312e-09	1.28952845292878e-07	MSTRG.18648	--	--	--
MSTRG.58065.1	2.276	2.937	2.707	0.162	0.181	0.171	2.64	0.171333333333333	-3.94566	3.51322384801063e-09	1.29406127238074e-07	MSTRG.58065	--	--	--
MSTRG.52942.1	4.084	1.454	1.49	0	0	0	2.34266666666667	0.001	-11.1939	3.53696768407982e-09	1.30174788691552e-07	MSTRG.52942	--	--	--
MSTRG.100725.1	44.103	44.003	30.706	7.034	2.339	2.652	39.604	4.00833333333333	-3.30457	3.55146610873462e-09	1.30602208997813e-07	MD09G0245400	--	--	--
MSTRG.26579.1	9.984	7.561	2.365	0.368	0.066	0	6.63666666666667	0.144666666666667	-5.51965	3.55800094135848e-09	1.30732541725967e-07	MSTRG.26579	--	--	--
MSTRG.1372.1	2.755	1.538	0.716	0	0.074	0.03	1.66966666666667	0.0346666666666667	-5.58987	3.56078605553729e-09	1.30732541725967e-07	MSTRG.1372	--	--	--
MSTRG.48663.1	20.181	6.914	3.312	0.364	0.118	0	10.1356666666667	0.160666666666667	-5.97923	3.58353991597177e-09	1.31461319656504e-07	MSTRG.48663	--	--	--
MSTRG.79629.1	19.162	9.565	4.103	0.102	0.458	0.363	10.9433333333333	0.307666666666667	-5.15254	3.59393576466092e-09	1.31735933708854e-07	MSTRG.79629	--	--	--
MSTRG.15887.1	14.335	10.529	5.477	0	0	0.087	10.1136666666667	0.029	-8.44604	3.60611912488517e-09	1.32075571734973e-07	MSTRG.15887	--	--	--
MSTRG.16486.1	4.02	5.876	1.303	0	0	0	3.733	0.001	-11.8661	3.6182229568391e-09	1.32377398521831e-07	MSTRG.16486	--	--	--
MSTRG.78422.1	6.793	7.216	3.794	0.269	0	0.061	5.93433333333333	0.11	-5.75351	3.62020851730824e-09	1.32377398521831e-07	MSTRG.78422	--	--	--
MSTRG.72594.1	20.439	6.385	7.849	0.114	0.625	0.205	11.5576666666667	0.314666666666667	-5.19888	3.72084235392233e-09	1.35947387021558e-07	MSTRG.72594	--	--	--
MSTRG.49898.1	7.022	3.678	1.636	0	0.236	0.035	4.112	0.0903333333333333	-5.50844	3.73052995961463e-09	1.3619141995306e-07	MSTRG.49898	--	--	--
MSTRG.51493.1	2.828	2.309	1.006	0.099	0	0	2.04766666666667	0.033	-5.95537	3.76465731277664e-09	1.37260761691648e-07	MSTRG.51493	--	--	--
MSTRG.26982.1	5.605	3.206	1.987	0.061	0	0	3.59933333333333	0.0203333333333333	-7.46774	3.76588539665172e-09	1.37260761691648e-07	MSTRG.26982	--	--	--
MSTRG.33747.1	5.547	3.812	1.223	0	0.038	0.065	3.52733333333333	0.0343333333333333	-6.68282	3.80539438615469e-09	1.3858921839649e-07	MSTRG.33747	--	--	--
MSTRG.98922.1	31.053	16.273	7.594	0.369	0.925	0.167	18.3066666666667	0.487	-5.2323	3.88498968624557e-09	1.41374275005346e-07	MSTRG.98922	--	--	--
MSTRG.62786.1	3.705	1.878	1.034	0	0	0	2.20566666666667	0.001	-11.107	3.89060722075435e-09	1.41464978535204e-07	MSTRG.62786	--	--	--
MSTRG.1571.1	32.923	17.767	7.967	0.239	0.374	0.227	19.5523333333333	0.28	-6.12577	3.97868624477501e-09	1.44551482836854e-07	MSTRG.1571	--	--	--
MSTRG.8469.1	3.764	2.947	1.97	0.072	0.269	0	2.89366666666667	0.113666666666667	-4.67002	3.98511962792575e-09	1.4466911021377e-07	MSTRG.8469	--	--	--
MSTRG.81188.1	12.078	6.388	3.897	0.32	0.618	0.118	7.45433333333333	0.352	-4.40443	4.02795195394462e-09	1.46106856573012e-07	MD06G0074800	--	--	--
MSTRG.96026.1	16.991	6.255	1.777	0	0	0	8.341	0.001	-13.026	4.05681509445649e-09	1.47035998807807e-07	MSTRG.96026	--	--	--
MSTRG.74141.1	2.914	2.27	0.857	0	0.066	0	2.01366666666667	0.022	-6.51618	4.06730396282291e-09	1.47298226474424e-07	MSTRG.74141	--	--	--
MSTRG.12617.1	22.196	15.511	4.791	1.648	1.138	0.357	14.166	1.04766666666667	-3.75718	4.07328538814124e-09	1.47396927446655e-07	MSTRG.12617	--	--	--
MSTRG.61464.1	13.819	9.368	5.815	0.004	0	0	9.66733333333333	0.00133333333333333	-12.8239	4.09858935583881e-09	1.48075851196701e-07	MSTRG.61464	--	--	--
MSTRG.61464.2	13.819	9.368	5.815	0.004	0	0	9.66733333333333	0.00133333333333333	-12.8239	4.09858935583881e-09	1.48075851196701e-07	MSTRG.61464	--	--	--
MSTRG.41454.1	4.748	3.177	1.09	0	0	0	3.005	0.001	-11.5531	4.12815292307283e-09	1.49025003727738e-07	MSTRG.41454	--	--	--
MSTRG.79604.1	23.939	14.66	8.902	0	0	0	15.8336666666667	0.001	-13.9507	4.15948012365725e-09	1.50022541884197e-07	MSTRG.79604	--	--	--
MSTRG.20257.1	10.512	7.752	5.47	0.182	0	0.082	7.91133333333333	0.088	-6.49027	4.16241385068261e-09	1.50022541884197e-07	MSTRG.20257	--	--	--
MSTRG.90669.1	33.012	19.713	9.578	0.624	0	0.738	20.7676666666667	0.454	-5.5155	4.17343936068544e-09	1.50300259680882e-07	MSTRG.90669	--	--	--
MSTRG.68860.1	5.093	4.178	2.363	0	0	0	3.878	0.001	-11.9211	4.17946518398107e-09	1.50397622745341e-07	MSTRG.68860	--	--	--
MSTRG.26580.1	10.819	5.316	2.5	0.073	0.27	0.164	6.21166666666667	0.169	-5.19989	4.18732445837457e-09	1.50551532308624e-07	MSTRG.26580	--	--	--
MSTRG.52031.1	18.055	12.603	7.417	0	0.42	0	12.6916666666667	0.14	-6.50231	4.19039366252547e-09	1.50551532308624e-07	MSTRG.52031	--	--	--
MSTRG.65138.1	3.332	1.017	0.743	0	0	0	1.69733333333333	0.001	-10.7291	4.20615782241779e-09	1.50998063808906e-07	MSTRG.65138	--	--	--
MSTRG.94741.1	4.318	2.668	2.43	0.035	0.041	0	3.13866666666667	0.0253333333333333	-6.95297	4.21275316913132e-09	1.5111499462235e-07	MSTRG.94741	--	--	--
MSTRG.55250.1	0.612	0.139	0.176	3.643	4.148	2.5	0.309	3.43033333333333	3.47267002994332	4.26685128215298e-09	1.52832277066607e-07	MSTRG.55250	--	--	--
MSTRG.10634.1	31.282	29.398	37.188	4.785	6.258	2.956	32.6226666666667	4.66633333333333	-2.80551	4.26857012392265e-09	1.52832277066607e-07	MSTRG.10634	--	--	--
MSTRG.35639.1	18.097	17.619	5.723	0	0.815	0	13.813	0.271666666666667	-5.66805	4.27075549469301e-09	1.52832277066607e-07	MSTRG.35639	--	--	--
MSTRG.21435.1	3.882	2.896	2.302	0.06	0	0	3.02666666666667	0.02	-7.24159	4.28967938925461e-09	1.53388227703133e-07	MD12G0137600	--	--	--
MSTRG.89192.1	3.889	2.839	1.949	0	0	0	2.89233333333333	0.001	-11.498	4.35629567428203e-09	1.5564731561095e-07	MSTRG.89192	--	--	--
MSTRG.7936.1	5.077	2.751	2.124	0	0	0	3.31733333333333	0.001	-11.6958	4.37286183575487e-09	1.5611599561734e-07	MSTRG.7936	--	--	--
MSTRG.99184.1	32.227	15.741	6.888	0	0.179	0	18.2853333333333	0.0596666666666667	-8.25955	4.39786293770619e-09	1.56778074646547e-07	MSTRG.99184	--	--	--
MSTRG.6412.1	2.537	1.854	1.168	0.042	0	0.019	1.853	0.0203333333333333	-6.50987	4.39833340257383e-09	1.56778074646547e-07	MSTRG.6412	--	--	--
MSTRG.7832.1	3.579	2.014	1.443	0	0.089	0.048	2.34533333333333	0.0456666666666667	-5.68251	4.46499951925029e-09	1.58904714322693e-07	MSTRG.7832	--	--	--
MSTRG.85152.1	3.691	2.216	1.409	0.069	0.288	0.124	2.43866666666667	0.160333333333333	-3.92695	4.46501571977436e-09	1.58904714322693e-07	MSTRG.85152	--	--	--
MSTRG.15665.1	11.571	9.819	4.659	0.074	0.641	0.476	8.683	0.397	-4.45098	4.49795021143571e-09	1.59951066866837e-07	MSTRG.15665	--	--	--
MSTRG.97212.1	6.19	5.51	3.7	0.268	0.24	0.072	5.13333333333333	0.193333333333333	-4.73073	4.56494184996421e-09	1.6220592826219e-07	MSTRG.97212	--	--	--
MSTRG.82466.1	3.518	1.684	2.32	0	0	0	2.50733333333333	0.001	-11.2919	4.57323580744724e-09	1.62373185699866e-07	MSTRG.82466	--	--	--
MSTRG.67368.1	2.55	1.721	1.136	0.025	0.108	0	1.80233333333333	0.0443333333333333	-5.34533	4.58374982188662e-09	1.62563716439885e-07	MSTRG.67368	--	--	--
MSTRG.71375.1	12.832	9.06	4.408	0	0.092	0.074	8.76666666666667	0.0553333333333333	-7.30774	4.58578422085164e-09	1.62563716439885e-07	MSTRG.71375	--	--	--
MSTRG.80566.1	46.523	28.33	22.945	4.143	0.275	0.692	32.5993333333333	1.70333333333333	-4.25841	4.60747714528033e-09	1.6320491618912e-07	MD06G0059900	--	--	--
MSTRG.14346.1	13.539	11.542	6.243	0	0	0.203	10.4413333333333	0.0676666666666667	-7.26964	4.61414709521013e-09	1.63313389251812e-07	MD11G0139600	--	--	--
MSTRG.28841.1	4.39	2.958	1.516	0.028	0	0	2.95466666666667	0.00933333333333333	-8.30639	4.65101299591473e-09	1.6448961508755e-07	MSTRG.28841	--	--	--
MSTRG.18367.1	4.948	3.756	2.16	0.088	0.079	0	3.62133333333333	0.0556666666666667	-6.02356	4.71300061001096e-09	1.66374485831826e-07	MSTRG.18367	--	--	--
MSTRG.3975.1	3.657	2.311	0.88	0	0	0	2.28266666666667	0.001	-11.1565	4.71405427030255e-09	1.66374485831826e-07	MSTRG.3975	--	--	--
MSTRG.10589.1	4.462	5.116	5.661	0	0	0	5.07966666666667	0.001	-12.3105	4.7198412665952e-09	1.66374485831826e-07	MSTRG.10589	--	--	--
MSTRG.21118.1	34.687	28.784	20.332	0.983	4.723	0.693	27.9343333333333	2.133	-3.71108	4.72159115827237e-09	1.66374485831826e-07	MD12G0121600	--	--	--
MSTRG.6301.1	2.552	1.638	0.952	0	0	0	1.714	0.001	-10.7432	4.72268471346608e-09	1.66374485831826e-07	MSTRG.6301	--	--	--
MSTRG.30765.1	6.268	5.48	2.158	0.107	0.479	0.097	4.63533333333333	0.227666666666667	-4.34768	4.72823962925454e-09	1.6644065301456e-07	MSTRG.30765	--	--	--
MSTRG.6835.1	1.499	2.512	3.204	12.622	13.643	8.701	2.405	11.6553333333333	2.27688146588823	4.73375029903707e-09	1.66505161062245e-07	MSTRG.6835	--	--	--
MSTRG.68745.1	5.173	4.518	4.437	0	0.335	0	4.70933333333333	0.111666666666667	-5.39825	4.7523195690084e-09	1.67028536156399e-07	MSTRG.68745	--	--	--
MSTRG.48286.1	22.848	15.655	4.347	0	0.156	0	14.2833333333333	0.052	-8.10161	4.83432720225164e-09	1.6977902103858e-07	MSTRG.48286	--	--	--
MSTRG.50759.1	20.556	9.95	9.769	0	0	0	13.425	0.001	-13.7126	4.86928740250587e-09	1.70874241413983e-07	MSTRG.50759	--	--	--
MSTRG.24292.1	10.309	7.894	6.613	0.428	0.57	0.152	8.272	0.383333333333333	-4.43156	4.87901834083027e-09	1.71083099357897e-07	MD13G0083700	--	--	--
MSTRG.4484.1	1.65	2.059	2.125	6.941	7.373	6.675	1.94466666666667	6.99633333333333	1.84707614115041	4.89834851819186e-09	1.7162797141643e-07	MD01G0183900	--	--	--
MSTRG.36660.1	15.615	7.898	3.535	0.718	0.651	0.249	9.016	0.539333333333333	-4.06324	4.92429426469541e-09	1.72403617222349e-07	MSTRG.36660	--	--	--
MSTRG.46883.1	4.091	6.014	2.565	0	0	0	4.22333333333333	0.001	-12.0442	4.93360098300014e-09	1.72595968237584e-07	MSTRG.46883	--	--	--
MSTRG.29136.1	17.755	11.578	9.123	0.948	0.52	0.598	12.8186666666667	0.688666666666667	-4.2183	4.98675989802491e-09	1.74320952759606e-07	MSTRG.29136	--	--	--
MSTRG.90508.4	64.505	60.719	92.364	184.715	263.233	118.65	72.5293333333333	188.866	1.38072651523693	5.00391247282344e-09	1.74785581583522e-07	MD08G0031900	--	--	--
MSTRG.86590.1	5.092	3.282	1.802	0.036	0.236	0	3.392	0.0906666666666667	-5.22542	5.01361132553624e-09	1.74989337776176e-07	MSTRG.86590	--	--	--
MSTRG.1640.1	4.467	2.084	1.397	0	0	0	2.64933333333333	0.001	-11.3714	5.05027324410177e-09	1.76133142902344e-07	MSTRG.1640	--	--	--
MSTRG.63423.1	8.508	4.553	4.098	0.358	0.068	0.165	5.71966666666667	0.197	-4.85966	5.23078077131874e-09	1.82288079089167e-07	MSTRG.63423	--	--	--
MSTRG.99427.1	14.299	9.488	4.911	0	0	0.159	9.566	0.053	-7.49578	5.31602730396295e-09	1.85116338479307e-07	MSTRG.99427	--	--	--
MSTRG.22664.1	5.335	4.694	2.816	0	0.036	0	4.28166666666667	0.012	-8.47899	5.36074436004613e-09	1.86484642227112e-07	MSTRG.22664	--	--	--
MSTRG.91008.1	7.235	4.157	3.573	0.269	0.133	0.398	4.98833333333333	0.266666666666667	-4.22545	5.36356014446308e-09	1.86484642227112e-07	MSTRG.91008	--	--	--
MSTRG.61606.1	3.975	4.141	2.537	0	0	0	3.551	0.001	-11.794	5.58077638723094e-09	1.93888078490835e-07	MD03G0056600	--	--	--
MSTRG.3045.1	46.719	32.914	11.378	2.806	3.474	1.182	30.337	2.48733333333333	-3.60841	5.60848792467459e-09	1.94701410937189e-07	MSTRG.3045	--	--	--
MSTRG.99178.1	23.2	10.424	12.566	0.363	0	0.328	15.3966666666667	0.230333333333333	-6.06275	5.61995466047478e-09	1.94949982777803e-07	MSTRG.99178	--	--	--
MSTRG.29027.1	16.16	7.773	6.856	0.774	0.089	0.59	10.263	0.484333333333333	-4.40531	5.63341737363846e-09	1.95267359178591e-07	MSTRG.29027	--	--	--
MSTRG.95916.1	8.78	4.468	4.458	0.384	0.116	0.124	5.902	0.208	-4.82655	5.67523305893727e-09	1.96566277999259e-07	MSTRG.95916	--	--	--
MSTRG.10065.1	8.42	7.203	4.388	0	0.12	0	6.67033333333333	0.04	-7.38162	5.71367308011209e-09	1.9774638124128e-07	MSTRG.10065	--	--	--
MSTRG.23541.1	62.661	119.604	102.535	18.009	14.769	20.87	94.9333333333333	17.8826666666667	-2.40835	5.78021291917821e-09	1.9989645426912e-07	MSTRG.23541	--	--	--
MSTRG.92056.1	6.793	4.432	3.119	0	0	0	4.78133333333333	0.001	-12.2232	5.80506200013992e-09	2.0060255853766e-07	MSTRG.92056	--	--	--
MSTRG.29381.1	17.594	10.397	7.772	0.273	0	0.123	11.921	0.132	-6.49682	5.82303583210811e-09	2.01070182367431e-07	MSTRG.29381	--	--	--
MSTRG.14790.1	5.345	3.001	1.9	0.198	0.04	0.064	3.41533333333333	0.100666666666667	-5.08437	5.91733450870184e-09	2.04170591367701e-07	MD11G0147900	--	--	--
MSTRG.63802.1	14.988	12.974	8.435	0.351	0	0	12.1323333333333	0.117	-6.6962	5.96940260909077e-09	2.05662545121736e-07	MSTRG.63802	--	--	--
MSTRG.58531.1	14.354	4.665	3.677	0	0	0	7.56533333333333	0.001	-12.8852	5.96966101062452e-09	2.05662545121736e-07	MSTRG.58531	--	--	--
MSTRG.90930.1	45.985	28.237	20.899	5.976	7.884	5.464	31.707	6.44133333333333	-2.29937	5.99764745288298e-09	2.06469583684076e-07	MD08G0055900	--	--	--
MSTRG.21603.1	4.615	3.13	1.281	0.189	0.028	0	3.00866666666667	0.0723333333333333	-5.37832	6.13596361321131e-09	2.11070620673604e-07	MSTRG.21603	--	--	--
MSTRG.28784.1	25.383	15.942	9.088	0.215	0.182	0	16.8043333333333	0.132333333333333	-6.98851	6.3762358548079e-09	2.19169188239407e-07	MSTRG.28784	--	--	--
MSTRG.19916.1	9.823	4.651	2.485	0.117	0.065	0	5.653	0.0606666666666667	-6.54197	6.46291537379673e-09	2.21980057705921e-07	MSTRG.19916	--	--	--
MSTRG.15384.1	135.093	147.418	128.705	35.744	23.852	31.46	137.072	30.352	-2.17507	6.47615577114301e-09	2.22266183172004e-07	MSTRG.15384	--	--	--
MSTRG.80217.1	22.5	9.169	21.974	0	0	0	17.881	0.001	-14.1261	6.50273296372089e-09	2.23009256465667e-07	MSTRG.80217	--	--	--
MSTRG.93006.1	22.12	17.381	10.251	0.195	0.331	0	16.584	0.175333333333333	-6.56355	6.60914359525301e-09	2.26486995771013e-07	MD08G0137000	--	--	--
MSTRG.64391.1	18.348	11.546	3.446	0	0.415	0	11.1133333333333	0.138333333333333	-6.328	6.69532116586601e-09	2.29266636806043e-07	MSTRG.64391	--	--	--
MSTRG.18066.1	6.815	6.668	4.63	0.561	0.276	0.227	6.03766666666667	0.354666666666667	-4.08946	6.70967266789745e-09	2.29584408165571e-07	MSTRG.18066	--	--	--
MSTRG.5855.1	4.233	3.902	5.493	0.351	0.112	0.18	4.54266666666667	0.214333333333333	-4.40561	6.73020064157334e-09	2.30112879791075e-07	MSTRG.5855	--	--	--
MSTRG.98090.1	6.711	3.652	2.382	0.149	0	0.089	4.24833333333333	0.0793333333333333	-5.74283	6.75579165013603e-09	2.30813533743402e-07	MSTRG.98090	--	--	--
MSTRG.7170.1	6.797	3.788	1.182	0	0	0	3.92233333333333	0.001	-11.9375	6.85937068988905e-09	2.34175604645993e-07	MSTRG.7170	--	--	--
MSTRG.49566.1	12.859	14.448	6.889	0.143	0.32	0.129	11.3986666666667	0.197333333333333	-5.85209	6.97150084457149e-09	2.37824319316433e-07	MSTRG.49566	--	--	--
MSTRG.43393.1	6.801	5.674	1.877	0	0	0	4.784	0.001	-12.224	7.0274729958103e-09	2.39553219162151e-07	MSTRG.43393	--	--	--
MSTRG.49118.1	11.029	5.962	3.354	0.529	0.088	0	6.78166666666667	0.205666666666667	-5.04326	7.0916661039099e-09	2.41559543158689e-07	MSTRG.49118	--	--	--
MSTRG.63385.1	37.362	23.715	17.007	3.588	5.594	4.801	26.028	4.661	-2.48135	7.10020067588902e-09	2.41668409320917e-07	MSTRG.63385	--	--	--
MSTRG.45598.2	5.267	5.439	7.827	19.047	19.02	21.419	6.17766666666667	19.8286666666667	1.6824537365797	7.12024763525201e-09	2.42168662810085e-07	MSTRG.45598	--	--	--
MSTRG.87013.1	9.071	12.636	9.611	0.399	1.243	0.706	10.4393333333333	0.782666666666667	-3.73749	7.13801164364421e-09	2.42590577399497e-07	MSTRG.87013	--	--	--
MSTRG.98995.1	7.991	5.585	3.241	0.058	0	0	5.60566666666667	0.0193333333333333	-8.17965	7.23018296528144e-09	2.45538749178789e-07	MSTRG.98995	--	--	--
MSTRG.48241.1	6.275	4.614	0.876	0	0	0	3.92166666666667	0.001	-11.9373	7.36200495641456e-09	2.49828037760068e-07	MSTRG.48241	--	--	--
MSTRG.8630.1	6.284	3.082	2.38	0.126	0.222	0.054	3.91533333333333	0.134	-4.86883	7.37333153506988e-09	2.50024977723654e-07	MSTRG.8630	--	--	--
MSTRG.54523.1	16.01	17.918	8.879	0	0.356	0.309	14.269	0.221666666666667	-6.00835	7.38604195243417e-09	2.50268512832891e-07	MSTRG.54523	--	--	--
MSTRG.59807.1	5.729	3.918	1.03	0.173	0.099	0.04	3.559	0.104	-5.09682	7.51710117314193e-09	2.54518813019418e-07	MSTRG.59807	--	--	--
MSTRG.20004.1	7.44	5.447	3.216	0	0	0	5.36766666666667	0.001	-12.3901	7.65705209384727e-09	2.59063595841833e-07	MSTRG.20004	--	--	--
MSTRG.80216.1	19.265	27.179	27.912	0	0	0.169	24.7853333333333	0.0563333333333333	-8.78128	7.66972481376757e-09	2.59298560563439e-07	MSTRG.80216	--	--	--
MSTRG.326.1	4.875	4.358	2.494	0.322	0.145	0.121	3.909	0.196	-4.31787	7.75790432133997e-09	2.62084008002044e-07	MSTRG.326	--	--	--
MSTRG.99069.1	20.697	12.512	6.687	0	0.632	0.393	13.2986666666667	0.341666666666667	-5.28255	7.76619847196039e-09	2.62168559751808e-07	MSTRG.99069	--	--	--
MSTRG.52681.1	10.286	5.259	2.591	0.28	0.066	0	6.04533333333333	0.115333333333333	-5.71194	7.77539176646175e-09	2.62283315853917e-07	MSTRG.52681	--	--	--
MSTRG.46274.1	15.584	8.865	5.565	0.164	0	0	10.0046666666667	0.0546666666666667	-7.5158	7.83879941608729e-09	2.64225324472714e-07	MSTRG.46274	--	--	--
MSTRG.28167.1	21.338	11.673	4.008	0.791	0.12	0.089	12.3396666666667	0.333333333333333	-5.21019	7.9211479085913e-09	2.66802414191979e-07	MSTRG.28167	--	--	--
MSTRG.91840.1	4.371	5.204	3.076	0	0	0	4.217	0.001	-12.042	7.931067394049e-09	2.66937910677475e-07	MSTRG.91840	--	--	--
MSTRG.84954.1	7.654	3.995	5.017	0.248	0.176	0.457	5.55533333333333	0.293666666666667	-4.24162	7.95764090005311e-09	2.6763331790825e-07	MSTRG.84954	--	--	--
MSTRG.74881.1	15.671	8.585	7.792	0.249	0.695	0.225	10.6826666666667	0.389666666666667	-4.77689	8.04371851094446e-09	2.7032746345356e-07	MSTRG.74881	--	--	--
MSTRG.63957.1	47.946	66.632	79.403	12.453	17.862	14.707	64.6603333333333	15.0073333333333	-2.10721	8.09039549588059e-09	2.71694446367224e-07	MD03G0137300	--	--	--
MSTRG.51967.1	15.699	9.686	7.55	0.261	0.209	0	10.9783333333333	0.156666666666667	-6.13082	8.0992870422781e-09	2.71791419656699e-07	MSTRG.51967	--	--	--
MSTRG.44397.1	5.745	3.669	1.322	0	0	0	3.57866666666667	0.001	-11.8052	8.18250343892772e-09	2.74380554205051e-07	MSTRG.44397	--	--	--
MSTRG.80616.1	7.126	10.555	4.591	0	0.16	0.163	7.424	0.107666666666667	-6.10755	8.21473360481965e-09	2.75257420841288e-07	MSTRG.80616	--	--	--
MSTRG.58018.1	6.872	6.739	6.38	0.18	0.414	0.1	6.66366666666667	0.231333333333333	-4.84827	8.24825766788149e-09	2.76176313881159e-07	MSTRG.58018	--	--	--
MSTRG.25467.2	0	0.43	0.411	3.742	5.46	3.293	0.280333333333333	4.165	3.89310129071892	8.26207958162558e-09	2.76434649357434e-07	MD13G0140200	--	--	--
MSTRG.92099.1	19.711	14.48	17.621	0.188	0.21	0	17.2706666666667	0.132666666666667	-7.02437	8.27740274078573e-09	2.76579436227301e-07	MSTRG.92099	--	--	--
MSTRG.93563.1	14.953	8.316	5.386	0	0.153	0.565	9.55166666666667	0.239333333333333	-5.31866	8.27862634668301e-09	2.76579436227301e-07	MSTRG.93563	--	--	--
MSTRG.48364.1	3.768	3.078	1.098	0	0	0	2.648	0.001	-11.3707	8.35684181213155e-09	2.78986631263557e-07	MSTRG.48364	--	--	--
MSTRG.74503.1	93.308	132.061	125.806	32.275	26.346	30.25	117.058333333333	29.6236666666667	-1.98241	8.37077143971589e-09	2.79106621191602e-07	MD05G0092500	--	--	--
MSTRG.43854.1	14.019	10.868	8.582	1.124	1.071	0.639	11.1563333333333	0.944666666666667	-3.56191	8.37276704981767e-09	2.79106621191602e-07	MSTRG.43854	--	--	--
MSTRG.876.1	6.512	3.985	2.986	0	0	0	4.49433333333333	0.001	-12.1339	8.4943368224552e-09	2.82828721610364e-07	MSTRG.876	--	--	--
MSTRG.22524.1	2.791	2.951	1.811	0	0	0	2.51766666666667	0.001	-11.2979	8.49691977711225e-09	2.82828721610364e-07	MSTRG.22524	--	--	--
MSTRG.57753.2	25.201	26.608	24.346	64.577	49.452	68.258	25.385	60.7623333333333	1.25920101174405	8.50636094239319e-09	2.8293494011844e-07	MSTRG.57753	--	--	--
MSTRG.8154.1	6.921	4.936	2.744	0.283	0.451	0.114	4.867	0.282666666666667	-4.10586	8.515781550492e-09	2.83040319390031e-07	MSTRG.8154	--	--	--
MSTRG.40294.1	6.17	3.811	2.462	0	0	0	4.14766666666667	0.001	-12.0181	8.54589519432722e-09	2.83832816986059e-07	MSTRG.40294	--	--	--
MSTRG.28001.1	26.61	16.024	4.496	0.309	0.725	0	15.71	0.344666666666667	-5.51034	8.63339758082172e-09	2.8652879405148e-07	MSTRG.28001	--	--	--
MSTRG.54478.1	9.533	3.844	2.719	0	0	0	5.36533333333333	0.001	-12.3895	8.65476889122834e-09	2.87027643177301e-07	MSTRG.54478	--	--	--
MSTRG.70765.1	33.541	46.722	43.79	8.031	4.854	6.915	41.351	6.6	-2.64738	8.69223928200259e-09	2.88059282618576e-07	MSTRG.70765	--	--	--
MSTRG.4837.1	5.853	3.973	3.214	0	0	0	4.34666666666667	0.001	-12.0857	8.73437585436507e-09	2.8904477530737e-07	MSTRG.4837	--	--	--
MSTRG.3968.1	4.692	3.31	2.053	0	0.126	0	3.35166666666667	0.042	-6.31835	8.73474679406398e-09	2.8904477530737e-07	MSTRG.3968	--	--	--
MSTRG.99136.1	18.729	12.41	6.935	1.18	0.698	1.135	12.6913333333333	1.00433333333333	-3.65953	8.77845478965905e-09	2.90278940740011e-07	MSTRG.99136	--	--	--
MSTRG.19610.1	19.071	11.892	5.124	1.369	1.246	0.448	12.029	1.021	-3.55846	8.83827436196995e-09	2.92043680359137e-07	MSTRG.19610	--	--	--
MSTRG.30167.1	2.429	3.225	2.921	0.171	0	0.062	2.85833333333333	0.0776666666666667	-5.20173	8.98591692725019e-09	2.96705669861188e-07	MSTRG.30167	--	--	--
MSTRG.1534.1	7.318	4.739	1.917	0.044	0.049	0	4.658	0.031	-7.2313	8.99889520226895e-09	2.96917628944252e-07	MSTRG.1534	--	--	--
MSTRG.6354.1	8.118	5.193	3.006	0.119	0.115	0	5.439	0.078	-6.12372	9.02966345163869e-09	2.97515609723875e-07	MSTRG.6354	--	--	--
MSTRG.58857.1	6.82	4.574	2.608	0.055	0.122	0	4.66733333333333	0.059	-6.30574	9.03349105787054e-09	2.97515609723875e-07	MSTRG.58857	--	--	--
MSTRG.36278.1	8.552	6.559	2.834	0.224	0.306	0	5.98166666666667	0.176666666666667	-5.08145	9.03673514701736e-09	2.97515609723875e-07	MSTRG.36278	--	--	--
MSTRG.28488.1	7.211	2.84	2.347	0	0	0	4.13266666666667	0.001	-12.0129	9.22240131010607e-09	3.03407619845343e-07	MSTRG.28488	--	--	--
MSTRG.51743.1	3.422	1.89	1.636	0	0	0	2.316	0.001	-11.1774	9.28896936583657e-09	3.05375711127128e-07	MSTRG.51743	--	--	--
MSTRG.64630.1	17.177	10.995	8.827	0	0	0	12.333	0.001	-13.5902	9.33975597272154e-09	3.06822505899225e-07	MSTRG.64630	--	--	--
MSTRG.52665.1	17.448	12.962	15.742	0.346	0.45	0	15.384	0.265333333333333	-5.85748	9.36641708859563e-09	3.07475224933746e-07	MSTRG.52665	--	--	--
MSTRG.14130.1	1.321	0.773	1.009	15.944	15.231	12.896	1.03433333333333	14.6903333333333	3.82809403070762	9.37328240392596e-09	3.07477624016902e-07	MSTRG.14130	--	--	--
MSTRG.19874.3	6.848	7.793	3.703	0	0.074	0	6.11466666666667	0.0246666666666667	-7.95357	9.382895908733e-09	3.07570104918489e-07	MSTRG.19874	--	--	--
MSTRG.14107.1	13.277	7.921	2.951	0.839	0.749	0.697	8.04966666666667	0.761666666666667	-3.4017	9.46299237914062e-09	3.09955941412691e-07	MD11G0134400	--	--	--
MSTRG.95832.1	13.025	9.894	4.674	0.622	0.803	1.449	9.19766666666667	0.958	-3.26317	9.46937345586938e-09	3.09955941412691e-07	MSTRG.95832	--	--	--
MSTRG.8001.1	27.254	20.177	16.397	0	1.074	1.198	21.276	0.757333333333333	-4.81215	9.48875408020631e-09	3.10365902064205e-07	MSTRG.8001	--	--	--
MSTRG.20609.1	4.439	3.497	3.248	0	0	0	3.728	0.001	-11.8642	9.59428246051863e-09	3.13591027223984e-07	MSTRG.20609	--	--	--
MSTRG.100099.1	9.153	5.073	2.163	0	0	0	5.463	0.001	-12.4155	9.60647750990766e-09	3.13763081093802e-07	MSTRG.100099	--	--	--
MSTRG.59799.1	13.613	8.927	4.182	0.241	0.674	0.417	8.90733333333333	0.444	-4.32636	9.7263627342079e-09	3.17449686095788e-07	MSTRG.59799	--	--	--
MSTRG.10649.1	4.554	3.905	3.693	0.507	0.546	0.303	4.05066666666667	0.452	-3.16376	9.79807527879392e-09	3.19559848555996e-07	MD10G0238400	--	--	--
MSTRG.53039.1	32.311	16.862	11.084	0.401	1.773	1.504	20.0856666666667	1.226	-4.03414	9.83385280345432e-09	3.20495811777951e-07	MSTRG.53039	--	--	--
MSTRG.58854.1	25.874	15.703	4.107	0.949	0.403	0.429	15.228	0.593666666666667	-4.68093	9.90656888112739e-09	3.22633429266011e-07	MSTRG.58854	--	--	--
MSTRG.98623.2	15.386	11.425	7.44	0.1	0	0	11.417	0.0333333333333333	-8.42	9.99961707353503e-09	3.25429665925131e-07	MD09G0185100	--	--	--
MSTRG.40864.1	4.128	2.281	0.688	0	0	0	2.36566666666667	0.001	-11.208	1.00449897698232e-08	3.26671438139457e-07	MSTRG.40864	--	--	--
MSTRG.9930.1	6.148	3.093	2.824	0	0	0	4.02166666666667	0.001	-11.9736	1.00552398274507e-08	3.26770029970472e-07	MSTRG.9930	--	--	--
MSTRG.29320.1	25.054	10.781	10.788	0.237	0	0	15.541	0.079	-7.62001	1.00917842401438e-08	3.27722367838644e-07	MSTRG.29320	--	--	--
MSTRG.44259.1	5.516	4.954	5.306	0.135	0	0.061	5.25866666666667	0.0653333333333333	-6.33073	1.01021427032004e-08	3.27823582818049e-07	MSTRG.44259	--	--	--
MSTRG.43090.1	4.92	4.996	3.576	0.097	0.067	0.174	4.49733333333333	0.112666666666667	-5.31894	1.01522728913177e-08	3.2921435638758e-07	MSTRG.43090	--	--	--
MSTRG.29741.1	27.044	14.77	5.461	0	0.676	0	15.7583333333333	0.225333333333333	-6.12791	1.03250576107034e-08	3.34577690035026e-07	MSTRG.29741	--	--	--
MSTRG.69308.1	5.783	2.847	1.429	0.125	0.162	0	3.353	0.0956666666666667	-5.13129	1.04206815619994e-08	3.37434788004401e-07	MSTRG.69308	--	--	--
MSTRG.20829.1	25.329	16.63	8.551	1.058	0.882	0	16.8366666666667	0.646666666666667	-4.70244	1.04305338548185e-08	3.37512392475895e-07	MSTRG.20829	--	--	--
MSTRG.69115.1	4.69	5.768	3.776	0.301	0.28	0	4.74466666666667	0.193666666666667	-4.61466	1.04667043159453e-08	3.38440884056093e-07	MD04G0090500	--	--	--
MSTRG.52416.1	5.543	3.209	1.832	0	0	0	3.528	0.001	-11.7846	1.05487324997484e-08	3.40849801235626e-07	MSTRG.52416	--	--	--
MSTRG.68532.1	7.752	7.57	3.865	0	0.115	0	6.39566666666667	0.0383333333333333	-7.38235	1.05874788268079e-08	3.4185775963678e-07	MSTRG.68532	--	--	--
MSTRG.33737.1	3.997	3.609	2.319	0.133	0	0	3.30833333333333	0.0443333333333333	-6.22157	1.06078765922749e-08	3.42272249077472e-07	MSTRG.33737	--	--	--
MSTRG.5360.1	4.408	3.49	3.65	0.053	0.118	0.048	3.84933333333333	0.073	-5.72057	1.0749164368918e-08	3.46392981920315e-07	MSTRG.5360	--	--	--
MSTRG.80422.1	12.065	7.361	4.39	0.063	0.702	0	7.93866666666667	0.255	-4.96033	1.07508922131711e-08	3.46392981920315e-07	MSTRG.80422	--	--	--
MSTRG.46779.1	12.263	8.292	5.979	0.429	0.158	0.21	8.84466666666667	0.265666666666667	-5.05712	1.07694636202288e-08	3.46744558054153e-07	MSTRG.46779	--	--	--
MSTRG.72256.1	146.692	137.404	107.087	40.026	48.224	33.081	130.394333333333	40.4436666666667	-1.6889	1.08238151419272e-08	3.48246828471856e-07	MD05G0028300	--	--	--
MSTRG.94016.1	8.16	5.407	2.656	0.534	0.636	0.158	5.40766666666667	0.442666666666667	-3.61071	1.08764101653083e-08	3.49690491316295e-07	MSTRG.94016	--	--	--
MSTRG.30726.1	43.341	29.241	18.906	6.574	7.438	6.13	30.496	6.714	-2.18338	1.09193772839043e-08	3.50822775205865e-07	MSTRG.30726	--	--	--
MSTRG.34048.1	7.428	5.099	4.198	0.592	0.371	0.038	5.575	0.333666666666667	-4.06249	1.10057706784017e-08	3.53347682865649e-07	MSTRG.34048	--	--	--
MSTRG.87575.1	16.167	22.106	14.026	0.221	0.582	0	17.433	0.267666666666667	-6.02524	1.1076511643702e-08	3.55366836001946e-07	MD07G0135000	--	--	--
MSTRG.24555.1	6.393	4.99	2.585	0	0	0	4.656	0.001	-12.1849	1.11375620066451e-08	3.57072446514744e-07	MSTRG.24555	--	--	--
MSTRG.31895.1	8.758	4.258	3.349	0	0	0.053	5.455	0.0176666666666667	-8.27041	1.1250397628921e-08	3.60434713562367e-07	MSTRG.31895	--	--	--
MSTRG.59348.1	10.546	7.528	8.845	0	0	0	8.973	0.001	-13.1314	1.13862685136745e-08	3.64529695435311e-07	MSTRG.59348	--	--	--
MSTRG.29379.1	23.663	13.846	10.862	0	0	0	16.1236666666667	0.001	-13.9769	1.1430412267028e-08	3.65684334216319e-07	MSTRG.29379	--	--	--
MSTRG.24008.1	5.511	4.817	3.735	0.064	0.212	0.057	4.68766666666667	0.111	-5.40024	1.14573237748761e-08	3.6605594143009e-07	MSTRG.24008	--	--	--
MSTRG.28998.1	14.325	11.428	6.708	0	0.134	0	10.8203333333333	0.0446666666666667	-7.92033	1.14582002917325e-08	3.6605594143009e-07	MSTRG.28998	--	--	--
MSTRG.35199.1	4.346	3.562	2.196	0	0	0	3.368	0.001	-11.7177	1.14775565636897e-08	3.6641573207452e-07	MSTRG.35199	--	--	--
MSTRG.23379.1	4.783	4.074	4.12	0.175	0.739	0.283	4.32566666666667	0.399	-3.43846	1.15588333934047e-08	3.68750407953516e-07	MD13G0030300	--	--	--
MSTRG.91058.1	16.527	10.335	3.9	0	0.321	0	10.254	0.107	-6.58243	1.16325658141972e-08	3.70841282987952e-07	MSTRG.91058	--	--	--
MSTRG.58724.1	11.325	8.298	4.315	0	0.331	0	7.97933333333333	0.110333333333333	-6.17633	1.16825491903367e-08	3.72172638492154e-07	MSTRG.58724	--	--	--
MSTRG.13486.1	4.388	3.988	1.808	0.183	0.102	0.293	3.39466666666667	0.192666666666667	-4.13909	1.17343775064378e-08	3.73550669694318e-07	MSTRG.13486	--	--	--
MSTRG.75604.1	82.209	69.624	58.358	21.339	14.518	9.857	70.0636666666667	15.238	-2.20099	1.17423093723081e-08	3.73550669694318e-07	MSTRG.75604	--	--	--
MSTRG.65607.1	20.457	7.79	4.734	0	0.272	0	10.9936666666667	0.0906666666666667	-6.92188	1.18210454503581e-08	3.75791366918722e-07	MSTRG.65607	--	--	--
MSTRG.71244.1	10.374	7.262	9.461	0	0	0	9.03233333333333	0.001	-13.1409	1.18452792076148e-08	3.76297504876852e-07	MSTRG.71244	--	--	--
MSTRG.37350.1	2.628	3.067	1.062	0	0	0	2.25233333333333	0.001	-11.1372	1.19090996985181e-08	3.78059631312913e-07	MSTRG.37350	--	--	--
MSTRG.68481.1	7.797	6.22	3.422	0.221	0	0.052	5.813	0.091	-5.99727	1.19322741993161e-08	3.78529867364288e-07	MSTRG.68481	--	--	--
MSTRG.95299.1	942.189	816.395	1116.44	295.433	330.536	158.831	958.340333333333	261.6	-1.87318	1.20794373136472e-08	3.82830724111999e-07	MSTRG.95299	--	--	--
MSTRG.29382.1	10.307	6.23	3.639	0.335	0.111	0	6.72533333333333	0.148666666666667	-5.49945	1.20847623043594e-08	3.82830724111999e-07	MSTRG.29382	--	--	--
MSTRG.17737.1	28.015	21.057	12.727	1.596	1.87	2.85	20.5996666666667	2.10533333333333	-3.2905	1.21238955061557e-08	3.83801836131583e-07	MD12G0003400	--	--	--
MSTRG.100285.1	17.776	12.342	5.918	0.798	2.232	0.476	12.012	1.16866666666667	-3.36154	1.21623622354648e-08	3.84750507363562e-07	MSTRG.100285	--	--	--
MSTRG.29512.1	4.635	3.756	1.402	0.12	0	0	3.26433333333333	0.04	-6.35064	1.25176656112833e-08	3.95713829998033e-07	MSTRG.29512	--	--	--
MSTRG.56320.1	6.988	4.234	2.219	0	0.173	0.138	4.48033333333333	0.103666666666667	-5.43358	1.26376200597802e-08	3.99227091755891e-07	MSTRG.56320	--	--	--
MSTRG.99192.1	27.463	13.867	5.594	0.951	0.999	0.927	15.6413333333333	0.959	-4.02769	1.27291697685353e-08	4.0141905308117e-07	MSTRG.99192	--	--	--
MSTRG.62567.1	20.716	12.019	7.817	0.16	0	0	13.5173333333333	0.0533333333333333	-7.98556	1.27380326020928e-08	4.0141905308117e-07	MSTRG.62567	--	--	--
MSTRG.62567.2	20.716	12.019	7.817	0.16	0	0	13.5173333333333	0.0533333333333333	-7.98556	1.27380326020928e-08	4.0141905308117e-07	MSTRG.62567	--	--	--
MSTRG.86355.1	11.148	7.528	3.792	0	0	0	7.48933333333333	0.001	-12.8706	1.27424767341369e-08	4.0141905308117e-07	MSTRG.86355	--	--	--
MSTRG.14637.1	22.245	11.904	4.62	0.456	0.309	0	12.923	0.255	-5.6633	1.27564963244189e-08	4.01581246251822e-07	MSTRG.14637	--	--	--
MSTRG.68068.1	23.032	16.131	4.901	0	0.344	0.131	14.688	0.158333333333333	-6.53553	1.29557288392679e-08	4.07569762908143e-07	MSTRG.68068	--	--	--
MSTRG.58365.1	2.912	2.321	1.76	0	0	0	2.331	0.001	-11.1867	1.3133446984304e-08	4.12873619119761e-07	MSTRG.58365	--	--	--
MSTRG.60051.1	2.72	3.599	2.672	0	0	0	2.997	0.001	-11.5493	1.31772423849338e-08	4.13962932355008e-07	MD02G0236000	--	--	--
MSTRG.53446.1	12.932	8.931	9.384	1.351	2.69	1.655	10.4156666666667	1.89866666666667	-2.4557	1.32061797032153e-08	4.14584291945114e-07	MSTRG.53446	--	--	--
MSTRG.63316.1	8.224	4.83	2.414	0	0.358	0	5.156	0.119333333333333	-5.43318	1.32359045454377e-08	4.15229496096619e-07	MSTRG.63316	--	--	--
MSTRG.93959.1	9.411	4.39	4.24	0	0.078	0.317	6.01366666666667	0.131666666666667	-5.51328	1.33488584747344e-08	4.18483015438192e-07	MSTRG.93959	--	--	--
MSTRG.29326.1	12.965	8.55	4.105	0.099	0.311	0	8.54	0.136666666666667	-5.9655	1.33868360424436e-08	4.19383170107529e-07	MSTRG.29326	--	--	--
MSTRG.93137.1	18.35	12.917	7.94	0.807	0.356	0	13.069	0.387666666666667	-5.07519	1.36672200073714e-08	4.27599827530933e-07	MSTRG.93137	--	--	--
MSTRG.73728.1	28.037	13.817	8.752	1.558	1.09	0.509	16.8686666666667	1.05233333333333	-4.00268	1.36680057089235e-08	4.27599827530933e-07	MSTRG.73728	--	--	--
MSTRG.67490.1	5.306	6.149	4.51	0	0.18	0.172	5.32166666666667	0.117333333333333	-5.50319	1.37283031085334e-08	4.29189608715606e-07	MSTRG.67490	--	--	--
MSTRG.76059.1	6.931	8.636	7.634	0.293	0	0.377	7.73366666666667	0.223333333333333	-5.11388	1.3764152654631e-08	4.29885751347326e-07	MSTRG.76059	--	--	--
MSTRG.7159.1	7.424	3.485	1.962	0	0	0	4.29033333333333	0.001	-12.0669	1.37695628234249e-08	4.29885751347326e-07	MSTRG.7159	--	--	--
MSTRG.98924.1	8.678	5.608	1.864	0	0.209	0	5.38333333333333	0.0696666666666667	-6.27189	1.39295489009998e-08	4.34580805788671e-07	MSTRG.98924	--	--	--
MSTRG.68198.1	15.947	8.075	10.719	0	0	0	11.5803333333333	0.001	-13.4994	1.39696114760148e-08	4.35530538503937e-07	MSTRG.68198	--	--	--
MSTRG.62459.1	11.755	14.123	11.135	0.663	0	0.308	12.3376666666667	0.323666666666667	-5.25242	1.39934515391035e-08	4.35973542824279e-07	MSTRG.62459	--	--	--
MSTRG.73423.1	10.804	8.599	5.433	0.546	0	0.247	8.27866666666667	0.264333333333333	-4.96897	1.40332958787915e-08	4.36914216737973e-07	MSTRG.73423	--	--	--
MSTRG.47217.1	13.08	6.524	4.646	0	0.396	0	8.08333333333333	0.132	-5.93634	1.4127267268892e-08	4.39537637110289e-07	MSTRG.47217	--	--	--
MSTRG.21510.1	19.418	12.425	5.523	0	0	0	12.4553333333333	0.001	-13.6045	1.43078622120594e-08	4.44850696756675e-07	MSTRG.21510	--	--	--
MSTRG.36312.1	23.599	9.288	4.203	0.023	0	0.164	12.3633333333333	0.0623333333333333	-7.63185	1.44324249059931e-08	4.48415540884972e-07	MSTRG.36312	--	--	--
MSTRG.57027.1	8.563	4.863	2.443	0	0	0	5.28966666666667	0.001	-12.369	1.44885544370935e-08	4.49850734439496e-07	MSTRG.57027	--	--	--
MSTRG.75984.1	2.942	3.198	2.64	0	0.039	0	2.92666666666667	0.013	-7.8146	1.45035032755064e-08	4.5000623014318e-07	MSTRG.75984	--	--	--
MSTRG.48411.1	9.282	12.624	9.835	0.462	0.347	0	10.5803333333333	0.269666666666667	-5.29406	1.47351878982114e-08	4.56881658194612e-07	MSTRG.48411	--	--	--
MSTRG.25565.1	45.094	79.326	49.678	239.515	119.496	230.815	58.0326666666667	196.608666666667	1.76038978923115	1.48826853585811e-08	4.61139139970985e-07	MSTRG.25565	--	--	--
MSTRG.37491.1	3.11	4.604	4.614	0.223	0.348	0.241	4.10933333333333	0.270666666666667	-3.92432	1.49174389499893e-08	4.61817654967627e-07	MD15G0163600	--	--	--
MSTRG.48789.1	16.748	9.904	3.446	0	0.618	0.083	10.0326666666667	0.233666666666667	-5.42411	1.49249868390651e-08	4.61817654967627e-07	MSTRG.48789	--	--	--
MSTRG.69731.1	7.697	4.078	1.08	0	0	0	4.285	0.001	-12.0651	1.49393491098534e-08	4.61946307960351e-07	MSTRG.69731	--	--	--
MSTRG.66002.1	3.946	2.921	1.103	0.092	0.068	0	2.65666666666667	0.0533333333333333	-5.63844	1.49704809966191e-08	4.62592972174709e-07	MD03G0224700	--	--	--
MSTRG.75421.1	7.635	5.245	4.058	0.318	0.652	0.147	5.646	0.372333333333333	-3.92256	1.49859160498521e-08	4.62754047517568e-07	MSTRG.75421	--	--	--
MSTRG.14681.1	16.837	10.251	5.347	0	0.502	0.077	10.8116666666667	0.193	-5.80784	1.521523535116e-08	4.69514989169503e-07	MSTRG.14681	--	--	--
MSTRG.68109.1	9.376	6.853	3.629	0	0	0	6.61933333333333	0.001	-12.6925	1.53967767310337e-08	4.74793382722864e-07	MSTRG.68109	--	--	--
MSTRG.97978.1	2.963	2.704	1.444	0	0	0	2.37033333333333	0.001	-11.2109	1.55636047763337e-08	4.79611180816781e-07	MSTRG.97978	--	--	--
MSTRG.51009.2	70.96	78.976	74.907	25.67	30.771	24.053	74.9476666666666	26.8313333333333	-1.48196	1.55817317431084e-08	4.79843138965153e-07	MD17G0091700	--	--	--
MSTRG.71165.1	5.921	3.16	1.708	0	0.113	0	3.59633333333333	0.0376666666666667	-6.57709	1.56013075849354e-08	4.801193698589e-07	MSTRG.71165	--	--	--
MSTRG.3972.1	3.438	4.736	1.735	0	0	0	3.303	0.001	-11.6896	1.56212440340938e-08	4.8040631533926e-07	MD01G0155100	--	--	--
MSTRG.18708.1	3.748	3.366	3.011	0	0	0	3.375	0.001	-11.7207	1.5746931451356e-08	4.8394286481428e-07	MSTRG.18708	--	--	--
MSTRG.29655.1	36.794	23.362	12.462	1.821	0.68	2.504	24.206	1.66833333333333	-3.85889	1.57577980245568e-08	4.83948275965849e-07	MSTRG.29655	--	--	--
MSTRG.79644.1	7.77	4.853	3.436	0	0	0	5.353	0.001	-12.3861	1.58575165407427e-08	4.86680621208733e-07	MSTRG.79644	--	--	--
MSTRG.69602.1	2.993	2.281	3.118	0	0.267	0.055	2.79733333333333	0.107333333333333	-4.70388	1.59251678080395e-08	4.88314618425478e-07	MSTRG.69602	--	--	--
MSTRG.1378.1	7.297	3.936	2.045	0	0.265	0	4.426	0.0883333333333333	-5.6469	1.59403677592334e-08	4.88314618425478e-07	MSTRG.1378	--	--	--
MSTRG.99208.1	3.874	1.392	1.636	0	0	0	2.30066666666667	0.001	-11.1678	1.59431179401546e-08	4.88314618425478e-07	MSTRG.99208	--	--	--
MSTRG.90307.1	7.772	6.639	4.942	0	0	0	6.451	0.001	-12.6553	1.59635617368149e-08	4.88610193552315e-07	MD08G0020100	--	--	--
MSTRG.93167.1	128.848	110.524	134.339	29.504	31.659	23.877	124.570333333333	28.3466666666667	-2.13571	1.60016550409514e-08	4.89445217600559e-07	MSTRG.93167	--	--	--
MSTRG.73220.1	4.724	1.411	1.153	0	0	0	2.42933333333333	0.001	-11.2463	1.61014790944112e-08	4.92166007511749e-07	MSTRG.73220	--	--	--
MSTRG.92623.1	7.825	4.471	2.058	0	0.062	0	4.78466666666667	0.0206666666666667	-7.85497	1.61211940074799e-08	4.92436121136712e-07	MSTRG.92623	--	--	--
MSTRG.29590.1	13.868	12.605	6.031	0.143	0.319	0.195	10.8346666666667	0.219	-5.62858	1.61439893846739e-08	4.92799902531897e-07	MSTRG.29590	--	--	--
MSTRG.7608.1	14.634	8.823	4.951	0	0	0	9.46933333333333	0.001	-13.209	1.62132199481259e-08	4.94579685870426e-07	MSTRG.7608	--	--	--
MSTRG.68251.1	7.549	6.009	3.501	0.118	0.436	0.12	5.68633333333333	0.224666666666667	-4.66164	1.64585306848383e-08	5.01520357314527e-07	MSTRG.68251	--	--	--
MSTRG.31660.1	17.245	10.636	5.413	0	0.25	0	11.098	0.0833333333333333	-7.05719	1.64629050999445e-08	5.01520357314527e-07	MSTRG.31660	--	--	--
MSTRG.29747.1	11.43	9.391	5.811	0	0	0	8.87733333333333	0.001	-13.1159	1.6611537817089e-08	5.0561481872576e-07	MSTRG.29747	--	--	--
MSTRG.15153.1	3.915	3.023	2.72	0	0.086	0	3.21933333333333	0.0286666666666667	-6.81124	1.6623505762925e-08	5.0561481872576e-07	MSTRG.15153	--	--	--
MSTRG.62359.1	5.486	3.893	2.304	0.046	0	0	3.89433333333333	0.0153333333333333	-7.98856	1.66308172277421e-08	5.0561481872576e-07	MSTRG.62359	--	--	--
MSTRG.46727.1	7.187	6.953	1.943	0	0	0	5.361	0.001	-12.3883	1.68184374069662e-08	5.10975733540907e-07	MSTRG.46727	--	--	--
MSTRG.40727.1	8.193	5.617	3.81	0.142	0.397	0.064	5.87333333333333	0.201	-4.86891	1.68538248193058e-08	5.11707441814322e-07	MSTRG.40727	--	--	--
MSTRG.84555.1	13.074	6.838	4.193	0.768	0.07	0.18	8.035	0.339333333333333	-4.56552	1.68961775592915e-08	5.12649505316063e-07	MSTRG.84555	--	--	--
MSTRG.63698.1	9.996	4.06	3.273	0.06	0.402	0.054	5.77633333333333	0.172	-5.06967	1.69530620988377e-08	5.14030923075878e-07	MSTRG.63698	--	--	--
MSTRG.69167.1	10.921	5.661	2.686	0.132	0	0	6.42266666666667	0.044	-7.18953	1.69780332058008e-08	5.14443497452073e-07	MSTRG.69167	--	--	--
MSTRG.92514.1	5.31	3.452	2.005	0.111	0.395	0.025	3.589	0.177	-4.34176	1.7172109155246e-08	5.19976059765105e-07	MSTRG.92514	--	--	--
MSTRG.358.1	12.322	6.221	5.058	0	0	0	7.867	0.001	-12.9416	1.7264448246341e-08	5.22422665550543e-07	MSTRG.358	--	--	--
MSTRG.63954.2	714.378	1013.81	767.502	273.776	299.669	266.955	831.897333333333	280.133333333333	-1.57029	1.7431277221329e-08	5.27118562813856e-07	MD03G0137300	--	--	--
MSTRG.63814.1	3.828	2.094	1.4	0	0	0	2.44066666666667	0.001	-11.2531	1.75925469040116e-08	5.31640190786181e-07	MSTRG.63814	--	--	--
MSTRG.31864.1	2.918	2.163	4.754	11.877	13.522	11.323	3.27833333333333	12.2406666666667	1.9006476771567	1.77469243750097e-08	5.35947644784733e-07	MD14G0084900	--	--	--
MSTRG.56101.1	31.024	28.768	33.295	3.426	4.618	3.309	31.029	3.78433333333333	-3.03551	1.81544332355617e-08	5.47888692093763e-07	MSTRG.56101	--	--	--
MSTRG.72826.1	5.386	5.366	2.506	0	0	0	4.41933333333333	0.001	-12.1096	1.83727028843071e-08	5.54106520232975e-07	MSTRG.72826	--	--	--
MSTRG.97286.1	2.793	3.776	4.519	0.25	0.186	0.226	3.696	0.220666666666667	-4.06602	1.85075880934988e-08	5.57802933025697e-07	MD09G0134700	--	--	--
MSTRG.10296.1	10.497	6.724	2.838	0.444	0.208	0	6.68633333333333	0.217333333333333	-4.94323	1.85822176257813e-08	5.59679580639717e-07	MSTRG.10296	--	--	--
MSTRG.18910.1	11.372	5.898	4.18	0	0	0	7.15	0.001	-12.8037	1.86372735769429e-08	5.60964586140045e-07	MSTRG.18910	--	--	--
MSTRG.9946.1	4.626	6.79	2.854	0	0	0	4.75666666666667	0.001	-12.2157	1.87042750626648e-08	5.62607194559319e-07	MD10G0197300	--	--	--
MSTRG.55682.1	38.912	28.522	33.157	11.078	11.527	7.541	33.5303333333333	10.0486666666667	-1.73846	1.87179489859651e-08	5.62644643191006e-07	MD02G0044000	--	--	--
MSTRG.35526.1	8.572	6.709	4.13	0	0	0	6.47033333333333	0.001	-12.6596	1.87753503966197e-08	5.63981923308638e-07	MD15G0047100	--	--	--
MSTRG.35032.1	9.298	8	2.116	0	0	0	6.47133333333333	0.001	-12.6598	1.87909084001347e-08	5.63981923308638e-07	MSTRG.35032	--	--	--
MSTRG.57858.1	4.692	5.027	1.224	0.055	0	0	3.64766666666667	0.0183333333333333	-7.63636	1.87998127255459e-08	5.63981923308638e-07	MSTRG.57858	--	--	--
MSTRG.82345.1	2.958	5.809	3.295	0	0	0	4.02066666666667	0.001	-11.9732	1.88124413780664e-08	5.63987025658071e-07	MSTRG.82345	--	--	--
MSTRG.29267.1	4.109	2.509	2.214	0.108	0	0	2.944	0.036	-6.35364	1.89239011444422e-08	5.66953064796661e-07	MSTRG.29267	--	--	--
MSTRG.41864.1	15.832	7.984	3.363	0.569	0.213	0	9.05966666666667	0.260666666666667	-5.11918	1.91367664865165e-08	5.72951244760659e-07	MD15G0317600	--	--	--
MSTRG.336.1	36.968	20.203	16.225	0	0	0.252	24.4653333333333	0.084	-8.18613	1.96540752502096e-08	5.88050451091697e-07	MSTRG.336	--	--	--
MSTRG.38038.1	8.986	4.532	2.085	0.119	0	0.108	5.201	0.0756666666666667	-6.10299	1.98160838939563e-08	5.92506143854365e-07	MSTRG.38038	--	--	--
MSTRG.5625.1	7.914	10.152	4.328	0.325	0.27	0.103	7.46466666666667	0.232666666666667	-5.00374	1.9835741991872e-08	5.92702445036339e-07	MSTRG.5625	--	--	--
MSTRG.62561.1	2.03	2.306	0.856	0	0	0	1.73066666666667	0.001	-10.7571	1.99025054255766e-08	5.94305091101866e-07	MSTRG.62561	--	--	--
MSTRG.87374.1	3.523	2.593	0.726	0.022	0.025	0	2.28066666666667	0.0156666666666667	-7.18561	2.00218534088218e-08	5.97474806831874e-07	MSTRG.87374	--	--	--
MSTRG.59515.1	16.863	20.801	16.199	1.222	1.592	0.736	17.9543333333333	1.18333333333333	-3.9234	2.01356425273026e-08	6.00474572838247e-07	MSTRG.59515	--	--	--
MSTRG.29056.1	20.08	21.267	15.611	0.476	0	1.258	18.986	0.578	-5.03772	2.03848857706619e-08	6.0750717179203e-07	MSTRG.29056	--	--	--
MSTRG.1641.1	3.286	1.835	1.102	0	0	0	2.07433333333333	0.001	-11.0184	2.04526107389845e-08	6.09124497067821e-07	MSTRG.1641	--	--	--
MSTRG.14556.2	8.147	6.688	7.684	0.841	1.719	0.678	7.50633333333333	1.07933333333333	-2.79797	2.06523320986872e-08	6.14668258892486e-07	MD11G0143300	--	--	--
MSTRG.79538.1	5.962	5.382	3.366	0.042	0	0	4.90333333333333	0.014	-8.45219	2.06994885525915e-08	6.15666982448926e-07	MSTRG.79538	--	--	--
MSTRG.38809.1	83.004	59.152	34.183	14.914	16.035	11.142	58.7796666666667	14.0303333333333	-2.06677	2.08104163052181e-08	6.18260252270236e-07	MSTRG.38809	--	--	--
MSTRG.43714.1	6.585	3.534	4.736	0	0	0	4.95166666666667	0.001	-12.2737	2.08139924553191e-08	6.18260252270236e-07	MSTRG.43714	--	--	--
MSTRG.50769.1	8.751	10.793	5.357	0	0.207	0	8.30033333333333	0.069	-6.91043	2.09033000098022e-08	6.20505893864744e-07	MSTRG.50769	--	--	--
MSTRG.69370.1	68.245	73.484	48.952	9.661	18.976	10.079	63.5603333333333	12.9053333333333	-2.30016	2.10512894008005e-08	6.24066013465543e-07	MD04G0100200	--	--	--
MSTRG.100775.1	8.747	4.269	4.82	0.131	0	0	5.94533333333333	0.0436666666666667	-7.08908	2.10596313003255e-08	6.24066013465543e-07	MSTRG.100775	--	--	--
MSTRG.42339.1	22.517	8.243	4.715	0.169	0.962	0	11.825	0.377	-4.97113	2.10645887599759e-08	6.24066013465543e-07	MSTRG.42339	--	--	--
MSTRG.2510.1	15.668	7.477	4.565	0	0.108	0.087	9.23666666666667	0.065	-7.15079	2.11106475329937e-08	6.25021519405555e-07	MSTRG.2510	--	--	--
MSTRG.68146.1	9.293	5.045	3.931	0	0	0	6.08966666666667	0.001	-12.5721	2.11732574831541e-08	6.26465485624119e-07	MSTRG.68146	--	--	--
MSTRG.31554.1	3.653	2.645	1.434	0.05	0.279	0	2.57733333333333	0.109666666666667	-4.55468	2.12082130837435e-08	6.27089874649238e-07	MSTRG.31554	--	--	--
MSTRG.28026.1	8.044	4.827	3.161	0	0	0.056	5.344	0.0186666666666667	-8.16131	2.13095752061122e-08	6.29675691909591e-07	MSTRG.28026	--	--	--
MSTRG.68172.1	7.313	7.217	6.813	0.086	0	0.077	7.11433333333333	0.0543333333333333	-7.03275	2.14375379599573e-08	6.33043643776456e-07	MSTRG.68172	--	--	--
MSTRG.31890.2	24.927	23.881	22.503	4.365	1.018	2.741	23.7703333333333	2.708	-3.13386	2.14860151769824e-08	6.34061552181757e-07	MD14G0086000	--	--	--
MSTRG.73088.1	2.556	1.949	1.369	0	0	0	1.958	0.001	-10.9352	2.15314683762385e-08	6.34988952393446e-07	MSTRG.73088	--	--	--
MSTRG.87091.1	2.787	3.193	1.555	0	0.034	0	2.51166666666667	0.0113333333333333	-7.79193	2.17929788346531e-08	6.42282785719993e-07	MSTRG.87091	--	--	--
MSTRG.97426.1	9.569	5.6	3.153	1.015	0.686	0.402	6.10733333333333	0.701	-3.12306	2.18381820930206e-08	6.43196268815191e-07	MSTRG.97426	--	--	--
MSTRG.22460.1	5.337	4.011	2.129	0	0	0	3.82566666666667	0.001	-11.9015	2.19798970468323e-08	6.46949258396001e-07	MSTRG.22460	--	--	--
MSTRG.87422.1	3.18	1.95	1.257	0	0	0	2.129	0.001	-11.056	2.20444261075534e-08	6.48426982107106e-07	MSTRG.87422	--	--	--
MSTRG.52746.1	8.864	6.022	1.484	0.297	0.111	0	5.45666666666667	0.136	-5.32634	2.22046206711382e-08	6.52714917637503e-07	MSTRG.52746	--	--	--
MSTRG.1742.1	21.989	7.231	8.619	0	0.666	0	12.613	0.222	-5.82821	2.2223471926944e-08	6.52845133459331e-07	MSTRG.1742	--	--	--
MSTRG.34355.1	5.42	4.796	5.222	0	0.044	0	5.146	0.0146666666666667	-8.45477	2.24199910379348e-08	6.58191033914572e-07	MSTRG.34355	--	--	--
MSTRG.89752.1	4.774	3.66	3.974	0	0	0	4.136	0.001	-12.014	2.24357508491345e-08	6.58226834212228e-07	MD07G0247300	--	--	--
MSTRG.41512.1	7.709	5.202	3.435	0.072	0.243	0.065	5.44866666666667	0.126666666666667	-5.42679	2.24884648292162e-08	6.59346058519292e-07	MSTRG.41512	--	--	--
MSTRG.35796.1	13.947	8.682	2.568	0.22	0	0.559	8.399	0.259666666666667	-5.01548	2.26449777380766e-08	6.63505176197404e-07	MSTRG.35796	--	--	--
MSTRG.19997.1	5.865	6.256	2.677	0.301	0	0.061	4.93266666666667	0.120666666666667	-5.35327	2.26779640444022e-08	6.6404188507506e-07	MSTRG.19997	--	--	--
MSTRG.63972.1	71.691	55.679	36.128	10.666	14.673	7.809	54.4993333333333	11.0493333333333	-2.30228	2.27484402327762e-08	6.65674945635131e-07	MSTRG.63972	--	--	--
MSTRG.37818.1	15.318	17.992	15.023	2.641	2.347	4.297	16.111	3.095	-2.38003	2.29571858206352e-08	6.71349383019596e-07	MD15G0181500	--	--	--
MSTRG.41759.1	12.066	8.804	2.565	0	0	0	7.81166666666667	0.001	-12.9314	2.31104344696963e-08	6.75394614595664e-07	MSTRG.41759	--	--	--
MSTRG.19783.1	14.428	6.857	2.68	0.184	0.661	0	7.98833333333333	0.281666666666667	-4.82583	2.31771259959279e-08	6.76906655941715e-07	MSTRG.19783	--	--	--
MSTRG.55669.1	3.065	4.059	2.93	0	0	0	3.35133333333333	0.001	-11.7105	2.32321908864342e-08	6.78077401185036e-07	MD02G0043400	--	--	--
MSTRG.88962.1	8.091	5.298	1.917	0	0	0	5.102	0.001	-12.3168	2.33069949139818e-08	6.79822392242938e-07	MD07G0200900	--	--	--
MSTRG.53188.1	4.159	4.19	2.583	0	0	0	3.644	0.001	-11.8313	2.3410681093718e-08	6.82407033117527e-07	MSTRG.53188	--	--	--
MSTRG.50889.1	6.34	4.849	2.61	0.29	0	0	4.59966666666667	0.0966666666666667	-5.57237	2.35360352190682e-08	6.8561954847619e-07	MSTRG.50889	--	--	--
MSTRG.91532.1	10.679	10.223	4.993	0	0	0	8.63166666666667	0.001	-13.0754	2.37581495531345e-08	6.91644805222409e-07	MD08G0090000	--	--	--
MSTRG.29103.1	3.79	1.102	0.966	0	0	0	1.95266666666667	0.001	-10.9312	2.38583585306043e-08	6.94115702006379e-07	MSTRG.29103	--	--	--
MSTRG.97288.1	3.438	3.711	1.765	0.039	0.13	0	2.97133333333333	0.0563333333333333	-5.72098	2.39854208101565e-08	6.97364171262027e-07	MSTRG.97288	--	--	--
MSTRG.63948.1	19.871	9.895	7.265	0.123	0.958	0.553	12.3436666666667	0.544666666666667	-4.50225	2.43139606006214e-08	7.06462568953485e-07	MSTRG.63948	--	--	--
MSTRG.25185.1	4	2.122	1.203	0	0	0	2.44166666666667	0.001	-11.2537	2.44224643660873e-08	7.09160063751382e-07	MSTRG.25185	--	--	--
MSTRG.13667.1	5.872	2.176	2.585	0	0	0	3.54433333333333	0.001	-11.7913	2.45781435449052e-08	7.13223064188663e-07	MSTRG.13667	--	--	--
MSTRG.14674.1	7.29	8.184	2.026	0.284	0.072	0	5.83333333333333	0.118666666666667	-5.61933	2.46027642138448e-08	7.134801622015e-07	MSTRG.14674	--	--	--
MSTRG.81251.1	22.555	17.214	9.936	1.038	2.309	0.586	16.5683333333333	1.311	-3.65969	2.48864055402957e-08	7.21243721129093e-07	MSTRG.81251	--	--	--
MSTRG.95833.1	8.468	4.787	1.507	0	0	0	4.92066666666667	0.001	-12.2646	2.50184005554517e-08	7.24605230162983e-07	MSTRG.95833	--	--	--
MSTRG.68365.1	17.613	10.909	3.229	0.123	0.137	0.201	10.5836666666667	0.153666666666667	-6.10589	2.5302044700131e-08	7.3235182962291e-07	MSTRG.68365	--	--	--
MSTRG.14875.1	3.596	2.091	1.086	0.027	0	0.049	2.25766666666667	0.0253333333333333	-6.47765	2.54118987963189e-08	7.35061499431668e-07	MSTRG.14875	--	--	--
MSTRG.22556.1	85.336	56.472	68.74	156.027	195.012	162.288	70.1826666666667	171.109	1.28572897411157	2.55705565165455e-08	7.39178494857918e-07	MD12G0197000	--	--	--
MSTRG.28431.1	19.056	9.956	5.281	0.862	0.697	0.402	11.431	0.653666666666667	-4.12825	2.5763556302217e-08	7.44282342211272e-07	MSTRG.28431	--	--	--
MSTRG.6277.1	5.34	2.407	1.671	0.076	0	0.034	3.13933333333333	0.0366666666666667	-6.41985	2.59077520889129e-08	7.47970681959821e-07	MSTRG.6277	--	--	--
MSTRG.14849.1	3.235	5.343	3.181	0.214	0.279	0.381	3.91966666666667	0.291333333333333	-3.74999	2.59930433692952e-08	7.49954799416587e-07	MSTRG.14849	--	--	--
MSTRG.48287.1	15.456	9.254	4.658	0.09	1.002	0.071	9.78933333333333	0.387666666666667	-4.65832	2.60146298090036e-08	7.50099539378207e-07	MSTRG.48287	--	--	--
MSTRG.34359.1	7.254	5.649	5.196	0.076	0	0	6.033	0.0253333333333333	-7.89569	2.6153137515897e-08	7.53613228648722e-07	MSTRG.34359	--	--	--
MSTRG.35200.2	4.311	3.73	2.537	0.032	0	0	3.526	0.0106666666666667	-8.36878	2.62041398471139e-08	7.54602548816158e-07	MSTRG.35200	--	--	--
MSTRG.29121.1	11.683	11.194	7.459	0	0	0	10.112	0.001	-13.3038	2.62498246808799e-08	7.54919291120042e-07	MSTRG.29121	--	--	--
MSTRG.45359.1	2.919	2.281	2.266	0	0	0	2.48866666666667	0.001	-11.2812	2.62651678524833e-08	7.54919291120042e-07	MSTRG.45359	--	--	--
MSTRG.98888.1	7.219	4.134	4.026	0.075	0	0	5.12633333333333	0.025	-7.67986	2.64230994929246e-08	7.58558977215707e-07	MSTRG.98888	--	--	--
MSTRG.48327.1	4.15	2.634	1.367	0.067	0.037	0	2.717	0.0346666666666667	-6.29232	2.64253132843485e-08	7.58558977215707e-07	MSTRG.48327	--	--	--
MSTRG.28464.1	21.239	9.583	13.116	0.738	0	0.167	14.646	0.301666666666667	-5.60141	2.65321773269481e-08	7.61143938791897e-07	MSTRG.28464	--	--	--
MSTRG.41109.1	5.662	4.13	2.064	0	0.227	0	3.952	0.0756666666666667	-5.70678	2.66069470758576e-08	7.62805501695375e-07	MSTRG.41109	--	--	--
MSTRG.93724.1	22.383	14.291	9.118	0	0.204	0	15.264	0.068	-7.81038	2.66676237152651e-08	7.64061175928062e-07	MSTRG.93724	--	--	--
MSTRG.90758.1	5.512	3.166	1.683	0.037	0.298	0	3.45366666666667	0.111666666666667	-4.95086	2.68161086215623e-08	7.67829488418408e-07	MD08G0045900	--	--	--
MSTRG.92255.1	4.932	4.99	1.896	0	0	0	3.93933333333333	0.001	-11.9437	2.68554484384727e-08	7.68469845361075e-07	MSTRG.92255	--	--	--
MSTRG.32564.3	0	0	0	1.246	3.356	1.362	0.001	1.988	10.9571020415623	2.68831761087695e-08	7.68777321078891e-07	MD14G0106100	--	--	--
MSTRG.98111.1	3.259	1.061	0.657	0	0	0	1.659	0.001	-10.6961	2.69150421418678e-08	7.69202678484984e-07	MSTRG.98111	--	--	--
MSTRG.92013.1	9.593	11.85	7.124	1.089	1.042	1.639	9.52233333333333	1.25666666666667	-2.92171	2.72440165755466e-08	7.78113177513199e-07	MD08G0108900	--	--	--
MSTRG.25719.1	2.612	1.544	0.733	0.018	0	0	1.62966666666667	0.006	-8.0854	2.72999402532912e-08	7.78929825139936e-07	MSTRG.25719	--	--	--
MSTRG.76988.1	18.786	11.248	8.247	0.224	0	0	12.7603333333333	0.0746666666666667	-7.41699	2.73070231835711e-08	7.78929825139936e-07	MD05G0219500	--	--	--
MSTRG.56298.1	2905.98	2870.09	3592.07	1047.47	1249.03	659.788	3122.71433333333	985.431	-1.66397	2.76757166403079e-08	7.88949632613412e-07	MSTRG.56298	--	--	--
MSTRG.15.1	6.212	4.801	3.068	0	0	0.209	4.69366666666667	0.0696666666666667	-6.0741	2.79756827388762e-08	7.96998855825164e-07	MSTRG.15	--	--	--
MSTRG.97801.1	3.461	3.022	3.046	0.044	0.098	0	3.17633333333333	0.0473333333333333	-6.06836	2.81042424390935e-08	8.00157830802091e-07	MSTRG.97801	--	--	--
MSTRG.1226.2	3.222	4.964	7.109	14.287	17.608	10.829	5.09833333333333	14.2413333333333	1.48198661761092	2.81715313851719e-08	8.01230333732885e-07	MSTRG.1226	--	--	--
MSTRG.73824.1	12.488	8.107	2.44	0	0.457	0.066	7.67833333333333	0.174333333333333	-5.46087	2.81773109921304e-08	8.01230333732885e-07	MSTRG.73824	--	--	--
MSTRG.70154.1	6.276	4.172	1.584	0.046	0	0.144	4.01066666666667	0.0633333333333333	-5.98473	2.83689005834341e-08	8.0617185217293e-07	MSTRG.70154	--	--	--
MSTRG.64059.1	7.188	6.836	3.31	0.106	0	0	5.778	0.0353333333333333	-7.3534	2.86542764293626e-08	8.13770664793486e-07	MSTRG.64059	--	--	--
MSTRG.15072.1	9.979	5.498	4.553	0.431	0.777	0.397	6.67666666666667	0.535	-3.64152	2.87613247011662e-08	8.16298688336734e-07	MSTRG.15072	--	--	--
MSTRG.24366.1	6.954	4.418	1.31	0	0	0	4.22733333333333	0.001	-12.0455	2.87813504201236e-08	8.1635523318833e-07	MSTRG.24366	--	--	--
MSTRG.15751.1	3.714	5.245	3.337	0.112	0	0.05	4.09866666666667	0.054	-6.24605	2.89225396620358e-08	8.19846241678584e-07	MSTRG.15751	--	--	--
MSTRG.68432.1	17.961	11.15	7.826	0	0	0	12.3123333333333	0.001	-13.5878	2.89582221014049e-08	8.2034402772747e-07	MSTRG.68432	--	--	--
MSTRG.58406.1	7.278	3.845	2.633	0	0.366	0	4.58533333333333	0.122	-5.23207	2.90463577607767e-08	8.22326184785867e-07	MSTRG.58406	--	--	--
MSTRG.9586.1	4.247	6.021	3.84	0	0	0	4.70266666666667	0.001	-12.1993	2.92111808789615e-08	8.26475592006068e-07	MSTRG.9586	--	--	--
MSTRG.53931.1	23.974	26.106	22.602	2.047	0.901	2.174	24.2273333333333	1.70733333333333	-3.82682	2.92556628638338e-08	8.2672924081665e-07	MSTRG.53931	--	--	--
MSTRG.73001.1	11.41	7.016	3.993	0.35	0.846	0.359	7.473	0.518333333333333	-3.84974	2.92566710947508e-08	8.2672924081665e-07	MSTRG.73001	--	--	--
MSTRG.51301.1	35.036	21.981	17.956	2.619	1.298	0.236	24.991	1.38433333333333	-4.17415	2.93094742238618e-08	8.27612704819065e-07	MSTRG.51301	--	--	--
MSTRG.37529.1	10.139	8.71	4.943	0.137	0.353	0	7.93066666666667	0.163333333333333	-5.60155	2.93244997355758e-08	8.27612704819065e-07	MSTRG.37529	--	--	--
MSTRG.76854.1	14.751	6.479	2.871	0.149	0.644	0.147	8.03366666666667	0.313333333333333	-4.68029	2.93688319388513e-08	8.28347447376859e-07	MSTRG.76854	--	--	--
MSTRG.34211.1	9.441	5.16	8.791	0	0	0	7.79733333333333	0.001	-12.9288	2.95429198368175e-08	8.32738753482499e-07	MSTRG.34211	--	--	--
MSTRG.2805.1	13.023	4.915	5.464	0	0	0	7.80066666666667	0.001	-12.9294	2.95940201927099e-08	8.33660049846785e-07	MSTRG.2805	--	--	--
MSTRG.85.1	12.412	10.319	12.236	0.156	0.397	0.685	11.6556666666667	0.412666666666667	-4.81991	2.96953040624769e-08	8.35992984828523e-07	MSTRG.85	--	--	--
MSTRG.29687.1	16.223	8.079	10.212	0.448	0	0.405	11.5046666666667	0.284333333333333	-5.33849	2.9942636592423e-08	8.42432079491856e-07	MSTRG.29687	--	--	--
MSTRG.1585.1	7.122	4.857	2.049	0	0	0	4.676	0.001	-12.1911	3.04224491305269e-08	8.55399906639641e-07	MSTRG.1585	--	--	--
MSTRG.18683.1	5.57	3.693	1.693	0.111	0.324	0.131	3.652	0.188666666666667	-4.27478	3.05019272183902e-08	8.57102261483121e-07	MD12G0045100	--	--	--
MSTRG.10692.1	4.108	4.418	2.791	0.106	0.137	0	3.77233333333333	0.081	-5.54139	3.05658462586177e-08	8.58365567172061e-07	MSTRG.10692	--	--	--
MSTRG.59117.1	7.509	5.663	4.173	0	0	0	5.78166666666667	0.001	-12.4973	3.06067277549902e-08	8.58980755573869e-07	MSTRG.59117	--	--	--
MSTRG.21580.1	9.415	10.864	8.78	0.51	1.141	1.106	9.68633333333333	0.919	-3.39781	3.06413339570685e-08	8.59419174041223e-07	MSTRG.21580	--	--	--
MSTRG.14893.1	16.753	8.879	3.238	0.21	0.552	0.091	9.62333333333333	0.284333333333333	-5.08088	3.06703717719015e-08	8.59700965784649e-07	MSTRG.14893	--	--	--
MSTRG.17698.1	21.774	21.771	12.631	0.536	0.598	0.484	18.7253333333333	0.539333333333333	-5.11767	3.07020371266509e-08	8.60056014038588e-07	MSTRG.17698	--	--	--
MSTRG.84683.1	13.477	6.828	4.841	0.105	0	0.19	8.382	0.0983333333333333	-6.41347	3.07746685344039e-08	8.6155749529e-07	MD07G0049200	--	--	--
MSTRG.28844.1	3.326	1.617	1.302	0	0	0	2.08166666666667	0.001	-11.0235	3.10492248577199e-08	8.68706650237406e-07	MSTRG.28844	--	--	--
MSTRG.93410.1	6.703	6.404	4.973	0.15	0	0	6.02666666666667	0.05	-6.91329	3.12393166838528e-08	8.73485254454189e-07	MSTRG.93410	--	--	--
MSTRG.92384.1	7.5	5.106	2.634	0	0	0	5.08	0.001	-12.3106	3.14477245514534e-08	8.78769779456632e-07	MSTRG.92384	--	--	--
MSTRG.82197.1	40.154	20.672	11.198	0.29	0.647	0	24.008	0.312333333333333	-6.26428	3.15980282044597e-08	8.82425131886298e-07	MSTRG.82197	--	--	--
MSTRG.58187.1	22.18	13.284	7.035	0.352	0.196	0	14.1663333333333	0.182666666666667	-6.27711	3.16780338344772e-08	8.84114003485172e-07	MSTRG.58187	--	--	--
MSTRG.75235.1	9.263	7.78	4.038	0.714	0.638	0.103	7.027	0.485	-3.85685	3.21409568080244e-08	8.96481191461771e-07	MSTRG.75235	--	--	--
MSTRG.70031.1	3.009	1.933	0.687	0.044	0.025	0	1.87633333333333	0.023	-6.35014	3.2269057224832e-08	8.99499970142193e-07	MSTRG.70031	--	--	--
MSTRG.1792.1	28.913	16.979	12.806	0.229	0.256	0	19.566	0.161666666666667	-6.91918	3.23415804696183e-08	9.00966773094862e-07	MSTRG.1792	--	--	--
MSTRG.335.1	30.135	12.176	13.557	0.465	0.52	0.841	18.6226666666667	0.608666666666667	-4.93526	3.23688621200389e-08	9.01172213599041e-07	MSTRG.335	--	--	--
MSTRG.87129.1	2.874	1.808	0.502	0	0	0	1.728	0.001	-10.7549	3.2423368499765e-08	9.02134891589343e-07	MSTRG.87129	--	--	--
MSTRG.50741.1	3.594	2.932	1.772	0.035	0	0	2.766	0.0116666666666667	-7.88926	3.25888914589536e-08	9.06183370672831e-07	MSTRG.50741	--	--	--
MSTRG.68263.1	19.82	9.977	2.873	0	0.119	0.095	10.89	0.0713333333333333	-7.25421	3.28259276206564e-08	9.12214191196745e-07	MSTRG.68263	--	--	--
MSTRG.85592.1	5.725	3.095	1.499	0	0	0	3.43966666666667	0.001	-11.7481	3.32787988579976e-08	9.24231868406559e-07	MSTRG.85592	--	--	--
MSTRG.79636.1	6.345	3.416	2.481	0.105	0	0.047	4.08066666666667	0.0506666666666667	-6.33162	3.36116974857643e-08	9.32904925495442e-07	MSTRG.79636	--	--	--
MSTRG.63812.1	7.106	5.142	2.203	0.057	0	0	4.817	0.019	-7.98599	3.36742501809827e-08	9.34068401619427e-07	MSTRG.63812	--	--	--
MSTRG.16591.2	8.33	8.056	5.534	1.625	1.876	1.608	7.30666666666667	1.703	-2.10113	3.38635276587367e-08	9.38743437589316e-07	MSTRG.16591	--	--	--
MSTRG.94459.1	43.329	26.94	9.16	0.277	0	0	26.4763333333333	0.0923333333333333	-8.16364	3.39203218893623e-08	9.39742381645988e-07	MSTRG.94459	--	--	--
MSTRG.18814.1	3.898	3.297	0.943	0	0	0	2.71266666666667	0.001	-11.4055	3.41751774028192e-08	9.46223917949982e-07	MSTRG.18814	--	--	--
MSTRG.24187.1	2.416	1.206	0.732	0	0	0	1.45133333333333	0.001	-10.5032	3.44933863123374e-08	9.54450553162105e-07	MSTRG.24187	--	--	--
MSTRG.17037.1	21.29	14.944	3.937	0.795	0.566	0.114	13.3903333333333	0.491666666666667	-4.76737	3.4528517414456e-08	9.54839007229694e-07	MSTRG.17037	--	--	--
MSTRG.59529.1	47.965	35.817	26.429	3.358	4.055	7.988	36.737	5.13366666666667	-2.83917	3.45584031762124e-08	9.55082022822929e-07	MSTRG.59529	--	--	--
MSTRG.18065.1	5.741	5.591	3.493	0	0	0.107	4.94166666666667	0.0356666666666667	-7.11428	3.53414333507581e-08	9.76126507843483e-07	MSTRG.18065	--	--	--
MSTRG.37876.1	3.605	2.481	2.159	0	0	0	2.74833333333333	0.001	-11.4243	3.53787376738144e-08	9.7656102180238e-07	MD15G0184000	--	--	--
MSTRG.19794.1	14.426	11.913	6.016	0.52	0	0	10.785	0.173333333333333	-5.95933	3.5446344469782e-08	9.77830937113078e-07	MSTRG.19794	--	--	--
MSTRG.91134.1	12.208	6.653	3.55	0.462	0.611	0.217	7.47033333333333	0.43	-4.11876	3.54798806437116e-08	9.78159998087808e-07	MSTRG.91134	--	--	--
MSTRG.98626.1	5.478	4.132	2.862	0	0	0	4.15733333333333	0.001	-12.0214	3.55333790161592e-08	9.78921919781334e-07	MD09G0185100	--	--	--
MSTRG.37317.1	9.185	7.054	2.91	0	0	0.063	6.383	0.021	-8.2477	3.5550766222371e-08	9.78921919781334e-07	MSTRG.37317	--	--	--
MSTRG.49188.1	25.383	9.893	5.865	0	0	0	13.7136666666667	0.001	-13.7433	3.57020929229723e-08	9.82491212480262e-07	MSTRG.49188	--	--	--
MSTRG.92155.1	21.161	26.54	14.073	2.886	1.004	1.565	20.5913333333333	1.81833333333333	-3.50135	3.57436747159279e-08	9.83037916594981e-07	MSTRG.92155	--	--	--
MSTRG.40257.1	6.396	6.986	4.229	0.505	1.123	0.566	5.87033333333333	0.731333333333333	-3.00484	3.58579637970963e-08	9.85582369842593e-07	MSTRG.40257	--	--	--
MSTRG.93457.1	2.985	1.473	0.517	0	0	0	1.65833333333333	0.001	-10.6955	3.59336539094028e-08	9.8706345802473e-07	MSTRG.93457	--	--	--
MSTRG.81423.1	8.527	9.163	7.029	0	0	0	8.23966666666667	0.001	-13.0084	3.62612046454278e-08	9.9545692728555e-07	MSTRG.81423	--	--	--
MSTRG.38416.1	2.938	1.21	0.783	0	0	0	1.64366666666667	0.001	-10.6827	3.62940189529816e-08	9.95753905443955e-07	MSTRG.38416	--	--	--
MSTRG.39601.1	8.703	3.91	2.271	0.068	0	0	4.96133333333333	0.0226666666666667	-7.77401	3.64216006236784e-08	9.98648963436279e-07	MSTRG.39601	--	--	--
MSTRG.87007.1	17.376	8.873	3.048	0	0	0	9.76566666666667	0.001	-13.2535	3.65774650053582e-08	1.00231553470191e-06	MSTRG.87007	--	--	--
MSTRG.48535.1	21.537	9.368	8.168	0	0	0.254	13.0243333333333	0.0846666666666667	-7.2652	3.66762648980268e-08	1.00441490361087e-06	MSTRG.48535	--	--	--
MSTRG.99144.1	18.412	11.438	4.222	0.83	0.446	0.314	11.3573333333333	0.53	-4.42149	3.6734669889134e-08	1.00540614946264e-06	MSTRG.99144	--	--	--
MSTRG.24199.1	7.458	6.9	3.159	0	0	0	5.839	0.001	-12.5115	3.69482349718788e-08	1.01064027126404e-06	MSTRG.24199	--	--	--
MSTRG.40542.1	5.479	3.08	0.996	0	0	0.031	3.185	0.0103333333333333	-8.26784	3.69735657281043e-08	1.01072243173041e-06	MSTRG.40542	--	--	--
MSTRG.41134.1	14.124	8.966	3.391	0.739	0.381	0.375	8.827	0.498333333333333	-4.14674	3.69990912564918e-08	1.0108098141763e-06	MSTRG.41134	--	--	--
MSTRG.14803.1	5.924	6.066	2.291	0	0	0	4.76033333333333	0.001	-12.2168	3.70869110236967e-08	1.01259793433759e-06	MSTRG.14803	--	--	--
MSTRG.29508.1	24.111	15.948	5.426	0	0.311	0.722	15.1616666666667	0.344333333333333	-5.46048	3.72436344639796e-08	1.01626406784201e-06	MSTRG.29508	--	--	--
MSTRG.68041.1	6.324	4.389	4.366	0.833	0.961	0.451	5.02633333333333	0.748333333333333	-2.74775	3.73814109539495e-08	1.01830281116815e-06	MSTRG.68041	--	--	--
MSTRG.39927.1	9.521	7.263	5.649	0	0	0.265	7.47766666666667	0.0883333333333333	-6.40349	3.73836022646425e-08	1.01830281116815e-06	MSTRG.39927	--	--	--
MSTRG.194.1	27.46	12.323	7.394	0.525	2.188	0.099	15.7256666666667	0.937333333333333	-4.06842	3.73858329576856e-08	1.01830281116815e-06	MSTRG.194	--	--	--
MSTRG.62783.1	2.845	1.431	1.418	0.024	0	0	1.898	0.008	-7.89026	3.75943687031451e-08	1.02336709369975e-06	MSTRG.62783	--	--	--
MSTRG.4463.2	2.612	0.92	2.129	8.402	9.092	6.995	1.887	8.163	2.11300503437039	3.78429334714976e-08	1.02951427603439e-06	MSTRG.4463	--	--	--
MSTRG.19321.1	2.323	1.568	0.829	0	0	0	1.57333333333333	0.001	-10.6196	3.79298462611925e-08	1.03125898522398e-06	MSTRG.19321	--	--	--
MSTRG.49810.1	8.562	4.291	4.735	0.545	0.283	0	5.86266666666667	0.276	-4.40882	3.8315906453115e-08	1.04025938714995e-06	MSTRG.49810	--	--	--
MSTRG.21147.1	13.702	10.975	10.3	0	0	0.421	11.659	0.140333333333333	-6.37644	3.83195982292356e-08	1.04025938714995e-06	MSTRG.21147	--	--	--
MSTRG.49082.1	16.656	15.988	13.727	1.024	0.241	0.138	15.457	0.467666666666667	-5.04664	3.83298207993575e-08	1.04025938714995e-06	MSTRG.49082	--	--	--
MSTRG.35083.1	3.503	3.512	2.243	0	0.045	0	3.086	0.015	-7.68463	3.83540401595784e-08	1.04029301616774e-06	MD15G0022700	--	--	--
MSTRG.71512.1	12.411	9.06	9.758	0.304	0.509	0.137	10.4096666666667	0.316666666666667	-5.03882	3.87104044228118e-08	1.04933011845285e-06	MSTRG.71512	--	--	--
MSTRG.56856.1	3.031	1.874	0.847	0.013	0.221	0.036	1.91733333333333	0.09	-4.41303	3.92706737028907e-08	1.06388038770566e-06	MSTRG.56856	--	--	--
MSTRG.20469.1	10.314	5.659	3.991	0.255	0	0.292	6.65466666666667	0.182333333333333	-5.18972	3.94616880093948e-08	1.06841576225915e-06	MSTRG.20469	--	--	--
MSTRG.16581.2	3.898	3.341	2.001	0	0	0	3.08	0.001	-11.5887	3.95419732865027e-08	1.06946252241592e-06	MD11G0204100	--	--	--
MSTRG.79911.1	16.52	11.654	2.36	0.222	0.14	0.301	10.178	0.221	-5.52526	3.95475990749574e-08	1.06946252241592e-06	MSTRG.79911	--	--	--
MSTRG.62733.1	5.44	4.27	4.837	0	0	0	4.849	0.001	-12.2435	3.96773898238361e-08	1.07233179697626e-06	MSTRG.62733	--	--	--
MSTRG.73125.1	8.709	6.481	3.752	0	0	0	6.314	0.001	-12.6243	3.97012152946172e-08	1.07233551024584e-06	MSTRG.73125	--	--	--
MSTRG.40406.1	4.275	4.601	2.077	0	0	0	3.651	0.001	-11.8341	3.98648781155871e-08	1.07611399368784e-06	MSTRG.40406	--	--	--
MSTRG.30044.1	11.371	4.98	4.697	0.082	0	0.096	7.016	0.0593333333333333	-6.88566	3.99847836853088e-08	1.07870749264019e-06	MSTRG.30044	--	--	--
MSTRG.92684.1	9.794	6.094	5.743	0.704	0.072	0.238	7.21033333333333	0.338	-4.41497	4.0026046523961e-08	1.07917754621393e-06	MSTRG.92684	--	--	--
MSTRG.73389.1	5.643	5.415	2.688	0	0	0	4.582	0.001	-12.1618	4.01173841962385e-08	1.08099634832114e-06	MSTRG.73389	--	--	--
MSTRG.98573.1	18.578	11.418	5.156	0.175	0	0	11.7173333333333	0.0583333333333333	-7.65011	4.02951660978218e-08	1.08514091260101e-06	MSTRG.98573	--	--	--
MSTRG.1531.1	4.164	4.957	2.648	0.051	0	0	3.923	0.017	-7.85028	4.06793934869366e-08	1.09483677988117e-06	MSTRG.1531	--	--	--
MSTRG.49282.1	6.96	4.693	1.42	0	0	0	4.35766666666667	0.001	-12.0893	4.07757463721414e-08	1.09677793376142e-06	MSTRG.49282	--	--	--
MSTRG.76337.1	10.327	4.763	5.938	0.107	0	0.151	7.00933333333333	0.086	-6.3488	4.08905557273828e-08	1.09921292590433e-06	MSTRG.76337	--	--	--
MSTRG.15886.1	10.966	7.308	3.704	0	0	0.101	7.326	0.0336666666666667	-7.76556	4.11051475330511e-08	1.10432577072623e-06	MSTRG.15886	--	--	--
MSTRG.72505.1	7.399	6.584	3.231	0.409	0.345	0.124	5.738	0.292666666666667	-4.29322	4.1306481181793e-08	1.10907656976191e-06	MSTRG.72505	--	--	--
MSTRG.16942.1	11.163	6.226	5.134	0.84	0.913	0.192	7.50766666666667	0.648333333333333	-3.53356	4.13696837699226e-08	1.11011512423274e-06	MSTRG.16942	--	--	--
MSTRG.100832.1	4.131	3.09	1.97	0.043	0.287	0	3.06366666666667	0.11	-4.79968	4.1465168341558e-08	1.11201819055331e-06	MSTRG.100832	--	--	--
MSTRG.53772.1	10.242	5.891	6.054	0.093	0	0	7.39566666666667	0.031	-7.89827	4.15117638761577e-08	1.11260866720532e-06	MSTRG.53772	--	--	--
MSTRG.18069.1	6.443	7.526	4.268	0.169	0.112	0	6.079	0.0936666666666667	-6.02015	4.15987848727556e-08	1.11428129728093e-06	MSTRG.18069	--	--	--
MSTRG.13168.1	14.84	17.415	19.017	1	0	0	17.0906666666667	0.333333333333333	-5.6801	4.17147219680546e-08	1.11672604894847e-06	MSTRG.13168	--	--	--
MSTRG.99204.1	18.319	6.287	6.412	0.619	0.129	0	10.3393333333333	0.249333333333333	-5.37392	4.24379521673723e-08	1.13541587273332e-06	MSTRG.99204	--	--	--
MSTRG.47426.2	10.078	5.71	2.967	0	0	0	6.25166666666667	0.001	-12.61	4.25472749791524e-08	1.13766839399365e-06	MSTRG.47426	--	--	--
MSTRG.4442.1	22.212	22.666	13.72	0	0.216	0.585	19.5326666666667	0.267	-6.19291	4.27652238445488e-08	1.14282108513511e-06	MSTRG.4442	--	--	--
MSTRG.81681.1	6.922	7.286	6.957	0	0.114	0.138	7.055	0.084	-6.39211	4.36615136044082e-08	1.16608440080115e-06	MD06G0088700	--	--	--
MSTRG.45031.1	8.313	8.537	2.271	0	0.246	0	6.37366666666667	0.082	-6.28036	4.41498533546089e-08	1.17815655831984e-06	MD16G0105100	--	--	--
MSTRG.80818.1	7.103	4.667	3.036	0.066	0.19	0	4.93533333333333	0.0853333333333333	-5.85389	4.416558084934e-08	1.17815655831984e-06	MSTRG.80818	--	--	--
MSTRG.86153.1	6.397	3.934	0.999	0.145	0	0.133	3.77666666666667	0.0926666666666667	-5.34892	4.44344091808991e-08	1.18462972273859e-06	MSTRG.86153	--	--	--
MSTRG.74374.1	6.212	5.874	2.56	0.185	0	0	4.882	0.0616666666666667	-6.30684	4.4834539575292e-08	1.19459374457557e-06	MSTRG.74374	--	--	--
MSTRG.77828.1	3.415	3.647	2.066	0.058	0.393	0.078	3.04266666666667	0.176333333333333	-4.10896	4.50461285930089e-08	1.19896290490717e-06	MD05G0265400	--	--	--
MSTRG.39187.1	7.345	6.76	7.245	16.928	18.108	16.699	7.11666666666667	17.245	1.27690455967416	4.50514900096556e-08	1.19896290490717e-06	MSTRG.39187	--	--	--
MSTRG.71286.1	8.94	9.585	5.681	0	0.593	0	8.06866666666667	0.197666666666667	-5.35119	4.52090850506931e-08	1.20245010056394e-06	MSTRG.71286	--	--	--
MSTRG.73672.1	3.213	1.482	0.816	0	0	0	1.837	0.001	-10.8431	4.53382373974692e-08	1.20517713960425e-06	MSTRG.73672	--	--	--
MSTRG.80984.1	39.733	24.028	6.139	0.837	2.942	0.718	23.3	1.499	-3.95826	4.54248168935878e-08	1.20676997415248e-06	MSTRG.80984	--	--	--
MSTRG.48306.1	13.735	8.707	9.358	0.162	0	0	10.6	0.054	-7.61689	4.56461121894985e-08	1.21193774352282e-06	MSTRG.48306	--	--	--
MSTRG.7264.1	11.123	3.78	4.472	0	0	0	6.45833333333333	0.001	-12.6569	4.56949986910078e-08	1.21252455787997e-06	MSTRG.7264	--	--	--
MSTRG.78594.1	4.026	3.352	1.528	0	0	0	2.96866666666667	0.001	-11.5356	4.57633387440062e-08	1.21362658559017e-06	MD06G0002200	--	--	--
MSTRG.14815.1	8.874	4.372	2.135	0	0	0	5.127	0.001	-12.3239	4.61128873735533e-08	1.2221805026425e-06	MSTRG.14815	--	--	--
MSTRG.87802.1	3.343	2.774	2.689	0	0	0	2.93533333333333	0.001	-11.5193	4.62563505782149e-08	1.22526549697204e-06	MSTRG.87802	--	--	--
MSTRG.15035.1	5.816	5.502	4.504	0.245	0	0	5.274	0.0816666666666667	-6.01301	4.64192661493763e-08	1.22886184755329e-06	MSTRG.15035	--	--	--
MSTRG.99121.1	16.338	9.214	7.686	0.351	0.483	0.626	11.0793333333333	0.486666666666667	-4.50879	4.64640347062009e-08	1.2293281046844e-06	MSTRG.99121	--	--	--
MSTRG.49187.1	17.718	11.887	5.768	0	0	0.044	11.791	0.0146666666666667	-9.65093	4.65444307399079e-08	1.23021507550619e-06	MSTRG.49187	--	--	--
MSTRG.65602.1	10.933	10.682	4.245	0.255	0	0.102	8.62	0.119	-6.17865	4.65519102330979e-08	1.23021507550619e-06	MSTRG.65602	--	--	--
MSTRG.56104.1	11.891	10.656	4.71	0.843	0.448	0	9.08566666666667	0.430333333333333	-4.40007	4.67745467656373e-08	1.23537745480375e-06	MSTRG.56104	--	--	--
MSTRG.73847.1	10.73	5.937	4.148	0	0.419	0.079	6.93833333333333	0.166	-5.38533	4.69135428436407e-08	1.23832604722377e-06	MSTRG.73847	--	--	--
MSTRG.36157.2	9.701	10.492	14.075	44.92	30.292	33.854	11.4226666666667	36.3553333333333	1.67026753038987	4.70118866127855e-08	1.24019877335325e-06	MD15G0085500	--	--	--
MSTRG.13909.1	16.833	9.403	4.044	0.422	0.964	0	10.0933333333333	0.462	-4.44937	4.73292108792074e-08	1.24784277652349e-06	MSTRG.13909	--	--	--
MSTRG.14698.1	9.367	4.096	2.53	0.063	0	0	5.331	0.021	-7.98787	4.76011640725441e-08	1.25428236111758e-06	MSTRG.14698	--	--	--
MSTRG.71681.1	23.088	19.699	10.741	1.066	1.366	0.742	17.8426666666667	1.058	-4.07592	4.76678947257308e-08	1.25531002113968e-06	MSTRG.71681	--	--	--
MSTRG.85626.1	2.694	1.839	1.245	0	0.029	0.047	1.926	0.0253333333333333	-6.24843	4.7736137860704e-08	1.2563762934978e-06	MSTRG.85626	--	--	--
MSTRG.16788.1	7.26	5.348	5.917	0	0	0	6.175	0.001	-12.5922	4.78095523520558e-08	1.25757735353005e-06	MSTRG.16788	--	--	--
MSTRG.404.1	7.018	4.35	2.025	0.172	0	0.115	4.46433333333333	0.0956666666666667	-5.54428	4.8087282118359e-08	1.26414818479442e-06	MSTRG.404	--	--	--
MSTRG.31421.1	2.512	1.653	0.709	0	0	0	1.62466666666667	0.001	-10.6659	4.82595118463002e-08	1.26793954832859e-06	MSTRG.31421	--	--	--
MSTRG.40711.1	5.645	7.403	7.68	0.861	0.769	0.726	6.90933333333333	0.785333333333333	-3.13717	4.83962387502951e-08	1.27079427609461e-06	MD15G0283800	--	--	--
MSTRG.96422.1	8.865	7.147	4.259	0	0	0	6.757	0.001	-12.7222	4.84655416457061e-08	1.27187629261419e-06	MSTRG.96422	--	--	--
MSTRG.17577.1	5.155	5.531	3.851	0	0	0	4.84566666666667	0.001	-12.2425	4.8561997373686e-08	1.27366921153499e-06	MSTRG.17577	--	--	--
MSTRG.19917.1	9.647	4.676	2.025	0	0	0.057	5.44933333333333	0.019	-8.16394	4.86874347126755e-08	1.27621973480492e-06	MSTRG.19917	--	--	--
MSTRG.69729.1	8.913	10.565	3.14	0.086	0	0.078	7.53933333333333	0.0546666666666667	-7.10763	4.88276477598669e-08	1.27915439030175e-06	MSTRG.69729	--	--	--
MSTRG.98731.1	59.032	60.741	47.854	14.489	13.421	8.861	55.8756666666667	12.257	-2.18861	4.92839965564469e-08	1.29036277623701e-06	MSTRG.98731	--	--	--
MSTRG.1849.1	3.082	1.366	0.342	0.016	0.017	0	1.59666666666667	0.011	-7.18142	4.9321386467752e-08	1.29059528555414e-06	MSTRG.1849	--	--	--
MSTRG.51612.1	11.501	7.492	2.877	0.088	0.195	0.277	7.29	0.186666666666667	-5.28738	4.94219246122867e-08	1.29247897473923e-06	MSTRG.51612	--	--	--
MSTRG.27090.1	7.835	6.523	3.13	0.205	0.123	0	5.82933333333333	0.109333333333333	-5.73653	4.96191389385214e-08	1.29688729827247e-06	MSTRG.27090	--	--	--
MSTRG.48652.1	10.62	7.517	2.625	0.097	0.118	0.156	6.92066666666667	0.123666666666667	-5.80638	4.97688392442612e-08	1.29970738148397e-06	MD16G0229400	--	--	--
MSTRG.79535.1	7.751	5.642	4.964	0.09	0.1	0.075	6.119	0.0883333333333333	-6.11419	4.97844573437276e-08	1.29970738148397e-06	MSTRG.79535	--	--	--
MSTRG.29781.1	5.885	3.526	3.056	0	0.058	0.047	4.15566666666667	0.035	-6.89158	4.99686195765289e-08	1.30376336576939e-06	MSTRG.29781	--	--	--
MSTRG.48095.1	10.303	4.345	2.982	0.15	0.167	0	5.87666666666667	0.105666666666667	-5.79741	5.02471836546356e-08	1.31027635763923e-06	MSTRG.48095	--	--	--
MSTRG.15207.1	7.917	4.496	1.287	0.102	0.276	0.096	4.56666666666667	0.158	-4.85315	5.04273465189823e-08	1.31421735726414e-06	MSTRG.15207	--	--	--
MSTRG.29222.1	15.153	9.787	5.702	0.131	0	0	10.214	0.0436666666666667	-7.8698	5.06182802489218e-08	1.31843436627643e-06	MSTRG.29222	--	--	--
MSTRG.20847.1	17.165	11.563	9.629	0.407	0	0.407	12.7856666666667	0.271333333333333	-5.55832	5.06884604383104e-08	1.31950311419314e-06	MSTRG.20847	--	--	--
MSTRG.69732.1	7.916	5.082	2.13	0.127	0.097	0	5.04266666666667	0.0746666666666667	-6.07758	5.07413333291594e-08	1.32012035544696e-06	MSTRG.69732	--	--	--
MSTRG.8963.1	3.291	1.743	1.775	0.161	0	0.024	2.26966666666667	0.0616666666666667	-5.20185	5.08994697301043e-08	1.32347392028265e-06	MD10G0147200	--	--	--
MSTRG.93986.1	11.237	5.545	14.275	0	0	0	10.3523333333333	0.001	-13.3377	5.12261046565689e-08	1.33120237181298e-06	MSTRG.93986	--	--	--
MSTRG.6964.1	5.583	7.559	2.782	0	0	0	5.308	0.001	-12.374	5.13292602772424e-08	1.33311777595553e-06	MSTRG.6964	--	--	--
MSTRG.84553.2	13.568	6.699	16.082	44.318	45.321	54.543	12.1163333333333	48.0606666666667	1.98790348686381	5.18293099449574e-08	1.34533316049213e-06	MSTRG.84553	--	--	--
MSTRG.98141.1	4.321	2.021	1.557	0.036	0	0	2.633	0.012	-7.77753	5.18863862170705e-08	1.34604287545018e-06	MSTRG.98141	--	--	--
MSTRG.92824.1	11.008	7.409	5.446	0.306	0.854	0	7.95433333333333	0.386666666666667	-4.36258	5.2030406034957e-08	1.34878756306028e-06	MSTRG.92824	--	--	--
MSTRG.23177.1	6.415	5.274	3.856	0	0	0	5.18166666666667	0.001	-12.3392	5.20517765505383e-08	1.34878756306028e-06	MD13G0017000	--	--	--
MSTRG.77754.1	8.604	4.354	2.639	0	0	0	5.199	0.001	-12.344	5.21991231292639e-08	1.35183186781387e-06	MSTRG.77754	--	--	--
MSTRG.11868.2	3.691	5.83	7.438	0.426	0.799	0.29	5.653	0.505	-3.48466	5.22402601709744e-08	1.3521236922126e-06	MD11G0023600	--	--	--
MSTRG.69137.1	117.5	103.938	135.153	36.922	47.974	26.287	118.863666666667	37.061	-1.68133	5.22880638154742e-08	1.35258763477869e-06	MSTRG.69137	--	--	--
MSTRG.97089.1	3.313	2.738	1.127	0	0	0	2.39266666666667	0.001	-11.2244	5.26058477391822e-08	1.36003090879785e-06	MSTRG.97089	--	--	--
MSTRG.99621.1	8.833	9.144	2.861	0	0	0.078	6.946	0.026	-8.06153	5.27791043449068e-08	1.36373132111278e-06	MSTRG.99621	--	--	--
MSTRG.38761.1	4.198	1.558	1.367	0.027	0	0.025	2.37433333333333	0.0173333333333333	-7.09783	5.35947487655402e-08	1.38306098859731e-06	MSTRG.38761	--	--	--
MSTRG.3564.1	2.512	2.429	2.414	0	0	0	2.45166666666667	0.001	-11.2595	5.36188569437865e-08	1.38306098859731e-06	MSTRG.3564	--	--	--
MSTRG.57029.1	9.117	9.292	8.622	0	0	0	9.01033333333333	0.001	-13.1374	5.36188569437865e-08	1.38306098859731e-06	MSTRG.57029	--	--	--
MSTRG.28152.1	16.57	8.512	6.192	0	0	0	10.4246666666667	0.001	-13.3477	5.37876470176692e-08	1.38662471118614e-06	MSTRG.28152	--	--	--
MSTRG.48499.1	7.97	7.275	3.704	0.196	0.584	0	6.31633333333333	0.26	-4.6025	5.40840394355283e-08	1.39347204394248e-06	MSTRG.48499	--	--	--
MSTRG.9358.1	89.854	103.045	77.077	24.04	23.263	17.666	89.992	21.6563333333333	-2.05501	5.41861832245971e-08	1.39530962934829e-06	MSTRG.9358	--	--	--
MSTRG.22071.1	6.383	4.858	6.254	0.046	0.1	0.152	5.83166666666667	0.0993333333333333	-5.87549	5.43234815080591e-08	1.39728978280358e-06	MD12G0166700	--	--	--
MSTRG.48582.1	6.081	3.553	2.112	0	0.142	0	3.91533333333333	0.0473333333333333	-6.37013	5.4324814282054e-08	1.39728978280358e-06	MSTRG.48582	--	--	--
MSTRG.28334.1	3.96	2.097	1.159	0	0	0	2.40533333333333	0.001	-11.232	5.44755310397331e-08	1.40037070677892e-06	MSTRG.28334	--	--	--
MSTRG.9246.1	18.385	8.15	2.632	0.699	0.381	0.695	9.72233333333334	0.591666666666667	-4.03845	5.47266274706979e-08	1.40602707092567e-06	MSTRG.9246	--	--	--
MSTRG.69479.1	45.364	47.867	51.366	11.698	15.258	9.459	48.199	12.1383333333333	-1.98943	5.48297590912569e-08	1.40787768820312e-06	MSTRG.69479	--	--	--
MSTRG.67069.1	8.884	3.202	3.706	0	0	0	5.264	0.001	-12.3619	5.49009876793498e-08	1.40890748937442e-06	MSTRG.67069	--	--	--
MSTRG.86432.1	6.11	2.833	1.955	0.047	0	0.076	3.63266666666667	0.041	-6.46926	5.53059814464278e-08	1.41784558053544e-06	MSTRG.86432	--	--	--
MSTRG.48863.1	8.24	4.256	3.633	0.634	0.378	0.3	5.37633333333333	0.437333333333333	-3.61982	5.53119197513882e-08	1.41784558053544e-06	MSTRG.48863	--	--	--
MSTRG.53006.1	2.113	2.773	0.92	0.051	0	0.023	1.93533333333333	0.0246666666666667	-6.29388	5.53979130110379e-08	1.41924625019619e-06	MSTRG.53006	--	--	--
MSTRG.24556.1	12.539	6.598	5.213	0	0	0	8.11666666666667	0.001	-12.9867	5.56983418521174e-08	1.42613588082777e-06	MSTRG.24556	--	--	--
MSTRG.39643.1	4.932	2.411	0.781	0	0	0	2.708	0.001	-11.403	5.5797862872007e-08	1.42787645808529e-06	MSTRG.39643	--	--	--
MSTRG.58682.1	3.599	2.939	0.978	0	0	0	2.50533333333333	0.001	-11.2908	5.61578875324914e-08	1.43627763316856e-06	MSTRG.58682	--	--	--
MSTRG.64487.1	32.91	24.545	24.009	5.333	9.169	4.423	27.1546666666667	6.30833333333333	-2.10587	5.65424489636475e-08	1.44529651165181e-06	MSTRG.64487	--	--	--
MSTRG.94366.1	10.642	11.055	3.853	0.171	0.733	0.055	8.51666666666667	0.319666666666667	-4.73565	5.66089507802209e-08	1.44617979281592e-06	MD08G0181900	--	--	--
MSTRG.85538.1	3.872	2.04	1.412	0	0.052	0	2.44133333333333	0.0173333333333333	-7.13798	5.68726922265312e-08	1.45209808482958e-06	MSTRG.85538	--	--	--
MSTRG.15085.1	6.563	5.706	3.246	0	0	0	5.17166666666667	0.001	-12.3364	5.78552670150549e-08	1.47602522634548e-06	MSTRG.15085	--	--	--
MSTRG.13719.1	6.239	4.432	2.662	0.123	0	0.055	4.44433333333333	0.0593333333333333	-6.22698	5.78750309651909e-08	1.47602522634548e-06	MSTRG.13719	--	--	--
MSTRG.80819.1	3.476	1.742	1.439	0	0	0	2.219	0.001	-11.1157	5.80137876280917e-08	1.47845563434206e-06	MSTRG.80819	--	--	--
MSTRG.87410.1	3.072	1.961	0.757	0	0	0	1.93	0.001	-10.9144	5.80356460762517e-08	1.47845563434206e-06	MSTRG.87410	--	--	--
MSTRG.72111.1	7.741	5.606	6.633	0	0	0	6.66	0.001	-12.7013	5.80832621256032e-08	1.47883644159951e-06	MSTRG.72111	--	--	--
MSTRG.28511.1	9.427	5.617	5.213	0	0	0	6.75233333333333	0.001	-12.7212	5.91879810328158e-08	1.50611619638816e-06	MSTRG.28511	--	--	--
MSTRG.32581.1	0.457	0.258	0.608	3.533	4.283	3.373	0.441	3.72966666666667	3.08019613665315	5.93524469079948e-08	1.50945276352698e-06	MSTRG.32581	--	--	--
MSTRG.99252.1	16.866	10.364	4.643	1.645	1.157	0.931	10.6243333333333	1.24433333333333	-3.09393	5.93886318087825e-08	1.50952497100043e-06	MSTRG.99252	--	--	--
MSTRG.59183.1	7.789	6.17	8.775	0.196	0	0	7.578	0.0653333333333333	-6.85785	6.03001638633702e-08	1.53183396067952e-06	MSTRG.59183	--	--	--
MSTRG.33718.1	30.066	36.542	42.442	83.766	72.825	83.799	36.35	80.13	1.14038711254931	6.05273101746668e-08	1.53674189809141e-06	MD14G0157500	--	--	--
MSTRG.84534.1	37.162	45.858	35.327	104.139	76.936	121.481	39.449	100.852	1.3541790597056	6.06777063004551e-08	1.53969679737405e-06	MSTRG.84534	--	--	--
MSTRG.52933.1	11.481	6.035	4.861	0	0.115	0	7.459	0.0383333333333333	-7.60424	6.16474836198726e-08	1.56297503234339e-06	MSTRG.52933	--	--	--
MSTRG.62130.1	1.646	0.487	1.917	9.164	8.171	7.011	1.35	8.11533333333333	2.58769094670484	6.16641279410921e-08	1.56297503234339e-06	MSTRG.62130	--	--	--
MSTRG.34608.1	16.036	12.528	6.03	1.507	1.352	0.352	11.5313333333333	1.07033333333333	-3.42943	6.19377307621024e-08	1.56903141235009e-06	MSTRG.34608	--	--	--
MSTRG.17310.1	321.086	316.569	354.426	131.994	125.716	89.032	330.693666666667	115.580666666667	-1.5166	6.2374152212502e-08	1.57834269680837e-06	MSTRG.17310	--	--	--
MSTRG.7878.1	16.236	10.092	4.308	0.472	0	0	10.212	0.157333333333333	-6.0203	6.23750267200552e-08	1.57834269680837e-06	MSTRG.7878	--	--	--
MSTRG.14824.1	7.011	4.46	1.411	0.107	0.496	0.089	4.294	0.230666666666667	-4.21844	6.27100481509218e-08	1.58593361438217e-06	MSTRG.14824	--	--	--
MSTRG.93993.1	9.136	9.508	2.792	0.262	0.097	0.295	7.14533333333333	0.218	-5.0346	6.29409897416219e-08	1.59088535154298e-06	MD08G0166300	--	--	--
MSTRG.52582.1	10.347	10.304	6.408	0	0	0	9.01966666666667	0.001	-13.1389	6.31011407919984e-08	1.59404327149162e-06	MSTRG.52582	--	--	--
MSTRG.18404.1	3.582	4.812	3.522	0	0.017	0	3.972	0.00566666666666667	-9.45315	6.32257198270372e-08	1.59629955987181e-06	MSTRG.18404	--	--	--
MSTRG.8102.1	7.443	7.304	4.84	0.377	0	0	6.529	0.125666666666667	-5.69919	6.34551729235373e-08	1.6011996784145e-06	MSTRG.8102	--	--	--
MSTRG.40515.1	6.731	5.575	1.873	0.31	0.283	0	4.72633333333333	0.197666666666667	-4.57958	6.39298106341532e-08	1.61227777024929e-06	MSTRG.40515	--	--	--
MSTRG.10291.1	7.499	9.167	6.18	0.316	0	0	7.61533333333333	0.105333333333333	-6.17587	6.40005580795401e-08	1.61316328713959e-06	MSTRG.10291	--	--	--
MSTRG.76027.1	1.779	1.316	1.243	6.361	5.912	3.943	1.446	5.40533333333333	1.90231603579462	6.40575289738196e-08	1.61370076745456e-06	MD05G0167600	--	--	--
MSTRG.94465.1	2.775	1.928	2.074	0	0.035	0	2.259	0.0116666666666667	-7.59715	6.46423870008647e-08	1.62752848561854e-06	MSTRG.94465	--	--	--
MSTRG.84738.1	5.214	4.94	2.536	0.227	0.064	0	4.23	0.097	-5.44653	6.47193583073051e-08	1.62856066215308e-06	MSTRG.84738	--	--	--
MSTRG.81750.1	9.681	8.57	6.098	0	0	0	8.11633333333333	0.001	-12.9866	6.49729066622511e-08	1.63403250649636e-06	MSTRG.81750	--	--	--
MSTRG.8298.1	80.11	63.009	46.781	13.498	15.277	13.692	63.3	14.1556666666667	-2.16083	6.50547078116259e-08	1.63518132588811e-06	MSTRG.8298	--	--	--
MSTRG.81749.1	17.638	8.035	8.814	0.157	0.527	0	11.4956666666667	0.228	-5.65591	6.51627267038972e-08	1.63693051361319e-06	MSTRG.81749	--	--	--
MSTRG.99145.1	23.807	8.591	4.846	0.134	0.165	0	12.4146666666667	0.0996666666666667	-6.96072	6.51966183490819e-08	1.63693051361319e-06	MSTRG.99145	--	--	--
MSTRG.30469.1	9.642	7.858	2.938	0	0	0	6.81266666666667	0.001	-12.734	6.5962182867321e-08	1.65523395577647e-06	MSTRG.30469	--	--	--
MSTRG.29174.1	2.522	1.188	0.861	0.077	0.064	0.035	1.52366666666667	0.0586666666666667	-4.69886	6.60593071743573e-08	1.65675278475124e-06	MSTRG.29174	--	--	--
MSTRG.3049.1	13.441	8.93	5.324	0.13	0	0	9.23166666666667	0.0433333333333333	-7.73497	6.64450228985078e-08	1.66550373288624e-06	MSTRG.3049	--	--	--
MSTRG.9927.1	24.939	11.13	16.933	1.335	1.482	0.344	17.6673333333333	1.05366666666667	-4.06759	6.64940056529191e-08	1.66580915434532e-06	MSTRG.9927	--	--	--
MSTRG.31905.1	25.79	22.062	14.568	3.306	3.665	1.107	20.8066666666667	2.69266666666667	-2.94994	6.65754649150256e-08	1.66692739006543e-06	MSTRG.31905	--	--	--
MSTRG.28574.1	2.724	3.086	1.873	0	0	0	2.561	0.001	-11.3225	6.70642505337553e-08	1.67823745572834e-06	MSTRG.28574	--	--	--
MSTRG.6448.1	5.282	2.398	5.168	0	0	0	4.28266666666667	0.001	-12.0643	6.72142949449821e-08	1.68106293804663e-06	MD10G0061700	--	--	--
MSTRG.18812.1	3.707	2.343	1.152	0	0	0	2.40066666666667	0.001	-11.2292	6.73233946064527e-08	1.68286181691856e-06	MSTRG.18812	--	--	--
MSTRG.30885.1	3.191	4.723	7.218	22.203	27.742	21.324	5.044	23.7563333333333	2.23567200005568	6.78354433990798e-08	1.69472554483054e-06	MSTRG.30885	--	--	--
MSTRG.42578.1	10.065	6.136	2.839	0.351	0.086	0.154	6.34666666666667	0.197	-5.00973	6.78762526554883e-08	1.69480975259862e-06	MSTRG.42578	--	--	--
MSTRG.28636.1	7.437	4.041	1.994	0	0.231	0.349	4.49066666666667	0.193333333333333	-4.53777	6.83541372370122e-08	1.7058012340586e-06	MSTRG.28636	--	--	--
MSTRG.93928.1	37.551	23.941	10.367	2.489	1.531	0.134	23.953	1.38466666666667	-4.1126	6.84286615466245e-08	1.70672015402432e-06	MSTRG.93928	--	--	--
MSTRG.11697.1	9.715	4.585	2.512	0	0	0	5.604	0.001	-12.4522	6.87687593539096e-08	1.71425824184589e-06	MSTRG.11697	--	--	--
MSTRG.84553.3	4.113	19.053	13.203	79.012	38.941	76.966	12.123	64.973	2.42209356296231	6.90601020128549e-08	1.72057333958169e-06	MSTRG.84553	--	--	--
MSTRG.16626.1	5.729	5.591	2.734	0	0.325	0	4.68466666666667	0.108333333333333	-5.4344	6.91692451391147e-08	1.72234464147557e-06	MSTRG.16626	--	--	--
MSTRG.30442.1	2.759	2.269	0.728	0	0	0	1.91866666666667	0.001	-10.9059	6.94679788127575e-08	1.72883228855125e-06	MSTRG.30442	--	--	--
MSTRG.60798.1	5.18	4.34	3.819	0.236	0	0	4.44633333333333	0.0786666666666667	-5.82072	6.99135669814416e-08	1.73896552949609e-06	MD03G0008400	--	--	--
MSTRG.54058.1	8.079	4.106	2.924	0	0	0	5.03633333333333	0.001	-12.2982	7.02753819233576e-08	1.74700508747308e-06	MSTRG.54058	--	--	--
MSTRG.29674.1	6.755	7.459	3.217	0	0.087	0	5.81033333333333	0.029	-7.64642	7.05114649623733e-08	1.75171120531883e-06	MSTRG.29674	--	--	--
MSTRG.14498.1	8.103	3.121	1.474	0	0	0	4.23266666666667	0.001	-12.0474	7.05420823807953e-08	1.75171120531883e-06	MSTRG.14498	--	--	--
MSTRG.47791.1	168.222	147.111	116.147	49.322	52.214	31.407	143.826666666667	44.3143333333333	-1.69849	7.06659814738884e-08	1.75382583077931e-06	MSTRG.47791	--	--	--
MSTRG.69149.1	74.152	41.75	37.292	0.352	7.069	0.953	51.0646666666667	2.79133333333333	-4.1933	7.09184006953351e-08	1.75912607182308e-06	MSTRG.69149	--	--	--
MSTRG.74199.1	6.343	3.375	1.88	0	0	0.13	3.866	0.0433333333333333	-6.47922	7.10472607329512e-08	1.76135730893755e-06	MSTRG.74199	--	--	--
MSTRG.99159.1	36.269	28.061	13.491	5.861	5.566	3.48	25.9403333333333	4.969	-2.38417	7.11986110952245e-08	1.76337374221282e-06	MD09G0193900	--	--	--
MSTRG.81319.1	9.205	7.13	3.44	0	0.323	0.037	6.59166666666667	0.12	-5.77954	7.12454565929718e-08	1.76337374221282e-06	MSTRG.81319	--	--	--
MSTRG.81319.2	9.205	7.13	3.44	0	0.323	0.037	6.59166666666667	0.12	-5.77954	7.12454565929718e-08	1.76337374221282e-06	MSTRG.81319	--	--	--
MSTRG.80378.1	13.701	13.553	7.318	0.022	0	0.143	11.524	0.055	-7.71099	7.13260035277581e-08	1.76440265229403e-06	MSTRG.80378	--	--	--
MSTRG.68105.1	9.639	5.454	4.658	0.19	0.131	0.231	6.58366666666667	0.184	-5.16111	7.14431382589726e-08	1.76633502230772e-06	MSTRG.68105	--	--	--
MSTRG.63130.1	16.264	10.936	4.39	0.24	0	0	10.53	0.08	-7.04029	7.16661999441847e-08	1.77088275397014e-06	MSTRG.63130	--	--	--
MSTRG.87312.1	9.454	5.149	1.573	0	0	0	5.392	0.001	-12.3966	7.18306612176092e-08	1.77397828841241e-06	MSTRG.87312	--	--	--
MSTRG.68209.1	3.348	1.718	1.051	0	0	0	2.039	0.001	-10.9936	7.20616187384386e-08	1.77871178771558e-06	MSTRG.68209	--	--	--
MSTRG.28523.1	11.464	10.385	4.144	0	0.566	0	8.66433333333333	0.188666666666667	-5.52118	7.2135523607986e-08	1.77956567749859e-06	MSTRG.28523	--	--	--
MSTRG.52451.1	4.715	2.675	3.689	0	0	0	3.693	0.001	-11.8506	7.23696065973041e-08	1.78436803978941e-06	MSTRG.52451	--	--	--
MSTRG.21075.1	10.033	4.013	5.148	0.401	0.457	0.205	6.398	0.354333333333333	-4.17444	7.28996124234228e-08	1.79645756929555e-06	MSTRG.21075	--	--	--
MSTRG.62454.1	8.01	4.877	7.077	0.172	0	0	6.65466666666667	0.0573333333333333	-6.85885	7.33401838929041e-08	1.80633122124476e-06	MSTRG.62454	--	--	--
MSTRG.19128.1	9.513	6.496	3.101	0	0	0.159	6.37	0.053	-6.90916	7.54990159734302e-08	1.85849100277391e-06	MSTRG.19128	--	--	--
MSTRG.63695.1	4.798	1.106	0.752	0	0	0	2.21866666666667	0.001	-11.1155	7.62437578578009e-08	1.87580362742652e-06	MSTRG.63695	--	--	--
MSTRG.43167.1	14.379	7.874	9.195	0	0	0	10.4826666666667	0.001	-13.3557	7.64512871074149e-08	1.87988773278955e-06	MSTRG.43167	--	--	--
MSTRG.5858.1	21.8	8.93	7.305	0	0	0.148	12.6783333333333	0.0493333333333333	-8.00559	7.70445851170199e-08	1.89344805844863e-06	MSTRG.5858	--	--	--
MSTRG.81290.1	8.702	5.448	5.257	0	0	0	6.469	0.001	-12.6593	7.72220027078567e-08	1.89677853531306e-06	MSTRG.81290	--	--	--
MSTRG.38741.1	15.061	11.33	6.374	0	1.042	0.295	10.9216666666667	0.445666666666667	-4.61508	7.8092387540238e-08	1.9161926273004e-06	MSTRG.38741	--	--	--
MSTRG.94171.1	3.177	3.555	1.105	0.151	0.152	0	2.61233333333333	0.101	-4.69291	7.80970509039129e-08	1.9161926273004e-06	MSTRG.94171	--	--	--
MSTRG.63699.1	6.946	4.456	2.334	0.216	0.067	0	4.57866666666667	0.0943333333333333	-5.60102	7.8818927450711e-08	1.93258313734711e-06	MSTRG.63699	--	--	--
MSTRG.97710.1	5.798	3.217	1.724	0.056	0	0	3.57966666666667	0.0186666666666667	-7.58322	7.88504507428949e-08	1.93258313734711e-06	MSTRG.97710	--	--	--
MSTRG.85660.1	7.54	6.687	3.524	0	0	0	5.917	0.001	-12.5307	7.94292186410201e-08	1.94506090298883e-06	MSTRG.85660	--	--	--
MSTRG.6424.1	2.496	1.862	0.715	0	0.024	0	1.691	0.008	-7.72366	7.94454838769653e-08	1.94506090298883e-06	MSTRG.6424	--	--	--
MSTRG.6463.1	2.679	3.124	2.338	0	0	0	2.71366666666667	0.001	-11.406	7.96819295797137e-08	1.94979528115895e-06	MD10G0061900	--	--	--
MSTRG.28608.1	25.971	14.452	4.08	0.511	0	0.705	14.8343333333333	0.405333333333333	-5.19369	7.9960560302749e-08	1.9555562422178e-06	MSTRG.28608	--	--	--
MSTRG.29268.1	11.052	6.289	2.304	0.698	0.567	0.176	6.54833333333333	0.480333333333333	-3.76902	8.00668701199316e-08	1.95709888955679e-06	MSTRG.29268	--	--	--
MSTRG.89455.1	6.632	6.07	3.393	0	0.714	0.21	5.365	0.308	-4.12258	8.01522883368082e-08	1.95812948770587e-06	MD07G0228800	--	--	--
MSTRG.1535.1	4.532	2.782	1.164	0.079	0.044	0.04	2.826	0.0543333333333333	-5.70078	8.14294358332357e-08	1.98825735206837e-06	MSTRG.1535	--	--	--
MSTRG.3839.1	8.069	2.232	6.32	32.055	40.733	26.612	5.54033333333333	33.1333333333333	2.58023866753488	8.15179418774538e-08	1.98934539668488e-06	MSTRG.3839	--	--	--
MSTRG.17999.1	1.298	1.09	0.63	4.669	4.335	3.289	1.006	4.09766666666667	2.02617232490941	8.242814550425e-08	2.0104739864396e-06	MD12G0017400	--	--	--
MSTRG.61361.1	3.877	4.619	5.109	12.101	10.981	11.919	4.535	11.667	1.36325918473948	8.26525014210102e-08	2.01486057448988e-06	MD03G0042700	--	--	--
MSTRG.69338.1	2.36	2.738	3.416	8.506	7.268	7.103	2.838	7.62566666666667	1.42598887992188	8.30050863988958e-08	2.02236666102886e-06	MD04G0098700	--	--	--
MSTRG.62381.1	4.983	3.583	3.184	0	0.367	0.152	3.91666666666667	0.173	-4.50078	8.32443930533858e-08	2.02710620179329e-06	MSTRG.62381	--	--	--
MSTRG.99440.1	4.02	2.907	1.622	0	0	0.065	2.84966666666667	0.0216666666666667	-7.03917	8.34422456763477e-08	2.03083173092612e-06	MSTRG.99440	--	--	--
MSTRG.34609.1	47.829	27.901	18.465	0	0.768	0.573	31.3983333333333	0.447	-6.13427	8.35179065480646e-08	2.03158093042683e-06	MSTRG.34609	--	--	--
MSTRG.78647.1	3.14	2.258	0.552	0	0	0	1.98333333333333	0.001	-10.9537	8.35749950419838e-08	2.03187779299439e-06	MSTRG.78647	--	--	--
MSTRG.84368.1	2.519	1.83	1.918	0.123	0.034	0.028	2.089	0.0616666666666667	-5.08218	8.37136789730083e-08	2.03415702277462e-06	MSTRG.84368	--	--	--
MSTRG.25685.1	6.768	7.601	3.212	0.315	0.088	0.213	5.86033333333333	0.205333333333333	-4.83494	8.44732999714785e-08	2.05151385000475e-06	MSTRG.25685	--	--	--
MSTRG.61519.1	3.694	1.878	3.263	0	0	0	2.945	0.001	-11.5241	8.48939950162283e-08	2.06031295094489e-06	MSTRG.61519	--	--	--
MSTRG.63954.1	215.446	222.932	167.74	78.207	71.934	64.179	202.039333333333	71.44	-1.49983	8.49266377976796e-08	2.06031295094489e-06	MD03G0137100	--	--	--
MSTRG.75494.1	3.94	3.224	3.312	0	0	0	3.492	0.001	-11.7698	8.55153893353307e-08	2.07348482047193e-06	MSTRG.75494	--	--	--
MSTRG.73114.1	12.789	12.968	4.186	0.114	0.181	0.18	9.981	0.158333333333333	-5.97815	8.61450784418411e-08	2.08763466594417e-06	MSTRG.73114	--	--	--
MSTRG.38184.1	7.108	6.923	4.002	0.164	0.185	0.35	6.011	0.233	-4.6892	8.63429376740165e-08	2.09131002972983e-06	MSTRG.38184	--	--	--
MSTRG.66430.1	5.093	3.191	4.14	0.328	0.444	0.16	4.14133333333333	0.310666666666667	-3.73666	8.67818822083139e-08	2.10081766079581e-06	MD04G0001400	--	--	--
MSTRG.74821.1	5.301	3.681	3.191	0	0.292	0.098	4.05766666666667	0.13	-4.96407	8.69664722600751e-08	2.1041610009307e-06	MSTRG.74821	--	--	--
MSTRG.94221.1	2.751	2.243	1.188	0.031	0.034	0.056	2.06066666666667	0.0403333333333333	-5.67499	8.74652950677717e-08	2.11509959531141e-06	MSTRG.94221	--	--	--
MSTRG.32287.1	8.597	5.369	3.849	0	0	0	5.93833333333333	0.001	-12.5358	8.84742317475075e-08	2.13835557767107e-06	MSTRG.32287	--	--	--
MSTRG.20997.1	8.958	11.317	4.372	0.159	0.598	0.194	8.21566666666667	0.317	-4.69582	8.87523044041694e-08	2.14393173322964e-06	MSTRG.20997	--	--	--
MSTRG.802.1	7.95	7.942	3.641	0	0	0	6.511	0.001	-12.6687	8.97055989767885e-08	2.16580413870946e-06	MSTRG.802	--	--	--
MSTRG.14176.1	16.334	7.207	7.658	0.766	1.547	0.643	10.3996666666667	0.985333333333334	-3.39978	8.98347644226964e-08	2.16776649821484e-06	MSTRG.14176	--	--	--
MSTRG.60518.1	3.312	1.465	1.131	0	0	0	1.96933333333333	0.001	-10.9435	8.99202151848914e-08	2.16867246734409e-06	MSTRG.60518	--	--	--
MSTRG.70330.1	17.742	13.818	6.125	0.942	1.543	1.94	12.5616666666667	1.475	-3.09024	9.00457059130116e-08	2.1705426309777e-06	MSTRG.70330	--	--	--
MSTRG.135.1	14.509	14.383	5.171	0.564	0.142	0.509	11.3543333333333	0.405	-4.80918	9.01240085507863e-08	2.17127394522914e-06	MD01G0002600	--	--	--
MSTRG.43115.1	11.318	6.949	6.996	0.097	0	0	8.421	0.0323333333333333	-8.02483	9.03374259860371e-08	2.17525794519251e-06	MSTRG.43115	--	--	--
MSTRG.14640.1	6.107	5.462	2.692	0	0	0	4.75366666666667	0.001	-12.2148	9.03916972844663e-08	2.17540762592797e-06	MSTRG.14640	--	--	--
MSTRG.52799.1	11.107	6.057	7.505	0.69	0.551	0.267	8.223	0.502666666666667	-4.03199	9.18929098512494e-08	2.21036139004049e-06	MSTRG.52799	--	--	--
MSTRG.1537.1	6.793	6.336	2.017	0	0.322	0	5.04866666666667	0.107333333333333	-5.55573	9.27934186877729e-08	2.23083657492129e-06	MSTRG.1537	--	--	--
MSTRG.95243.1	8.026	4.146	3.896	0.279	0	0	5.356	0.093	-5.84778	9.31731609854893e-08	2.23877697699157e-06	MSTRG.95243	--	--	--
MSTRG.52798.1	6.488	5.281	4.885	0.238	0	0	5.55133333333333	0.0793333333333333	-6.12876	9.37479219871907e-08	2.25068444246139e-06	MSTRG.52798	--	--	--
MSTRG.21287.1	64.262	64.692	46.14	14.36	15.621	5.697	58.3646666666667	11.8926666666667	-2.29502	9.37681605178417e-08	2.25068444246139e-06	MD12G0130000	--	--	--
MSTRG.35409.1	3.848	4.645	3.746	9.968	10.101	8.284	4.07966666666667	9.451	1.21201570725883	9.39508528977076e-08	2.25387448851422e-06	MD15G0040400	--	--	--
MSTRG.73246.1	14.25	9.394	3.049	0	0	0.445	8.89766666666667	0.148333333333333	-5.90651	9.42487640864078e-08	2.2598237825358e-06	MSTRG.73246	--	--	--
MSTRG.84664.1	14.048	10.052	7.161	0	0.506	0.491	10.4203333333333	0.332333333333333	-4.97063	9.50795141441864e-08	2.27853601153688e-06	MSTRG.84664	--	--	--
MSTRG.63228.1	2.378	2.312	0.966	0.024	0.027	0	1.88533333333333	0.017	-6.79314	9.51690232555594e-08	2.27857432432935e-06	MSTRG.63228	--	--	--
MSTRG.40300.1	4.666	3.394	1.575	0.05	0.147	0	3.21166666666667	0.0656666666666667	-5.61202	9.51817810710818e-08	2.27857432432935e-06	MSTRG.40300	--	--	--
MSTRG.29538.1	14.402	10.52	3.332	0	0.891	0.079	9.418	0.323333333333333	-4.86433	9.5846813492957e-08	2.29328192389676e-06	MSTRG.29538	--	--	--
MSTRG.63970.1	4.8	6.675	4.092	0.29	0.499	0	5.189	0.263	-4.30232	9.59747101021961e-08	2.29512897602552e-06	MSTRG.63970	--	--	--
MSTRG.8686.1	102.239	96.296	114.654	234.118	186.262	231.631	104.396333333333	217.337	1.05786276182496	9.62220476568181e-08	2.29982886767502e-06	MSTRG.8686	--	--	--
MSTRG.2335.1	18.478	8.362	5.854	0.172	0	0	10.898	0.0573333333333333	-7.57047	9.64749544766195e-08	2.30465684126759e-06	MSTRG.2335	--	--	--
MSTRG.40463.1	7.098	2.636	0.988	0	0.107	0.075	3.574	0.0606666666666667	-5.88049	9.67734607490246e-08	2.31056845709261e-06	MSTRG.40463	--	--	--
MSTRG.1168.1	89.278	69.219	36.419	14.007	18.79	12.769	64.972	15.1886666666667	-2.09682	9.76306846418685e-08	2.32980678073418e-06	MSTRG.1168	--	--	--
MSTRG.37495.1	20.897	25.61	20.159	6.619	5.634	3.814	22.222	5.35566666666667	-2.05285	9.78854632636316e-08	2.33465597285634e-06	MSTRG.37495	--	--	--
MSTRG.30766.1	2.875	4.481	2.509	0	0	0	3.28833333333333	0.001	-11.6831	9.81782250062661e-08	2.34040551227418e-06	MSTRG.30766	--	--	--
MSTRG.38344.1	11.345	6.209	2.648	0.273	0.209	0	6.734	0.160666666666667	-5.38932	9.8933783383504e-08	2.3562100915295e-06	MSTRG.38344	--	--	--
MSTRG.34212.1	13.332	7.918	2.852	0	0	0	8.034	0.001	-12.9719	9.89453132164964e-08	2.3562100915295e-06	MSTRG.34212	--	--	--
MSTRG.10922.1	1.852	1.29	1.522	7.665	7.148	10.498	1.55466666666667	8.437	2.44012481366089	9.9191672290738e-08	2.36083481226573e-06	MSTRG.10922	--	--	--
MSTRG.99216.1	5.987	4.421	1.364	0	0	0	3.924	0.001	-11.9381	9.94260353113644e-08	2.36516930767743e-06	MSTRG.99216	--	--	--
MSTRG.47911.1	25.665	24.994	10.176	0.826	0	1.309	20.2783333333333	0.711666666666667	-4.83259	9.96102844110298e-08	2.36830775472842e-06	MSTRG.47911	--	--	--
MSTRG.64336.1	69.958	43.649	24.891	7.49	13.817	5.011	46.166	8.77266666666667	-2.39574	9.98290170891122e-08	2.37226234887508e-06	MSTRG.64336	--	--	--
MSTRG.19587.1	23.302	9.746	6.754	0.161	0.2	0	13.2673333333333	0.120333333333333	-6.7847	1.00010309623802e-07	2.37532356052459e-06	MSTRG.19587	--	--	--
MSTRG.51300.1	15.961	8.462	4.114	0.115	0.129	0	9.51233333333333	0.0813333333333333	-6.86981	1.01225083027455e-07	2.40291467413208e-06	MSTRG.51300	--	--	--
MSTRG.5634.1	5.595	4.309	2.498	0.102	0.07	0.112	4.134	0.0946666666666667	-5.44854	1.01668067485053e-07	2.41216548583903e-06	MSTRG.5634	--	--	--
MSTRG.34502.1	2.878	2.666	1.149	0	0	0	2.231	0.001	-11.1235	1.01997583007024e-07	2.41871586440281e-06	MD14G0204000	--	--	--
MSTRG.27023.1	16.607	7.639	3.827	0.49	0.12	0.037	9.35766666666667	0.215666666666667	-5.43927	1.02863812895432e-07	2.43798007642057e-06	MSTRG.27023	--	--	--
MSTRG.8396.1	5.066	2.043	1.847	0	0	0	2.98533333333333	0.001	-11.5437	1.03012931155752e-07	2.44023672448442e-06	MSTRG.8396	--	--	--
MSTRG.68119.1	3.691	2.25	1.539	0.084	0.042	0.034	2.49333333333333	0.0533333333333333	-5.54689	1.0346382566441e-07	2.44963594351578e-06	MSTRG.68119	--	--	--
MSTRG.45835.1	83.081	71.948	40.388	11.477	16.244	4.12	65.139	10.6136666666667	-2.6176	1.04204095813662e-07	2.4658730859324e-06	MSTRG.45835	--	--	--
MSTRG.37836.1	2.466	2.474	1.57	0	0.035	0	2.17	0.0116666666666667	-7.53916	1.04556761881472e-07	2.47292583783299e-06	MSTRG.37836	--	--	--
MSTRG.34356.1	6.611	6.071	5.198	0	0	0.233	5.96	0.0776666666666667	-6.26187	1.05515951107147e-07	2.49430892463156e-06	MSTRG.34356	--	--	--
MSTRG.74590.1	4.866	2.689	2.152	0.046	0	0	3.23566666666667	0.0153333333333333	-7.72125	1.05939604189099e-07	2.50301667120894e-06	MSTRG.74590	--	--	--
MSTRG.76785.1	5.971	2.782	3.288	0	0	0	4.01366666666667	0.001	-11.9707	1.0681632576734e-07	2.52174716126753e-06	MSTRG.76785	--	--	--
MSTRG.19034.1	9.425	6.306	8.185	0.371	0.138	0.223	7.972	0.244	-5.02999	1.06843779524865e-07	2.52174716126753e-06	MSTRG.19034	--	--	--
MSTRG.57393.1	2.892	2.397	0.82	0	0	0	2.03633333333333	0.001	-10.9918	1.08444010350248e-07	2.55818233691787e-06	MSTRG.57393	--	--	--
MSTRG.44912.1	5.809	4.676	2.655	0.132	0	0	4.38	0.044	-6.63728	1.0868100023193e-07	2.56243760390585e-06	MSTRG.44912	--	--	--
MSTRG.19972.1	22.107	12.052	9.893	0	0	0	14.684	0.001	-13.842	1.0881439042863e-07	2.56424707980929e-06	MD12G0080900	--	--	--
MSTRG.6303.1	4.246	4.656	2.697	0	0	0	3.86633333333333	0.001	-11.9168	1.09383851703463e-07	2.57632548530909e-06	MSTRG.6303	--	--	--
MSTRG.99970.1	1.943	2.973	0.815	0	0	0	1.91033333333333	0.001	-10.8996	1.09536221890094e-07	2.57830898467115e-06	MSTRG.99970	--	--	--
MSTRG.36206.1	4.385	1.86	0.594	0	0	0	2.27966666666667	0.001	-11.1546	1.09585490025975e-07	2.57830898467115e-06	MSTRG.36206	--	--	--
MSTRG.54505.1	3.468	3.35	0.952	0	0	0	2.59	0.001	-11.3387	1.09638931619695e-07	2.57830898467115e-06	MSTRG.54505	--	--	--
MSTRG.89714.1	0.503	0.248	0.547	4.087	4.274	4.101	0.432666666666667	4.154	3.26317333356666	1.0978907771054e-07	2.58049935559628e-06	MD07G0244600	--	--	--
MSTRG.7265.1	23.341	12.585	7.936	0.227	1.612	0	14.6206666666667	0.613	-4.57598	1.0993640052826e-07	2.58262112896408e-06	MSTRG.7265	--	--	--
MSTRG.42666.1	1.226	2.375	1.015	0	0	0	1.53866666666667	0.001	-10.5875	1.12318937665929e-07	2.63722302344344e-06	MSTRG.42666	--	--	--
MSTRG.74783.1	44.267	41.062	24.158	5.742	11.085	7.227	36.4956666666667	8.018	-2.18641	1.13275561989478e-07	2.6583055550553e-06	MD05G0104000	--	--	--
MSTRG.8050.1	28.447	20.833	12.015	0.463	1.11	0	20.4316666666667	0.524333333333333	-5.28418	1.13513957946472e-07	2.66251987682842e-06	MSTRG.8050	--	--	--
MSTRG.54306.1	4.268	1.794	0.834	0	0	0	2.29866666666667	0.001	-11.1666	1.1378835579775e-07	2.66757383666927e-06	MSTRG.54306	--	--	--
MSTRG.87949.1	13.767	8.127	8.935	0	0.377	0	10.2763333333333	0.125666666666667	-6.35358	1.14162811823536e-07	2.67416989905071e-06	MD07G0150100	--	--	--
MSTRG.68746.1	6.706	8.242	5.869	0.104	0	0	6.939	0.0346666666666667	-7.64503	1.14187863987829e-07	2.67416989905071e-06	MSTRG.68746	--	--	--
MSTRG.100510.6	0	0	0	2.743	3.521	2.2	0.001	2.82133333333333	11.4621614113929	1.14403512919954e-07	2.67783486368843e-06	MD09G0235400	--	--	--
MSTRG.37401.1	2.269	0.746	3.053	23.973	18.715	10.209	2.02266666666667	17.6323333333333	3.12389291296776	1.15080424210244e-07	2.69228719564524e-06	MD15G0158300	--	--	--
MSTRG.58384.2	15.397	15.883	16.801	5.192	4.762	4.233	16.027	4.729	-1.7609	1.15635078306991e-07	2.70386588836735e-06	MD02G0174300	--	--	--
MSTRG.76490.1	3.017	3.573	2.57	0	0	0	3.05333333333333	0.001	-11.5762	1.15734864797514e-07	2.70480206221924e-06	MSTRG.76490	--	--	--
MSTRG.25980.1	21.992	27.526	29.616	8.201	8.528	8.35	26.378	8.35966666666667	-1.65782	1.15992306158501e-07	2.70941986970545e-06	MSTRG.25980	--	--	--
MSTRG.99473.1	2.36	1.836	1.658	0	0	0	1.95133333333333	0.001	-10.9302	1.1752946698458e-07	2.74390997469054e-06	MSTRG.99473	--	--	--
MSTRG.68087.1	4.028	3.092	2.541	0.244	0.189	0	3.22033333333333	0.144333333333333	-4.47973	1.19393627156608e-07	2.78599490090333e-06	MSTRG.68087	--	--	--
MSTRG.52655.1	4.049	2.903	0.989	0.051	0.265	0.045	2.647	0.120333333333333	-4.45925	1.21587505218024e-07	2.83572631309363e-06	MSTRG.52655	--	--	--
MSTRG.28219.1	14.625	10.19	3.884	0	0.749	0	9.56633333333333	0.249666666666667	-5.25989	1.21727318391022e-07	2.83752521948671e-06	MSTRG.28219	--	--	--
MSTRG.52412.1	16.473	11.156	9.465	0	0	0	12.3646666666667	0.001	-13.5939	1.22003420093829e-07	2.84249759352936e-06	MSTRG.52412	--	--	--
MSTRG.38427.1	2.935	0.816	0.986	0	0	0	1.579	0.001	-10.6248	1.22519225986993e-07	2.85165678159455e-06	MSTRG.38427	--	--	--
MSTRG.59909.1	5.113	2.216	1.014	0.036	0.081	0.066	2.781	0.061	-5.51065	1.22522530654563e-07	2.85165678159455e-06	MD02G0230300	--	--	--
MSTRG.70286.1	10.919	6.058	6.038	0	0	0.124	7.67166666666667	0.0413333333333333	-7.53609	1.23401682127741e-07	2.86972709200816e-06	MSTRG.70286	--	--	--
MSTRG.61938.2	0.723	0.669	0	4.906	3.705	4.967	0.464	4.526	3.28603987413932	1.23425714023722e-07	2.86972709200816e-06	MSTRG.61938	--	--	--
MSTRG.79806.1	11.425	4.041	3.629	0.078	0	0.071	6.365	0.0496666666666667	-7.00174	1.23825695030322e-07	2.87754896731398e-06	MSTRG.79806	--	--	--
MSTRG.78625.1	5.16	3.728	1.631	0	0	0	3.50633333333333	0.001	-11.7757	1.25098358661169e-07	2.90563242597868e-06	MSTRG.78625	--	--	--
MSTRG.6900.1	2.17	2.357	1.464	0.031	0	0.055	1.997	0.0286666666666667	-6.12232	1.25298465232536e-07	2.90878780646753e-06	MSTRG.6900	--	--	--
MSTRG.48013.1	6.33	4.984	5.158	0	0	0	5.49066666666667	0.001	-12.4228	1.25608461314749e-07	2.91448971566241e-06	MSTRG.48013	--	--	--
MSTRG.64421.1	13.943	9.968	9.999	0.352	0	0.303	11.3033333333333	0.218333333333333	-5.69407	1.25786275737106e-07	2.91712034648723e-06	MSTRG.64421	--	--	--
MSTRG.14585.1	6.816	4.996	2.373	0	0.138	0	4.72833333333333	0.046	-6.68355	1.26246846191137e-07	2.92630234522609e-06	MSTRG.14585	--	--	--
MSTRG.49039.1	5.594	3.714	2.658	0	0	0	3.98866666666667	0.001	-11.9617	1.26521411827537e-07	2.93116570727777e-06	MSTRG.49039	--	--	--
MSTRG.11782.1	5.375	1.816	1.489	0.037	0.125	0	2.89333333333333	0.054	-5.74363	1.27038706017337e-07	2.94164459473087e-06	MSTRG.11782	--	--	--
MSTRG.72478.1	10.818	8.845	3.512	0.108	0.241	0	7.725	0.116333333333333	-6.0532	1.27367031291146e-07	2.94773933513236e-06	MD05G0036700	--	--	--
MSTRG.51530.1	42.891	42.689	52.019	121.007	98.954	70.93	45.8663333333333	96.9636666666667	1.0800086756755	1.27756988647488e-07	2.95525351000672e-06	MSTRG.51530	--	--	--
MSTRG.28828.1	4.226	6.211	6.083	0	0	0	5.50666666666667	0.001	-12.427	1.28079056667569e-07	2.96119040668243e-06	MSTRG.28828	--	--	--
MSTRG.52790.1	12.731	6.872	1.93	0	0	0	7.17766666666667	0.001	-12.8093	1.30345070363359e-07	3.01204236359311e-06	MSTRG.52790	--	--	--
MSTRG.93555.1	13.12	14.23	6.749	0	0	0.432	11.3663333333333	0.144	-6.30255	1.31094104706789e-07	3.02780562549572e-06	MSTRG.93555	--	--	--
MSTRG.85231.1	3.915	2.511	1.391	0.044	0	0	2.60566666666667	0.0146666666666667	-7.47297	1.31431338893033e-07	3.03404654785757e-06	MSTRG.85231	--	--	--
MSTRG.42633.1	15.012	13.959	2.082	0	0	0.323	10.351	0.107666666666667	-6.58705	1.32027177029777e-07	3.04596733586652e-06	MSTRG.42633	--	--	--
MSTRG.81486.1	9.814	5.963	3.476	0	0.37	0.081	6.41766666666667	0.150333333333333	-5.41581	1.32082305337118e-07	3.04596733586652e-06	MSTRG.81486	--	--	--
MSTRG.8399.1	6.92	4.747	3.56	0.155	0	0.14	5.07566666666667	0.0983333333333333	-5.68977	1.33334407596792e-07	3.07327662805458e-06	MSTRG.8399	--	--	--
MSTRG.72918.1	18.625	12.212	7.459	0	1.044	0.141	12.7653333333333	0.395	-5.01423	1.33903990243831e-07	3.08483447040609e-06	MSTRG.72918	--	--	--
MSTRG.28365.1	3.837	1.797	2.552	0	0	0	2.72866666666667	0.001	-11.414	1.34147526633346e-07	3.08887303314594e-06	MSTRG.28365	--	--	--
MSTRG.96754.1	7.731	11.505	10.27	1.764	1.477	1.858	9.83533333333333	1.69966666666667	-2.53272	1.34395833115067e-07	3.09301726959124e-06	MSTRG.96754	--	--	--
MSTRG.78551.1	5.268	2.071	1.304	0.155	0.122	0	2.881	0.0923333333333333	-4.96357	1.34730197020924e-07	3.09913683381107e-06	MSTRG.78551	--	--	--
MSTRG.57132.1	8.483	5.917	3.628	0	0.168	0.08	6.00933333333333	0.0826666666666667	-6.18376	1.35308393828247e-07	3.11085610980748e-06	MSTRG.57132	--	--	--
MSTRG.58212.1	20.936	10.397	6.146	0.478	0.723	0	12.493	0.400333333333333	-4.96377	1.35553540833389e-07	3.11470501306975e-06	MSTRG.58212	--	--	--
MSTRG.25046.1	4.557	6.397	2.191	0	0	0	4.38166666666667	0.001	-12.0973	1.35613412727484e-07	3.11470501306975e-06	MSTRG.25046	--	--	--
MSTRG.82323.1	16.132	11.612	5.087	0	0.881	0	10.9436666666667	0.293666666666667	-5.21977	1.36555978373258e-07	3.13389609817182e-06	MSTRG.82323	--	--	--
MSTRG.68100.1	19.63	8.155	4.928	0.165	0.626	0	10.9043333333333	0.263666666666667	-5.37004	1.36587443983587e-07	3.13389609817182e-06	MSTRG.68100	--	--	--
MSTRG.16573.1	2.486	1.545	2.811	10.32	12.587	9.339	2.28066666666667	10.7486666666667	2.23663020129974	1.36981180953856e-07	3.14025820231195e-06	MD11G0203500	--	--	--
MSTRG.73218.1	11.208	7.503	2.03	0	0	0	6.91366666666667	0.001	-12.7552	1.37003467042923e-07	3.14025820231195e-06	MSTRG.73218	--	--	--
MSTRG.18542.1	2.702	3.178	1.849	0	0.124	0	2.57633333333333	0.0413333333333333	-5.96187	1.37075606080036e-07	3.14032166580827e-06	MSTRG.18542	--	--	--
MSTRG.99987.1	3.068	1.38	0.47	0	0	0	1.63933333333333	0.001	-10.6789	1.37559181472563e-07	3.1498060627625e-06	MSTRG.99987	--	--	--
MSTRG.94037.1	8.031	4.539	5.23	0	0	0.125	5.93333333333333	0.0416666666666667	-7.15381	1.38617787057461e-07	3.17244115384439e-06	MSTRG.94037	--	--	--
MSTRG.92348.1	30.244	21.393	8.996	0.637	1.759	0.813	20.211	1.06966666666667	-4.23991	1.39221468864365e-07	3.18464713189536e-06	MSTRG.92348	--	--	--
MSTRG.10961.1	4.956	6.684	5.386	0.575	0.57	0.288	5.67533333333333	0.477666666666667	-3.57063	1.39453379481381e-07	3.18834092714274e-06	MD10G0258100	--	--	--
MSTRG.60251.1	11.765	6.089	4.001	0	0	0	7.285	0.001	-12.8307	1.4151180367559e-07	3.23376973275632e-06	MSTRG.60251	--	--	--
MSTRG.82198.1	26.04	7.852	2.657	0	0	0	12.183	0.001	-13.5726	1.41610566442144e-07	3.23439391133675e-06	MSTRG.82198	--	--	--
MSTRG.1384.1	4.141	3.92	5.196	0.196	0	0	4.419	0.0653333333333333	-6.07976	1.41746822668099e-07	3.23530343564691e-06	MD01G0025500	--	--	--
MSTRG.5324.1	19.095	11.239	16.49	0	1.194	0.386	15.608	0.526666666666667	-4.88925	1.41793324710585e-07	3.23530343564691e-06	MSTRG.5324	--	--	--
MSTRG.1676.1	2.783	2.775	1.374	0	0.114	0.031	2.31066666666667	0.0483333333333333	-5.57915	1.42165865328253e-07	3.24216955040034e-06	MSTRG.1676	--	--	--
MSTRG.73754.1	5.865	4.757	3.9	0	0	0	4.84066666666667	0.001	-12.241	1.42630642313775e-07	3.25113119179369e-06	MSTRG.73754	--	--	--
MSTRG.21767.2	0.848	1.659	3.193	9.2	11.723	7.27	1.9	9.39766666666667	2.30630317798941	1.42713033947049e-07	3.25137208542977e-06	MSTRG.21767	--	--	--
MSTRG.8979.1	6.146	5.061	2.778	0	0	0	4.66166666666667	0.001	-12.1866	1.43284934982633e-07	3.26215468433666e-06	MSTRG.8979	--	--	--
MSTRG.26013.1	3.598	1.535	0.653	0.071	0.053	0	1.92866666666667	0.0413333333333333	-5.54415	1.4333043953137e-07	3.26215468433666e-06	MSTRG.26013	--	--	--
MSTRG.18321.1	9.06	3.966	3.185	0	0	0.076	5.40366666666667	0.0253333333333333	-7.73676	1.44618172955507e-07	3.28980908116727e-06	MSTRG.18321	--	--	--
MSTRG.6410.1	35.826	34.552	29.885	5.467	5.371	1.101	33.421	3.97966666666667	-3.07004	1.45150031387035e-07	3.30024950821682e-06	MD10G0061300	--	--	--
MSTRG.39976.1	5.261	4.916	2.639	0	0	0	4.272	0.001	-12.0607	1.45248160765386e-07	3.300366800292e-06	MSTRG.39976	--	--	--
MSTRG.28497.1	16.897	8.863	6.754	0	0.201	0	10.838	0.067	-7.33772	1.45301001413373e-07	3.300366800292e-06	MSTRG.28497	--	--	--
MSTRG.73838.1	2.807	2.657	1.093	0	0	0	2.18566666666667	0.001	-11.0939	1.45623755941855e-07	3.30603902092869e-06	MSTRG.73838	--	--	--
MSTRG.40234.1	3.532	1.898	2.077	0	0	0	2.50233333333333	0.001	-11.2891	1.4645931254553e-07	3.32334166397174e-06	MSTRG.40234	--	--	--
MSTRG.68390.1	12.805	4.977	1.572	0	0	0.069	6.45133333333333	0.023	-8.13182	1.47224330919224e-07	3.33859781099226e-06	MSTRG.68390	--	--	--
MSTRG.88401.1	2.165	2.335	0.985	0	0	0	1.82833333333333	0.001	-10.8363	1.4727914971728e-07	3.33859781099226e-06	MSTRG.88401	--	--	--
MSTRG.73189.1	15.147	14.503	9.839	0.367	0	0	13.163	0.122333333333333	-6.74953	1.48072637065537e-07	3.35490500866857e-06	MSTRG.73189	--	--	--
MSTRG.21629.2	0.502	0.68	0.182	4.222	2.242	4.257	0.454666666666667	3.57366666666667	2.97452392980559	1.48417833848809e-07	3.36104398224198e-06	MD12G0147700	--	--	--
[truncated: 15,135 more rows]
