# Supplementary material for: The eTM–miR3699–MAN7 mediated cell wall degradation in regulating embryogenic cell formation during the early stage of somatic embryogenesis in apple
Source: Hortic Res. 2025 Nov 14;13(2):uhaf315. doi: 10.1093/hr/uhaf315 (PMC12946679; doi:10.1093/hr/uhaf315)
Supplement: Web_Material_uhaf315 [file web_material_uhaf315.zip › Table S3 Differentially expressed mRNAs in EIM-0 d vs. EIM-8 d library.xls]

## Sheet: CK-vs-T.all.annot
Table S4 Differentially expressed mRNAs in EIM-0 d vs. EIM-8 d library
id	EIM-0d-1_tpm	EIM-0d-2_tpm	EIM-0d-3_tpm	EIM-8d-1_tpm	EIM-8d-2_tpm	EIM-8d-3_tpm	CK_mean	T_mean	log2(fc)	PValue	FDR	Symbol	KEGG_A_class	KEGG_B_class	K_ID	TF_family	Description	Pathway	GO Component	GO Function	GO Process
MD01G0005900	1497.1	1575.3	1321.84	4.999	5.559	5.388	1464.74666666667	5.31533333333333	-8.10628	0	0	PSAN	Metabolism	Energy metabolism	K02701	--	XP_008368640.1 photosystem I reaction center subunit N, chloroplastic-like [Malus domestica]	ko00195//Photosynthesis	GO:0005634//nucleus;GO:0009522//photosystem I;GO:0035267//NuA4 histone acetyltransferase complex	GO:0003677//DNA binding;GO:0005506//iron ion binding;GO:0016705//oxidoreductase activity, acting on paired donors, with incorporation or reduction of molecular oxygen;GO:0020037//heme binding	GO:0006281//DNA repair;GO:0006338//chromatin remodeling;GO:0015979//photosynthesis;GO:0043967//histone H4 acetylation;GO:0043968//histone H2A acetylation;GO:0045892//negative regulation of transcription, DNA-templated;GO:0055114//oxidation-reduction process
MD02G0154700	5.783	4.592	5.36	836.441	849.506	932.676	5.245	872.874333333333	7.37868738270908	0	0	GH3.1	Environmental Information Processing	Signal transduction	K14487	--	RXI07103.1 hypothetical protein DVH24_026239 [Malus domestica]	ko04075//Plant hormone signal transduction	-	-	-
MD03G0071200	2298.2	2703.91	2501.86	29.902	31.132	31.922	2501.32133333333	30.9853333333333	-6.33496	0	0	RCA1	-	-	-	--	XP_008344836.1 ribulose bisphosphate carboxylase/oxygenase activase, chloroplastic isoform X1 [Malus domestica]	-	-	GO:0005524//ATP binding	-
MD03G0188300	2393.76	2368.08	2406.85	20.504	18.085	18.274	2389.56633333333	18.9543333333333	-6.97808	0	0	MT2	-	-	-	--	O24059.1 RecName: Full=Metallothionein-like protein type 3; Short=MT-3 [Malus domestica]	-	-	GO:0046872//metal ion binding	-
MD06G0160400	1273.74	1333.17	1092.17	11.524	12.611	11.887	1233.03	12.0073333333333	-6.68214	0	0	lhcA-P4	Metabolism;Metabolism	Global and overview maps;Energy metabolism	K08910;K08910	--	XP_008374556.1 chlorophyll a-b binding protein P4, chloroplastic [Malus domestica]	ko01100//Metabolic pathways;ko00196//Photosynthesis - antenna proteins	GO:0009507//chloroplast;GO:0009522//photosystem I;GO:0009523//photosystem II;GO:0009535//chloroplast thylakoid membrane;GO:0009536//plastid;GO:0009579//thylakoid;GO:0016020//membrane;GO:0016021//integral component of membrane	GO:0016168//chlorophyll binding	GO:0009765//photosynthesis, light harvesting;GO:0015979//photosynthesis;GO:0018298//protein-chromophore linkage
MD11G0075400	2020.32	1905.84	2073.32	32.669	32.929	32.866	1999.82466666667	32.8213333333333	-5.9291	1.11462865071266e-306	9.74705600759862e-303	RCA1	-	-	-	--	XP_008384925.2 ribulose bisphosphate carboxylase/oxygenase activase, chloroplastic-like isoform X1 [Malus domestica]	-	-	GO:0005524//ATP binding	-
MD09G0116500	1540.96	1254.5	1121.66	10.804	9.955	8.367	1305.70766666667	9.70866666666667	-7.07134	2.38254377434249e-305	1.7858186678886e-301	LHCA3	Metabolism;Metabolism	Global and overview maps;Energy metabolism	K08909;K08909	--	XP_008365570.1 photosystem I chlorophyll a/b-binding protein 3-1, chloroplastic [Malus domestica]	ko01100//Metabolic pathways;ko00196//Photosynthesis - antenna proteins	GO:0009507//chloroplast;GO:0009522//photosystem I;GO:0009523//photosystem II;GO:0009535//chloroplast thylakoid membrane;GO:0009536//plastid;GO:0009579//thylakoid;GO:0016020//membrane;GO:0016021//integral component of membrane	GO:0016168//chlorophyll binding	GO:0009765//photosynthesis, light harvesting;GO:0015979//photosynthesis;GO:0018298//protein-chromophore linkage
MSTRG.46996	2.087	1.706	3.061	2372.59	2533.19	1344.05	2.28466666666667	2083.28	9.83265457906587	2.43288472738821e-300	1.59560744845756e-296	--	-	-	-	--	early nodulin-75-like [Malus domestica]	-	-	-	-
MD15G0253800	1.357	1.348	1.052	410.282	432.118	410.003	1.25233333333333	417.467666666667	8.38090203810039	5.97292269862978e-294	3.48208120168563e-290	GH3.1	Environmental Information Processing	Signal transduction	K14487	--	XP_008338396.2 probable indole-3-acetic acid-amido synthetase GH3.1 [Malus domestica]	ko04075//Plant hormone signal transduction	-	-	-
MD16G0008300	13.811	16.87	14.099	1529.7	1352.53	1556.54	14.9266666666667	1479.58733333333	6.63115901709902	4.24090111995197e-284	2.2251159996164e-280	PDF2.2	-	-	-	--	XP_008340514.1 defensin Ec-AMP-D2-like [Malus domestica]	-	-	-	GO:0006952//defense response
MD09G0216800	1464.54	1104.95	1256.9	10.009	12.134	7.659	1275.46033333333	9.934	-7.00443	1.30866336680067e-278	6.24208632084522e-275	RBCS	Metabolism;Metabolism;Metabolism;Metabolism;Metabolism	Global and overview maps;Global and overview maps;Global and overview maps;Energy metabolism;Carbohydrate metabolism	K01602;K01602;K01602;K01602;K01602	--	XP_008381263.2 ribulose bisphosphate carboxylase small chain, chloroplastic [Malus domestica]	ko01100//Metabolic pathways;ko01110//Biosynthesis of secondary metabolites;ko01200//Carbon metabolism;ko00710//Carbon fixation in photosynthetic organisms;ko00630//Glyoxylate and dicarboxylate metabolism	GO:0009507//chloroplast;GO:0009536//plastid	GO:0004497//monooxygenase activity;GO:0016491//oxidoreductase activity;GO:0016829//lyase activity;GO:0016984//ribulose-bisphosphate carboxylase activity	GO:0009853//photorespiration;GO:0015977//carbon fixation;GO:0015979//photosynthesis;GO:0055114//oxidation-reduction process
MD05G0175400	300.432	316.389	322.12	3.171	3.327	3.033	312.980333333333	3.177	-6.62226	4.7072209203199e-272	2.05815389372787e-268	GLO1	Metabolism;Metabolism;Metabolism;Cellular Processes;Metabolism	Global and overview maps;Global and overview maps;Global and overview maps;Transport and catabolism;Carbohydrate metabolism	K11517;K11517;K11517;K11517;K11517	--	XP_008372273.2 peroxisomal (S)-2-hydroxy-acid oxidase isoform X1 [Malus domestica]	ko01100//Metabolic pathways;ko01110//Biosynthesis of secondary metabolites;ko01200//Carbon metabolism;ko04146//Peroxisome;ko00630//Glyoxylate and dicarboxylate metabolism	-	GO:0003824//catalytic activity;GO:0010181//FMN binding;GO:0016491//oxidoreductase activity	GO:0055114//oxidation-reduction process
MD04G0185500	833.195	812.205	812.931	14.269	14.662	13.907	819.443666666667	14.2793333333333	-5.84264	1.04454721846059e-268	4.21579257370695e-265	PSAL	Metabolism	Energy metabolism	K02699	--	XP_008345745.1 photosystem I reaction center subunit XI, chloroplastic-like [Malus domestica]	ko00195//Photosynthesis	GO:0009522//photosystem I;GO:0009538//photosystem I reaction center;GO:0016020//membrane;GO:0016021//integral component of membrane	-	GO:0015979//photosynthesis
MD09G0028600	1309.48	1352.72	1240.25	0.389	1.046	0.41	1300.82	0.615	-11.0465	2.11074604691536e-261	7.91047311353964e-258	BCA1	Metabolism;Metabolism	Global and overview maps;Energy metabolism	K01673;K01673	--	RXH89414.1 hypothetical protein DVH24_031771 [Malus domestica]	ko01100//Metabolic pathways;ko00910//Nitrogen metabolism	-	GO:0004089//carbonate dehydratase activity;GO:0008138//protein tyrosine/serine/threonine phosphatase activity;GO:0008270//zinc ion binding	GO:0005983//starch catabolic process;GO:0006470//protein dephosphorylation;GO:0015976//carbon utilization;GO:0016311//dephosphorylation
MD02G0189500	10.471	9.266	9.909	483.993	480.184	449.558	9.882	471.245	5.57553044518021	1.3661923263748e-259	4.7787585986822e-256	SGPP	-	-	-	--	XP_028949335.1 haloacid dehalogenase-like hydrolase domain-containing protein Sgpp [Malus domestica]	-	-	GO:0016787//hydrolase activity	-
MD10G0000500	0.775	1.265	0.831	478.332	457.568	521.339	0.957	485.746333333333	8.9874684655879	1.51146934125067e-254	4.95648583729625e-251	CEL5	Metabolism;Metabolism	Global and overview maps;Carbohydrate metabolism	K01179;K01179	--	NP_001280779.1 endoglucanase 3-like precursor [Malus domestica]	ko01100//Metabolic pathways;ko00500//Starch and sucrose metabolism	-	GO:0003824//catalytic activity;GO:0004553//hydrolase activity, hydrolyzing O-glycosyl compounds;GO:0004672//protein kinase activity;GO:0005524//ATP binding;GO:0008810//cellulase activity;GO:0016787//hydrolase activity;GO:0016798//hydrolase activity, acting on glycosyl bonds	GO:0000272//polysaccharide catabolic process;GO:0005975//carbohydrate metabolic process;GO:0006468//protein phosphorylation;GO:0008152//metabolic process;GO:0030245//cellulose catabolic process
MD07G0145100	1041.4	978.135	879.727	15.217	13.322	9.727	966.421333333333	12.7553333333333	-6.24348	2.85089226896304e-250	8.79885973929134e-247	LHCA1	Metabolism;Metabolism	Global and overview maps;Energy metabolism	K08907;K08907	--	Chlorophyll a-b binding protein, chloroplastic [Source:Projected from Arabidopsis thaliana (AT3G54890) UniProtKB/TrEMBL;Acc:A0A178VBT7]	ko01100//Metabolic pathways;ko00196//Photosynthesis - antenna proteins	GO:0009507//chloroplast;GO:0009522//photosystem I;GO:0009523//photosystem II;GO:0009534//chloroplast thylakoid;GO:0009535//chloroplast thylakoid membrane;GO:0009536//plastid;GO:0009579//thylakoid;GO:0009941//chloroplast envelope;GO:0010287//plastoglobule;GO:0016020//membrane;GO:0016021//integral component of membrane	GO:0016168//chlorophyll binding;GO:0019904//protein domain specific binding	GO:0009409//response to cold;GO:0009637//response to blue light;GO:0009644//response to high light intensity;GO:0009645//response to low light intensity stimulus;GO:0009765//photosynthesis, light harvesting;GO:0009768//photosynthesis, light harvesting in photosystem I;GO:0010114//response to red light;GO:0010218//response to far red light;GO:0015979//photosynthesis;GO:0018298//protein-chromophore…
MD15G0196400	8.425	12.565	12.401	791.712	856.469	778.404	11.1303333333333	808.861666666667	6.18332428627091	5.93595476031518e-250	1.73026485757898e-246	SUCS	Metabolism;Metabolism;Metabolism	Global and overview maps;Global and overview maps;Carbohydrate metabolism	K00695;K00695;K00695	--	XP_008337809.1 sucrose synthase [Malus domestica]	ko01100//Metabolic pathways;ko01110//Biosynthesis of secondary metabolites;ko00500//Starch and sucrose metabolism	-	GO:0016157//sucrose synthase activity;GO:0016740//transferase activity;GO:0016757//transferase activity, transferring glycosyl groups	GO:0005985//sucrose metabolic process
MD01G0131600	2.199	4.653	3.408	717.667	691.378	706.11	3.42	705.051666666667	7.68758884772473	3.49894149490941e-248	9.66223486078458e-245	PER52	Metabolism;Metabolism;Metabolism	Global and overview maps;Global and overview maps;Biosynthesis of other secondary metabolites	K00430;K00430;K00430	--	XP_008354170.1 peroxidase P7-like [Malus domestica]	ko01100//Metabolic pathways;ko01110//Biosynthesis of secondary metabolites;ko00940//Phenylpropanoid biosynthesis	GO:0005576//extracellular region;GO:0009507//chloroplast	GO:0004601//peroxidase activity;GO:0016491//oxidoreductase activity;GO:0020037//heme binding;GO:0046872//metal ion binding	GO:0006979//response to oxidative stress;GO:0042744//hydrogen peroxide catabolic process;GO:0055114//oxidation-reduction process;GO:0098869//cellular oxidant detoxification
MD17G0208200	6602.13	5603.08	6084	122.182	125.755	133.156	6096.40166666667	127.031	-5.58471	3.06512753893001e-235	8.04105558562898e-232	RBCS	Metabolism;Metabolism;Metabolism;Metabolism;Metabolism	Global and overview maps;Global and overview maps;Global and overview maps;Energy metabolism;Carbohydrate metabolism	K01602;K01602;K01602;K01602;K01602	--	XP_008368660.1 ribulose bisphosphate carboxylase small chain, chloroplastic [Malus domestica]	ko01100//Metabolic pathways;ko01110//Biosynthesis of secondary metabolites;ko01200//Carbon metabolism;ko00710//Carbon fixation in photosynthetic organisms;ko00630//Glyoxylate and dicarboxylate metabolism	GO:0009507//chloroplast;GO:0009536//plastid	GO:0004497//monooxygenase activity;GO:0016491//oxidoreductase activity;GO:0016829//lyase activity;GO:0016984//ribulose-bisphosphate carboxylase activity	GO:0009853//photorespiration;GO:0015977//carbon fixation;GO:0015979//photosynthesis;GO:0055114//oxidation-reduction process
MD02G0078400	29.123	30.463	26.725	690.963	697.799	716.255	28.7703333333333	701.672333333333	4.60814363726567	1.72325098833526e-229	4.3055015645702e-226	SBT1.8	-	-	-	--	XP_008388846.2 subtilisin-like protease SBT1.8 [Malus domestica]	-	-	GO:0004252//serine-type endopeptidase activity;GO:0008233//peptidase activity;GO:0008236//serine-type peptidase activity;GO:0016787//hydrolase activity	GO:0006508//proteolysis
MD08G0043400	3.095	2.521	2.04	216.157	233.343	201.607	2.552	217.035666666667	6.41016000884796	7.03616784086409e-224	1.6780620648839e-220	At5g10770	-	-	-	--	XP_028962558.1 aspartyl protease family protein At5g10770-like [Malus domestica]	-	-	GO:0004190//aspartic-type endopeptidase activity;GO:0008233//peptidase activity;GO:0016787//hydrolase activity	GO:0006508//proteolysis
MD05G0076200	2.926	5.402	3.516	388.218	404.142	400.54	3.948	397.633333333333	6.65417290209935	2.51575640708041e-221	5.73898726811718e-218	GH3.1	Environmental Information Processing	Signal transduction	K14487	--	XP_008365651.1 probable indole-3-acetic acid-amido synthetase GH3.1 [Malus domestica]	ko04075//Plant hormone signal transduction	-	-	-
MD06G0005400	639.77	544.929	612.282	7.864	7.882	9.189	598.993666666667	8.31166666666667	-6.17126	1.15286560962365e-216	2.52035636690558e-213	GAPB	Metabolism;Metabolism;Metabolism	Global and overview maps;Global and overview maps;Energy metabolism	K05298;K05298;K05298	--	XP_008346447.1 glyceraldehyde-3-phosphate dehydrogenase B, chloroplastic [Malus domestica]	ko01100//Metabolic pathways;ko01200//Carbon metabolism;ko00710//Carbon fixation in photosynthetic organisms	GO:0016020//membrane;GO:0016021//integral component of membrane	GO:0016620//oxidoreductase activity, acting on the aldehyde or oxo group of donors, NAD or NADP as acceptor;GO:0050661//NADP binding;GO:0051287//NAD binding	GO:0006006//glucose metabolic process;GO:0055114//oxidation-reduction process
MD01G0109100	1035.87	916.3	696.279	10.74	9.031	9.882	882.815333333333	9.88433333333333	-6.48082	2.84793965411096e-216	5.97702791087574e-213	RCA	-	-	-	--	RXI08920.1 hypothetical protein DVH24_023064 [Malus domestica]	-	GO:0009507//chloroplast;GO:0009536//plastid;GO:0009570//chloroplast stroma	GO:0000166//nucleotide binding;GO:0005524//ATP binding	-
MD06G0096300	2.534	2.709	3.111	227.155	282.005	282.518	2.78466666666667	263.892666666667	6.56630280705446	6.84682489407494e-214	1.38168926362432e-210	CEL1	-	-	-	--	XP_008374126.2 endoglucanase CX-like isoform X1 [Malus domestica]	-	-	GO:0003824//catalytic activity;GO:0004553//hydrolase activity, hydrolyzing O-glycosyl compounds;GO:0008810//cellulase activity;GO:0016787//hydrolase activity;GO:0016798//hydrolase activity, acting on glycosyl bonds	GO:0000272//polysaccharide catabolic process;GO:0005975//carbohydrate metabolic process;GO:0008152//metabolic process;GO:0030245//cellulose catabolic process
MD12G0201300	7.222	6.663	7.368	328.92	306.309	339.001	7.08433333333333	324.743333333333	5.51852400298263	1.82983732558601e-211	3.55584832588321e-208	AKR1	-	-	-	--	XP_028945970.1 probable aldo-keto reductase 1 isoform X2 [Malus domestica]	-	-	GO:0016491//oxidoreductase activity	GO:0055114//oxidation-reduction process
MD17G0192400	3.084	2.211	1.943	239.038	245.251	246.833	2.41266666666667	243.707333333333	6.65837724625725	5.51758121002942e-211	1.0339158961708e-207	HST	Metabolism;Metabolism;Metabolism;Metabolism;Metabolism	Global and overview maps;Global and overview maps;Biosynthesis of other secondary metabolites;Biosynthesis of other secondary metabolites;Biosynthesis of other secondary metabolites	K13065;K13065;K13065;K13065;K13065	--	XP_009354208.1 PREDICTED: shikimate O-hydroxycinnamoyltransferase-like [Pyrus x bretschneideri]	ko01100//Metabolic pathways;ko01110//Biosynthesis of secondary metabolites;ko00940//Phenylpropanoid biosynthesis;ko00941//Flavonoid biosynthesis;ko00945//Stilbenoid, diarylheptanoid and gingerol biosynthesis	-	GO:0016747//transferase activity, transferring acyl groups other than amino-acyl groups	-
MD08G0019500	5.271	3.561	3.249	142.214	148.59	144.906	4.027	145.236666666667	5.17255644176237	2.36268139464099e-209	4.27466094531115e-206	CKX5	Metabolism	Metabolism of terpenoids and polyketides	K00279	--	XP_008377186.2 cytokinin dehydrogenase 5-like [Malus domestica]	ko00908//Zeatin biosynthesis	-	GO:0003824//catalytic activity;GO:0016491//oxidoreductase activity;GO:0019139//cytokinin dehydrogenase activity;GO:0050660//flavin adenine dinucleotide binding;GO:0071949//FAD binding	GO:0009690//cytokinin metabolic process;GO:0055114//oxidation-reduction process
MD03G0057700	471.713	331.716	402.77	1.943	3.31	2.689	402.066333333333	2.64733333333333	-7.24675	2.27823738122227e-208	3.98448529726566e-205	BGLU12	Metabolism;Metabolism;Metabolism;Metabolism;Metabolism	Global and overview maps;Global and overview maps;Biosynthesis of other secondary metabolites;Carbohydrate metabolism;Metabolism of other amino acids	K01188;K01188;K01188;K01188;K01188	--	XP_008363403.2 beta-glucosidase 13-like [Malus domestica]	ko01100//Metabolic pathways;ko01110//Biosynthesis of secondary metabolites;ko00940//Phenylpropanoid biosynthesis;ko00500//Starch and sucrose metabolism;ko00460//Cyanoamino acid metabolism	-	GO:0004553//hydrolase activity, hydrolyzing O-glycosyl compounds	GO:0005975//carbohydrate metabolic process
MD17G0110200	3.908	4.632	5.025	246.943	242.083	248.485	4.52166666666667	245.837	5.76470361463227	2.81142840000753e-208	4.7583879126321e-205	UGT85A24	-	-	-	--	TQD77754.1 hypothetical protein C1H46_036710 [Malus baccata]	-	-	GO:0016758//transferase activity, transferring hexosyl groups	-
MD10G0220500	3.237	8.392	4.445	408.793	374.158	419.156	5.358	400.702333333333	6.22469251935797	1.68136753792076e-207	2.75681224936332e-204	--	-	-	-	--	XP_028966082.1 uncharacterized protein LOC103412401 [Malus domestica]	-	-	-	-
MD17G0108100	919.637	770.034	735.883	23.724	22.945	21.046	808.518	22.5716666666667	-5.1627	4.52802693885246e-207	7.19928840690033e-204	LHCA3	Metabolism;Metabolism	Global and overview maps;Energy metabolism	K08909;K08909	--	XP_008342284.1 photosystem I chlorophyll a/b-binding protein 3-1, chloroplastic [Malus domestica]	ko01100//Metabolic pathways;ko00196//Photosynthesis - antenna proteins	GO:0009507//chloroplast;GO:0009522//photosystem I;GO:0009523//photosystem II;GO:0009535//chloroplast thylakoid membrane;GO:0009536//plastid;GO:0009579//thylakoid;GO:0016020//membrane;GO:0016021//integral component of membrane	GO:0016168//chlorophyll binding	GO:0009765//photosynthesis, light harvesting;GO:0015979//photosynthesis;GO:0018298//protein-chromophore linkage
MD07G0132400	753.733	669.201	705.788	0.887	0.74	0.467	709.574	0.698	-9.98951	5.11547167803349e-207	7.89407552950179e-204	CURT1B	-	-	-	--	XP_028961602.1 protein CURVATURE THYLAKOID 1B, chloroplastic-like [Malus domestica]	-	GO:0009579//thylakoid	-	-
MD13G0103200	4.431	5	5.352	186.788	203.327	166.007	4.92766666666667	185.374	5.23339043201708	1.03340747822384e-206	1.54916638764138e-203	CYP76B6	-	-	-	--	XP_008389839.1 geraniol 8-hydroxylase-like [Malus domestica]	-	-	GO:0005506//iron ion binding;GO:0016705//oxidoreductase activity, acting on paired donors, with incorporation or reduction of molecular oxygen;GO:0020037//heme binding	GO:0055114//oxidation-reduction process
MD09G0208600	3.975	3.947	4.194	298.325	333.064	302.514	4.03866666666667	311.301	6.26828732358255	3.12536114285025e-206	4.55504023452963e-203	--	-	-	-	--	XP_008381583.2 protein E6 [Malus domestica]	-	-	-	-
MD07G0126400	300.392	279.844	233.265	2.019	2.101	1.707	271.167	1.94233333333333	-7.12525	1.42901033431536e-201	2.02641389786104e-198	MYB3	-	-	-	ARR-B	RXH92908.1 hypothetical protein DVH24_011932 [Malus domestica]	-	GO:0005634//nucleus	GO:0003677//DNA binding	-
MD04G0057900	1.51	3	5.194	1276.62	1180.94	1287.69	3.23466666666667	1248.41766666667	8.5922679133728	2.84553670887798e-201	3.92893736951078e-198	TLP	-	-	-	--	XP_008345347.2 protein P21-like [Malus domestica]	-	-	-	-
MD03G0018300	222.225	201.856	213.123	0.393	0.233	0.07	212.401333333333	0.232	-9.83845	3.8310040573251e-200	5.1539774584547e-197	LOX2.1	Metabolism;Metabolism;Metabolism;Metabolism	Global and overview maps;Global and overview maps;Lipid metabolism;Lipid metabolism	K00454;K00454;K00454;K00454	--	NP_001280776.1 linoleate 13S-lipoxygenase 2-1, chloroplastic-like [Malus domestica]	ko01100//Metabolic pathways;ko01110//Biosynthesis of secondary metabolites;ko00592//alpha-Linolenic acid metabolism;ko00591//Linoleic acid metabolism	-	GO:0005515//protein binding;GO:0016491//oxidoreductase activity;GO:0016702//oxidoreductase activity, acting on single donors with incorporation of molecular oxygen, incorporation of two atoms of oxygen;GO:0046872//metal ion binding;GO:0051213//dioxygenase activity	GO:0006633//fatty acid biosynthetic process;GO:0031408//oxylipin biosynthetic process;GO:0055114//oxidation-reduction process
MD01G0027600	0.338	0.788	0.651	182.089	197.698	165.173	0.592333333333333	181.653333333333	8.26056284853722	7.68547196094928e-200	1.00810335711772e-196	AIL6	-	-	-	AP2-EREBP	XP_028943621.1 AP2-like ethylene-responsive transcription factor AIL6 [Malus domestica]	-	-	GO:0003677//DNA binding;GO:0003700//transcription factor activity, sequence-specific DNA binding	GO:0006355//regulation of transcription, DNA-templated
MD15G0113500	0.543	0.863	0.866	191.561	198.564	188.729	0.757333333333333	192.951333333333	7.99309286888587	6.23260090357608e-199	7.97590498070317e-196	--	-	-	-	--	XP_008394150.1 uncharacterized protein LOC103456246 [Malus domestica]	-	GO:0016020//membrane;GO:0016021//integral component of membrane	-	-
MD03G0124600	467.04	571.851	520.492	5.991	7.238	7.19	519.794333333333	6.80633333333333	-6.25492	6.85173867929552e-196	8.55945297679232e-193	PSAO	Metabolism	Energy metabolism	K14332	--	XP_008361116.1 photosystem I subunit O isoform X1 [Malus domestica]	ko00195//Photosynthesis	GO:0016020//membrane;GO:0016021//integral component of membrane	-	-
MD10G0222700	1213.23	1147.35	1047.35	12.138	8.816	13.272	1135.97766666667	11.4086666666667	-6.63766	7.90740370172882e-195	9.6485036609839e-192	CAB3	Metabolism;Metabolism	Global and overview maps;Energy metabolism	K08912;K08912	--	XP_008366007.2 chlorophyll a-b binding protein of LHCII type 1 [Malus domestica]	ko01100//Metabolic pathways;ko00196//Photosynthesis - antenna proteins	GO:0009507//chloroplast;GO:0009522//photosystem I;GO:0009523//photosystem II;GO:0009535//chloroplast thylakoid membrane;GO:0009536//plastid;GO:0009579//thylakoid;GO:0016020//membrane;GO:0016021//integral component of membrane	GO:0016168//chlorophyll binding	GO:0009765//photosynthesis, light harvesting;GO:0015979//photosynthesis;GO:0018298//protein-chromophore linkage
MD10G0052800	729.834	617.065	613.052	7.124	6.291	6.839	653.317	6.75133333333333	-6.59647	1.1510797874972e-191	1.37261032478188e-188	FBA2	Metabolism;Metabolism;Metabolism;Metabolism;Metabolism;Metabolism;Metabolism;Metabolism	Global and overview maps;Global and overview maps;Global and overview maps;Global and overview maps;Carbohydrate metabolism;Energy metabolism;Carbohydrate metabolism;Carbohydrate metabolism	K01623;K01623;K01623;K01623;K01623;K01623;K01623;K01623	--	RXH88397.1 hypothetical protein DVH24_042468 [Malus domestica]	ko01100//Metabolic pathways;ko01110//Biosynthesis of secondary metabolites;ko01200//Carbon metabolism;ko01230//Biosynthesis of amino acids;ko00010//Glycolysis / Gluconeogenesis;ko00710//Carbon fixation in photosynthetic organisms;ko00051//Fructose and mannose metabolism;ko00030//Pentose phosphate pathway	-	GO:0003824//catalytic activity;GO:0004332//fructose-bisphosphate aldolase activity;GO:0016829//lyase activity	GO:0006096//glycolytic process
MD17G0184000	133.078	132.255	168.289	2.133	2.93	2.176	144.540666666667	2.413	-5.9045	1.6076978866595e-191	1.87450428260556e-188	TSS	-	-	-	--	XP_008372709.1 protein TSS isoform X1 [Malus domestica]	-	-	GO:0005515//protein binding	-
MD10G0222800	2036.08	1933.61	1522.65	41.467	36.949	40.879	1830.77833333333	39.765	-5.52481	2.63923922529423e-188	3.01033921027691e-185	CAB3	Metabolism;Metabolism	Global and overview maps;Energy metabolism	K08912;K08912	--	XP_008356026.1 chlorophyll a-b binding protein of LHCII type 1 [Malus domestica]	ko01100//Metabolic pathways;ko00196//Photosynthesis - antenna proteins	GO:0009507//chloroplast;GO:0009522//photosystem I;GO:0009523//photosystem II;GO:0009535//chloroplast thylakoid membrane;GO:0009536//plastid;GO:0009579//thylakoid;GO:0016020//membrane;GO:0016021//integral component of membrane	GO:0016168//chlorophyll binding;GO:0046872//metal ion binding	GO:0009765//photosynthesis, light harvesting;GO:0015979//photosynthesis;GO:0018298//protein-chromophore linkage
MD15G0264100	850.389	1028.44	731.52	14.74	14.855	16.469	870.115333333333	15.3546666666667	-5.82446	5.39075890449069e-188	6.0179220893791e-185	XTH6	-	-	-	--	XP_028949718.1 probable xyloglucan endotransglucosylase/hydrolase protein 6 [Malus domestica]	-	GO:0005576//extracellular region;GO:0005618//cell wall;GO:0048046//apoplast	GO:0004553//hydrolase activity, hydrolyzing O-glycosyl compounds;GO:0016740//transferase activity;GO:0016762//xyloglucan:xyloglucosyl transferase activity;GO:0016787//hydrolase activity;GO:0016798//hydrolase activity, acting on glycosyl bonds	GO:0005975//carbohydrate metabolic process;GO:0006073//cellular glucan metabolic process;GO:0008152//metabolic process;GO:0010411//xyloglucan metabolic process;GO:0042546//cell wall biogenesis;GO:0071555//cell wall organization
MD16G0066700	0.594	1.327	1.601	332.845	315.568	352.563	1.174	333.658666666667	8.15079675916131	8.74661695348695e-187	9.56078121490736e-184	HVA22C	-	-	-	--	XP_008339912.1 HVA22-like protein c isoform X1 [Malus domestica]	-	GO:0016020//membrane;GO:0016021//integral component of membrane	-	-
MD04G0063300	305.038	299.233	326.357	9.17	8.573	7.928	310.209333333333	8.557	-5.17999	1.96284377513718e-185	2.10176504477342e-182	PGRL1A	-	-	-	--	XP_008381938.2 LOW QUALITY PROTEIN: PGR5-like protein 1B, chloroplastic [Malus domestica]	-	GO:0009535//chloroplast thylakoid membrane;GO:0016020//membrane;GO:0016021//integral component of membrane	GO:0016730//oxidoreductase activity, acting on iron-sulfur proteins as donors	GO:0009773//photosynthetic electron transport in photosystem I
MD11G0032100	474.574	513.613	552.597	3.515	1.83	3.378	513.594666666667	2.90766666666667	-7.46462	3.11781150106268e-181	3.27170667675513e-178	FBA5	Metabolism;Metabolism;Metabolism;Metabolism;Metabolism;Metabolism;Metabolism;Metabolism	Global and overview maps;Global and overview maps;Global and overview maps;Global and overview maps;Carbohydrate metabolism;Energy metabolism;Carbohydrate metabolism;Carbohydrate metabolism	K01623;K01623;K01623;K01623;K01623;K01623;K01623;K01623	--	XP_008355755.2 fructose-bisphosphate aldolase, cytoplasmic isozyme 1 [Malus domestica]	ko01100//Metabolic pathways;ko01110//Biosynthesis of secondary metabolites;ko01200//Carbon metabolism;ko01230//Biosynthesis of amino acids;ko00010//Glycolysis / Gluconeogenesis;ko00710//Carbon fixation in photosynthetic organisms;ko00051//Fructose and mannose metabolism;ko00030//Pentose phosphate pathway	GO:0016020//membrane;GO:0016021//integral component of membrane	GO:0000166//nucleotide binding;GO:0003824//catalytic activity;GO:0004332//fructose-bisphosphate aldolase activity;GO:0004849//uridine kinase activity;GO:0005524//ATP binding;GO:0016301//kinase activity;GO:0016740//transferase activity;GO:0016829//lyase activity	GO:0006096//glycolytic process;GO:0009116//nucleoside metabolic process;GO:0016310//phosphorylation;GO:0044206//UMP salvage;GO:0044211//CTP salvage
MD09G0250200	4351.91	5160.3	4055.04	222.188	254.688	208.112	4522.41666666667	228.329333333333	-4.30791	4.38663039934255e-181	4.512896544955e-178	--	-	-	-	--	XP_008358194.2 uncharacterized protein LOC103421928 isoform X2 [Malus domestica]	-	-	GO:0005515//protein binding	-
MD08G0051000	1.03	2.812	3.541	517.297	520.341	502.834	2.461	513.490666666667	7.70494958597862	6.322136566295e-177	6.37903579539166e-174	ERF003	-	-	-	AP2-EREBP	XP_008377674.1 ethylene-responsive transcription factor ERF003 [Malus domestica]	-	GO:0005634//nucleus	GO:0003677//DNA binding;GO:0003700//transcription factor activity, sequence-specific DNA binding	GO:0006355//regulation of transcription, DNA-templated
MD16G0106100	1135.5	1196.24	1018.52	32.972	33.301	37.126	1116.75633333333	34.4663333333333	-5.01798	2.60240356707249e-175	2.57628132749357e-172	CAB7	Metabolism;Metabolism	Global and overview maps;Energy metabolism	K08908;K08908	--	XP_008340223.2 photosystem I chlorophyll a/b-binding protein 2, chloroplastic [Malus domestica]	ko01100//Metabolic pathways;ko00196//Photosynthesis - antenna proteins	GO:0009507//chloroplast;GO:0009522//photosystem I;GO:0009523//photosystem II;GO:0009535//chloroplast thylakoid membrane;GO:0009536//plastid;GO:0009579//thylakoid;GO:0016020//membrane;GO:0016021//integral component of membrane	GO:0016168//chlorophyll binding	GO:0009765//photosynthesis, light harvesting;GO:0015979//photosynthesis;GO:0018298//protein-chromophore linkage
MD14G0156700	2.66	2.355	2.831	141.799	176.647	142.153	2.61533333333333	153.533	5.87541	8.57933409750128e-174	8.33593521162403e-171	DOF5.6	-	-	-	C2C2-Dof	NP_001315963.1 dof zinc finger protein DOF5.6 [Malus domestica]	-	GO:0005634//nucleus	GO:0003677//DNA binding	GO:0006355//regulation of transcription, DNA-templated
MD16G0230700	1.548	2.022	1.91	158.509	162.474	149.634	1.82666666666667	156.872333333333	6.42423373226528	5.76755957567423e-172	5.5020421057541e-169	TRN2	-	-	-	--	XP_008343041.2 protein TORNADO 2-like [Malus domestica]	-	GO:0016020//membrane;GO:0016021//integral component of membrane	-	-
MD13G0055500	6.696	6.737	7.291	164.86	181.676	145.005	6.908	163.847	4.5679373646238	1.97572349835356e-171	1.85111179485026e-168	--	-	-	-	--	XP_008350892.2 LEAF RUST 10 DISEASE-RESISTANCE LOCUS RECEPTOR-LIKE PROTEIN KINASE-like 1.5 [Malus domestica]	-	-	GO:0016787//hydrolase activity;GO:0030247//polysaccharide binding;GO:0030599//pectinesterase activity;GO:0045330//aspartyl esterase activity	GO:0042545//cell wall modification
MD10G0201300	602.021	596.404	601.315	17.815	14.48	12.855	599.913333333333	15.05	-5.31692	3.37853839384895e-171	3.10991495523626e-168	PSAF	Metabolism;Metabolism	Global and overview maps;Energy metabolism	K02694;K02694	--	XP_008383343.1 photosystem I reaction center subunit III, chloroplastic [Malus domestica]	ko01100//Metabolic pathways;ko00195//Photosynthesis	GO:0009522//photosystem I;GO:0009538//photosystem I reaction center	-	GO:0015979//photosynthesis
MD13G0006500	2.31	1.147	2.476	217.862	227.507	223.487	1.97766666666667	222.952	6.81679004916248	6.96078889458096e-171	6.29687365035989e-168	LAMT	-	-	-	--	XP_008389090.2 farnesoic acid carboxyl-O-methyltransferase-like [Malus domestica]	-	GO:0016020//membrane;GO:0016021//integral component of membrane	GO:0008168//methyltransferase activity;GO:0016409//palmitoyltransferase activity;GO:0016740//transferase activity;GO:0016746//transferase activity, transferring acyl groups;GO:0019706//protein-cysteine S-palmitoyltransferase activity	-
MD15G0181900	0.388	0.484	0.718	261.097	275.754	260.218	0.53	265.689666666667	8.9695340438999	5.53747022075369e-169	4.92440656851703e-166	CKX3	Metabolism	Metabolism of terpenoids and polyketides	K00279	--	XP_008367923.2 LOW QUALITY PROTEIN: cytokinin dehydrogenase 3-like [Malus domestica]	ko00908//Zeatin biosynthesis	GO:0016020//membrane;GO:0016021//integral component of membrane	GO:0003824//catalytic activity;GO:0016491//oxidoreductase activity;GO:0019139//cytokinin dehydrogenase activity;GO:0050660//flavin adenine dinucleotide binding;GO:0071949//FAD binding	GO:0009690//cytokinin metabolic process;GO:0055114//oxidation-reduction process
MD04G0132800	3.817	6.317	4.66	199.944	207.334	191.972	4.93133333333333	199.75	5.34007391786355	1.60605678736305e-168	1.40444312532275e-165	PATL6	-	-	-	--	XP_008370205.2 LOW QUALITY PROTEIN: patellin-6-like [Malus domestica]	-	-	-	-
MD11G0087300	931.931	976.57	809.631	32.602	27.738	28.747	906.044	29.6956666666667	-4.93126	2.78879305549766e-168	2.39872777107953e-165	pKIWI504	-	-	-	--	XP_007205066.1 metallothionein-like protein type 2 [Prunus persica]	-	-	GO:0046872//metal ion binding	-
MD05G0010500	3.657	3.422	3.43	166.079	157.05	174.601	3.503	165.91	5.56566604703412	2.17226385991617e-165	1.838295809711e-162	ADH1	Metabolism;Metabolism;Metabolism;Metabolism;Metabolism;Metabolism	Global and overview maps;Global and overview maps;Carbohydrate metabolism;Lipid metabolism;Amino acid metabolism;Lipid metabolism	K18857;K18857;K18857;K18857;K18857;K18857	--	XP_008346608.1 alcohol dehydrogenase 1-like [Malus domestica]	ko01100//Metabolic pathways;ko01110//Biosynthesis of secondary metabolites;ko00010//Glycolysis / Gluconeogenesis;ko00592//alpha-Linolenic acid metabolism;ko00350//Tyrosine metabolism;ko00071//Fatty acid degradation	-	GO:0008270//zinc ion binding;GO:0016491//oxidoreductase activity;GO:0046872//metal ion binding	GO:0055114//oxidation-reduction process
MD13G0098600	117.102	95.561	94.513	1283.83	1390.74	1184.81	102.392	1286.45933333333	3.65123094681274	1.71019923791122e-164	1.4242973589639e-161	--	-	-	-	--	XP_028947333.1 glyceraldehyde-3-phosphate dehydrogenase 2, cytosolic isoform X3 [Malus domestica]	-	-	GO:0016620//oxidoreductase activity, acting on the aldehyde or oxo group of donors, NAD or NADP as acceptor	GO:0055114//oxidation-reduction process
MD15G0263100	0.745	1.593	1.343	118.833	126.698	107.533	1.227	117.688	6.58368816494735	1.80170893906672e-164	1.47706350960863e-161	ACS-1	Metabolism;Metabolism;Metabolism	Global and overview maps;Global and overview maps;Amino acid metabolism	K01762;K01762;K01762	--	XP_008342238.2 1-aminocyclopropane-1-carboxylate synthase isoform X1 [Malus domestica]	ko01100//Metabolic pathways;ko01110//Biosynthesis of secondary metabolites;ko00270//Cysteine and methionine metabolism	-	GO:0003824//catalytic activity;GO:0016491//oxidoreductase activity;GO:0016829//lyase activity;GO:0016847//1-aminocyclopropane-1-carboxylate synthase activity;GO:0030170//pyridoxal phosphate binding	GO:0009058//biosynthetic process;GO:0009693//ethylene biosynthetic process;GO:0009835//fruit ripening;GO:0042218//1-aminocyclopropane-1-carboxylate biosynthetic process;GO:0055114//oxidation-reduction process
MD15G0038700	5.613	3.133	3.162	174.344	205.193	158.845	3.96933333333333	179.460666666667	5.49862714459419	2.67355754123729e-164	2.15809564728674e-161	At5g10770	-	-	-	--	XP_008379443.1 aspartyl protease family protein At5g10770-like [Malus domestica]	-	-	GO:0004190//aspartic-type endopeptidase activity	GO:0006508//proteolysis
MD16G0168300	762.888	740.73	780.161	24.915	30.214	27.92	761.259666666667	27.683	-4.78132	6.44194266683674e-164	5.12114920975136e-161	psaD	Metabolism;Metabolism	Global and overview maps;Energy metabolism	K02692;K02692	--	XP_008340966.1 photosystem I reaction center subunit II, chloroplastic-like [Malus domestica]	ko01100//Metabolic pathways;ko00195//Photosynthesis	GO:0009522//photosystem I;GO:0009538//photosystem I reaction center	-	GO:0015979//photosynthesis
MD05G0000200	824.549	768.564	788.016	50.656	57.152	41.824	793.709666666667	49.8773333333333	-3.99216	1.58503103693444e-163	1.24124490217726e-160	LHCB5	Metabolism;Metabolism	Global and overview maps;Energy metabolism	K08916;K08916	--	XP_008356405.1 chlorophyll a-b binding protein CP26, chloroplastic-like [Malus domestica]	ko01100//Metabolic pathways;ko00196//Photosynthesis - antenna proteins	GO:0009507//chloroplast;GO:0009522//photosystem I;GO:0009523//photosystem II;GO:0009535//chloroplast thylakoid membrane;GO:0009536//plastid;GO:0009579//thylakoid;GO:0016020//membrane;GO:0016021//integral component of membrane	GO:0016168//chlorophyll binding	GO:0009765//photosynthesis, light harvesting;GO:0015979//photosynthesis;GO:0018298//protein-chromophore linkage
MD17G0003600	398.02	339.232	448.977	13.351	15.745	12.045	395.409666666667	13.7136666666667	-4.84966	2.38951189320192e-163	1.84371926488997e-160	GAPA2	Metabolism;Metabolism;Metabolism	Global and overview maps;Global and overview maps;Energy metabolism	K05298;K05298;K05298	--	XP_008362077.1 glyceraldehyde-3-phosphate dehydrogenase A, chloroplastic [Malus domestica]	ko01100//Metabolic pathways;ko01200//Carbon metabolism;ko00710//Carbon fixation in photosynthetic organisms	-	GO:0016491//oxidoreductase activity;GO:0016620//oxidoreductase activity, acting on the aldehyde or oxo group of donors, NAD or NADP as acceptor;GO:0050661//NADP binding;GO:0051287//NAD binding	GO:0006006//glucose metabolic process;GO:0055114//oxidation-reduction process
MD01G0051900	37.278	29.195	31.841	733.155	672.197	778.816	32.7713333333333	728.056	4.47354314606956	3.60683689678192e-163	2.74265968551237e-160	GSVIVT00026920001	-	-	-	--	XP_008354013.2 probable polygalacturonase [Malus domestica]	-	-	GO:0004650//polygalacturonase activity;GO:0016787//hydrolase activity;GO:0016798//hydrolase activity, acting on glycosyl bonds	GO:0005975//carbohydrate metabolic process;GO:0008152//metabolic process
MD15G0341200	0.635	0.709	0.303	378.805	367.916	392.041	0.549	379.587333333333	9.43340998647851	4.26432392118466e-163	3.19573557821252e-160	OPR11	Metabolism;Metabolism;Metabolism	Global and overview maps;Global and overview maps;Lipid metabolism	K05894;K05894;K05894	--	OWM67520.1 hypothetical protein CDL15_Pgr028383 [Punica granatum]	ko01100//Metabolic pathways;ko01110//Biosynthesis of secondary metabolites;ko00592//alpha-Linolenic acid metabolism	-	GO:0003824//catalytic activity;GO:0010181//FMN binding;GO:0016491//oxidoreductase activity	GO:0055114//oxidation-reduction process
MD13G0218800	1.749	5.603	1.043	126.102	146.691	113.637	2.79833333333333	128.81	5.52453296492264	4.32448780310073e-163	3.19573557821252e-160	AIL5	-	-	-	AP2-EREBP	AUZ96407.1 AP2 domain class transcription factor [Malus domestica]	-	GO:0005634//nucleus	GO:0003676//nucleic acid binding;GO:0003677//DNA binding;GO:0003700//transcription factor activity, sequence-specific DNA binding	GO:0006355//regulation of transcription, DNA-templated
MD04G0166500	6.134	5.003	5.804	128.612	123.538	125.86	5.647	126.003333333333	4.47983345821134	4.40643775765361e-160	3.21106911484125e-157	LOX1.5	Metabolism	Lipid metabolism	K15718	--	AGI16413.1 lipoxygenase [Malus domestica]	ko00591//Linoleic acid metabolism	-	GO:0005515//protein binding;GO:0016491//oxidoreductase activity;GO:0016702//oxidoreductase activity, acting on single donors with incorporation of molecular oxygen, incorporation of two atoms of oxygen;GO:0046872//metal ion binding;GO:0051213//dioxygenase activity	GO:0006633//fatty acid biosynthetic process;GO:0031408//oxylipin biosynthetic process;GO:0055114//oxidation-reduction process
MD15G0020200	2.706	2.333	1.736	119.055	128.294	118.989	2.25833333333333	122.112666666667	5.75681060192529	7.75446757191547e-159	5.57344389812686e-156	MAN7	Metabolism;Metabolism	Global and overview maps;Carbohydrate metabolism	K19355;K19355	--	NP_001280873.1 mannan endo-1,4-beta-mannosidase 7-like precursor [Malus domestica]	ko01100//Metabolic pathways;ko00051//Fructose and mannose metabolism	-	GO:0004553//hydrolase activity, hydrolyzing O-glycosyl compounds;GO:0016787//hydrolase activity;GO:0016798//hydrolase activity, acting on glycosyl bonds	GO:0005975//carbohydrate metabolic process;GO:0008152//metabolic process
MD10G0011100	12.681	14.723	13.867	377.362	328.283	378.981	13.757	361.542	4.7159254536724	1.90269231331399e-158	1.34906027425619e-155	ADH1	Metabolism;Metabolism;Metabolism;Metabolism;Metabolism;Metabolism	Global and overview maps;Global and overview maps;Carbohydrate metabolism;Lipid metabolism;Amino acid metabolism;Lipid metabolism	K18857;K18857;K18857;K18857;K18857;K18857	--	RXH85634.1 hypothetical protein DVH24_009455 [Malus domestica]	ko01100//Metabolic pathways;ko01110//Biosynthesis of secondary metabolites;ko00010//Glycolysis / Gluconeogenesis;ko00592//alpha-Linolenic acid metabolism;ko00350//Tyrosine metabolism;ko00071//Fatty acid degradation	-	GO:0008270//zinc ion binding;GO:0016491//oxidoreductase activity;GO:0046872//metal ion binding	GO:0055114//oxidation-reduction process
MD12G0218600	864.445	817.898	855.187	30.173	27.882	18.521	845.843333333333	25.5253333333333	-5.05039	4.24377791607899e-157	2.96883386267777e-154	PSAL	Metabolism	Energy metabolism	K02699	--	XP_008388809.2 photosystem I reaction center subunit XI, chloroplastic-like [Malus domestica]	ko00195//Photosynthesis	GO:0009522//photosystem I;GO:0009538//photosystem I reaction center	-	GO:0015979//photosynthesis
MD10G0017800	42.3	53.42	37.577	2122.44	2822.02	1343.38	44.4323333333333	2095.95	5.55984920868144	2.57883054873581e-156	1.78034317409303e-153	--	-	-	-	--	-	-	-	-	-
MD06G0005800	2.407	2.593	2.978	111.922	116.595	126.38	2.65933333333333	118.299	5.47522944547261	1.15589411181e-155	7.87629250109699e-153	At4g34480	-	-	-	--	XP_008373395.2 glucan endo-1,3-beta-D-glucosidase-like [Malus domestica]	-	-	GO:0004540//ribonuclease activity;GO:0004553//hydrolase activity, hydrolyzing O-glycosyl compounds;GO:0004672//protein kinase activity;GO:0005524//ATP binding;GO:0016787//hydrolase activity;GO:0016798//hydrolase activity, acting on glycosyl bonds	GO:0005975//carbohydrate metabolic process;GO:0006397//mRNA processing;GO:0006468//protein phosphorylation;GO:0008152//metabolic process;GO:0090501//RNA phosphodiester bond hydrolysis
MD09G0182800	318.92	324.511	304.181	9.356	8.42	8.969	315.870666666667	8.915	-5.14696	1.23922760609525e-155	8.33587103033404e-153	PSAH2	Metabolism	Energy metabolism	K02695	--	XP_008380910.2 photosystem I reaction center subunit VI-2, chloroplastic [Malus domestica]	ko00195//Photosynthesis	GO:0009522//photosystem I;GO:0009538//photosystem I reaction center	-	GO:0015979//photosynthesis
MD02G0265200	238.436	322.536	218.181	6.336	5.429	4.61	259.717666666667	5.45833333333333	-5.57234	9.29952215370869e-154	6.17629529570617e-151	LOX2.1	Metabolism;Metabolism;Metabolism;Metabolism	Global and overview maps;Global and overview maps;Lipid metabolism;Lipid metabolism	K00454;K00454;K00454;K00454	--	RXI05467.1 hypothetical protein DVH24_006724 [Malus domestica]	ko01100//Metabolic pathways;ko01110//Biosynthesis of secondary metabolites;ko00592//alpha-Linolenic acid metabolism;ko00591//Linoleic acid metabolism	-	GO:0005515//protein binding;GO:0016491//oxidoreductase activity;GO:0016702//oxidoreductase activity, acting on single donors with incorporation of molecular oxygen, incorporation of two atoms of oxygen;GO:0046872//metal ion binding;GO:0051213//dioxygenase activity	GO:0006633//fatty acid biosynthetic process;GO:0031408//oxylipin biosynthetic process;GO:0055114//oxidation-reduction process
MD01G0069200	234.159	231.048	238.392	2.549	1.215	1.842	234.533	1.86866666666667	-6.97164	1.43265281109364e-153	9.39605346155765e-151	CURT1B	-	-	-	--	XP_028955632.1 protein CURVATURE THYLAKOID 1B, chloroplastic-like [Malus domestica]	-	GO:0009579//thylakoid;GO:0016020//membrane;GO:0016021//integral component of membrane	-	-
MD08G0135500	235.697	196.359	224.271	1.165	1.228	0.388	218.775666666667	0.927	-7.88267	1.80402606948375e-151	1.16856345448979e-148	PSBS	Metabolism	Energy metabolism	K03542	--	XP_008378474.1 photosystem II 22 kDa protein, chloroplastic [Malus domestica]	ko00195//Photosynthesis	GO:0009507//chloroplast;GO:0016020//membrane;GO:0016021//integral component of membrane	-	-
MD02G0164700	285.096	443.068	277.238	3.247	3.178	2.915	335.134	3.11333333333333	-6.75013	1.95928545922535e-151	1.25365596920287e-148	XTH6	-	-	-	--	NP_001280943.1 probable xyloglucan endotransglucosylase/hydrolase protein 6 [Malus domestica]	-	GO:0005576//extracellular region;GO:0005618//cell wall;GO:0048046//apoplast	GO:0004553//hydrolase activity, hydrolyzing O-glycosyl compounds;GO:0016740//transferase activity;GO:0016762//xyloglucan:xyloglucosyl transferase activity;GO:0016787//hydrolase activity;GO:0016798//hydrolase activity, acting on glycosyl bonds	GO:0005975//carbohydrate metabolic process;GO:0006073//cellular glucan metabolic process;GO:0008152//metabolic process;GO:0010411//xyloglucan metabolic process;GO:0042546//cell wall biogenesis;GO:0071555//cell wall organization
MD16G0119900	0.284	0.23	0.145	63.595	74.955	66.403	0.219666666666667	68.3176666666667	8.28079892700792	1.99981742810078e-150	1.26417374479026e-147	ABCB11	Environmental Information Processing	Membrane transport	K05658	--	XP_008390468.1 ABC transporter B family member 11-like [Malus domestica]	ko02010//ABC transporters	GO:0016020//membrane;GO:0016021//integral component of membrane	GO:0000166//nucleotide binding;GO:0005524//ATP binding;GO:0016887//ATPase activity;GO:0042626//ATPase activity, coupled to transmembrane movement of substances	GO:0055085//transmembrane transport
MD09G0123300	5.397	6.617	5.536	179.138	182.805	188.047	5.85	183.33	4.96986245193743	2.79349499481778e-150	1.74487018319166e-147	UGT85A24	-	-	-	--	XP_008347720.2 7-deoxyloganetin glucosyltransferase-like [Malus domestica]	-	-	GO:0016758//transferase activity, transferring hexosyl groups	-
MD05G0243600	5080.28	4533.4	3709.16	122.209	98.985	119.57	4440.94833333333	113.588	-5.28899	3.6577204056224e-150	2.25780322637878e-147	CAB3	Metabolism;Metabolism	Global and overview maps;Energy metabolism	K08912;K08912	--	XP_008371583.2 chlorophyll a-b binding protein of LHCII type 1-like [Malus domestica]	ko01100//Metabolic pathways;ko00196//Photosynthesis - antenna proteins	GO:0009507//chloroplast;GO:0009522//photosystem I;GO:0009523//photosystem II;GO:0009535//chloroplast thylakoid membrane;GO:0009536//plastid;GO:0009579//thylakoid;GO:0016020//membrane	GO:0016168//chlorophyll binding	GO:0009765//photosynthesis, light harvesting;GO:0015979//photosynthesis;GO:0018298//protein-chromophore linkage
MD05G0179600	4725.79	6016.05	4408.1	209.572	193.31	185.55	5049.98	196.144	-4.68629	1.20747573547035e-149	7.36672521961144e-147	PSBR	Metabolism	Energy metabolism	K03541	--	XP_008364408.2 photosystem II 10 kDa polypeptide, chloroplastic isoform X1 [Malus domestica]	ko00195//Photosynthesis	GO:0009523//photosystem II;GO:0009654//photosystem II oxygen evolving complex;GO:0016020//membrane;GO:0016021//integral component of membrane;GO:0042651//thylakoid membrane	-	GO:0015979//photosynthesis
MD14G0069900	1.447	0.385	1.8	252.481	249.008	204.092	1.21066666666667	235.193666666667	7.60190369943753	2.52948361741442e-149	1.52548214297126e-146	GNS1	-	-	-	--	XP_008351633.1 glucan endo-1,3-beta-glucosidase, basic isoform-like [Malus domestica]	-	-	GO:0004553//hydrolase activity, hydrolyzing O-glycosyl compounds	GO:0005975//carbohydrate metabolic process
MD04G0120900	1448.79	1595.06	1259.58	38.316	36.862	45.07	1434.47733333333	40.0826666666667	-5.1614	2.72947609148475e-149	1.62738808600025e-146	LHCB4.1	Metabolism;Metabolism	Global and overview maps;Energy metabolism	K08915;K08915	--	XP_008370077.1 chlorophyll a-b binding protein CP29.1, chloroplastic [Malus domestica]	ko01100//Metabolic pathways;ko00196//Photosynthesis - antenna proteins	GO:0009507//chloroplast;GO:0009522//photosystem I;GO:0009523//photosystem II;GO:0009535//chloroplast thylakoid membrane;GO:0009536//plastid;GO:0009579//thylakoid;GO:0016020//membrane;GO:0016021//integral component of membrane	GO:0016168//chlorophyll binding	GO:0009765//photosynthesis, light harvesting;GO:0015979//photosynthesis;GO:0018298//protein-chromophore linkage
MD11G0211800	8.672	17.484	6.736	1385.61	1352.18	1502.63	10.964	1413.47333333333	7.0103266219592	3.47312683685131e-149	2.04750583006646e-146	At1g78860	-	-	-	--	XP_008386249.2 epidermis-specific secreted glycoprotein EP1-like [Malus domestica]	-	-	GO:0003676//nucleic acid binding;GO:0004523//RNA-DNA hybrid ribonuclease activity	GO:0090502//RNA phosphodiester bond hydrolysis, endonucleolytic
MD11G0063300	27.044	27.124	24.702	301.259	287.312	289.386	26.29	292.652333333333	3.47660173433317	6.13734363828826e-149	3.57793495570787e-146	UGT71K1	-	-	-	--	TQD95225.1 hypothetical protein C1H46_019147 [Malus baccata]	-	-	GO:0016740//transferase activity;GO:0016757//transferase activity, transferring glycosyl groups;GO:0016758//transferase activity, transferring hexosyl groups;GO:0035251//UDP-glucosyltransferase activity	-
MD15G0012200	1.947	1.837	2.892	85.334	92.234	84.679	2.22533333333333	87.4156666666667	5.29579850412126	6.95544540233558e-148	4.0103110919752e-145	ARF5	Environmental Information Processing	Signal transduction	K14486	ARF	XP_008387956.1 auxin response factor 5 [Malus domestica]	ko04075//Plant hormone signal transduction	GO:0005634//nucleus	GO:0003677//DNA binding	GO:0006355//regulation of transcription, DNA-templated;GO:0009725//response to hormone;GO:0009734//auxin-activated signaling pathway
MD11G0168100	5.832	5.19	4.265	125.974	125.889	124.218	5.09566666666667	125.360333333333	4.62066620413119	1.79422428739568e-147	1.02325391207692e-144	At4g34480	-	-	-	--	XP_028944719.1 glucan endo-1,3-beta-glucosidase 7-like [Malus domestica]	-	-	GO:0004553//hydrolase activity, hydrolyzing O-glycosyl compounds;GO:0016787//hydrolase activity;GO:0016798//hydrolase activity, acting on glycosyl bonds	GO:0005975//carbohydrate metabolic process;GO:0008152//metabolic process
MD08G0096900	3.377	4.77	4.88	126.38	129.292	131.737	4.34233333333333	129.136333333333	4.89428068227709	8.2808734404505e-147	4.67183728681244e-144	ATHB-8	-	-	-	--	NP_001280750.1 homeobox-leucine zipper protein ATHB-8 [Malus domestica]	-	GO:0005634//nucleus	GO:0003677//DNA binding;GO:0008289//lipid binding	-
MD07G0016700	1.115	1.441	0.794	96.036	94.495	90.386	1.11666666666667	93.639	6.38983902758132	9.70269942679506e-147	5.41575780345833e-144	CCR1	-	-	-	--	XP_008375211.1 cinnamoyl-CoA reductase 1-like [Malus domestica]	-	-	GO:0003824//catalytic activity;GO:0050662//coenzyme binding	-
MD03G0158200	0.395	1.255	0.518	214.231	217.896	217.233	0.722666666666667	216.453333333333	8.22650995170913	1.31713377895693e-146	7.27446053834864e-144	IAMT1	-	-	-	--	XP_008364459.1 LOW QUALITY PROTEIN: indole-3-acetate O-methyltransferase 1 [Malus domestica]	-	-	GO:0008168//methyltransferase activity	-
MD03G0113100	5.026	7.036	5.718	151.221	176.662	130.729	5.92666666666667	152.870666666667	4.68894687555987	1.82563642286115e-145	9.97786373277905e-143	--	-	-	-	--	XP_008360348.2 uncharacterized protein LOC103424046 [Malus domestica]	-	-	-	-
MD05G0176200	45.418	37.378	32.555	1325.68	1160.49	1576.7	38.4503333333333	1354.29433333333	5.13840140327834	1.45414765883835e-144	7.86558962514747e-142	PARC	Metabolism;Metabolism	Global and overview maps;Metabolism of other amino acids	K00799;K00799	--	XP_008372264.1 probable glutathione S-transferase [Malus domestica]	ko01100//Metabolic pathways;ko00480//Glutathione metabolism	-	GO:0005515//protein binding	-
MD10G0131700	2.853	3.357	4.177	95.188	103.257	82.902	3.46233333333333	93.7823333333333	4.75949964340371	2.93092497207608e-144	1.56918134117232e-141	BHLH62	-	-	-	bHLH	XP_008382580.2 transcription factor bHLH62 [Malus domestica]	-	-	GO:0046983//protein dimerization activity	GO:0006355//regulation of transcription, DNA-templated
MD14G0009800	2.118	4.853	2.063	283.371	291.443	299.614	3.01133333333333	291.476	6.59683087418934	1.62047096211441e-142	8.58816873133527e-140	PER57	Metabolism;Metabolism;Metabolism	Global and overview maps;Global and overview maps;Biosynthesis of other secondary metabolites	K00430;K00430;K00430	--	XP_008391726.2 peroxidase 57-like [Malus domestica]	ko01100//Metabolic pathways;ko01110//Biosynthesis of secondary metabolites;ko00940//Phenylpropanoid biosynthesis	GO:0005576//extracellular region	GO:0004601//peroxidase activity;GO:0016491//oxidoreductase activity;GO:0020037//heme binding;GO:0046872//metal ion binding	GO:0006979//response to oxidative stress;GO:0042744//hydrogen peroxide catabolic process;GO:0055114//oxidation-reduction process;GO:0098869//cellular oxidant detoxification
MD15G0267200	204.684	188.635	209.379	8.02	7.613	8.126	200.899333333333	7.91966666666667	-4.66489	3.35811122779813e-142	1.76193379900112e-139	SHM1	Metabolism;Metabolism;Metabolism;Metabolism;Metabolism;Metabolism;Metabolism;Metabolism	Global and overview maps;Global and overview maps;Global and overview maps;Global and overview maps;Carbohydrate metabolism;Amino acid metabolism;Metabolism of other amino acids;Metabolism of cofactors and vitamins	K00600;K00600;K00600;K00600;K00600;K00600;K00600;K00600	--	XP_028950122.1 LOW QUALITY PROTEIN: serine hydroxymethyltransferase, mitochondrial [Malus domestica]	ko01100//Metabolic pathways;ko01110//Biosynthesis of secondary metabolites;ko01200//Carbon metabolism;ko01230//Biosynthesis of amino acids;ko00630//Glyoxylate and dicarboxylate metabolism;ko00260//Glycine, serine and threonine metabolism;ko00460//Cyanoamino acid metabolism;ko00670//One carbon pool by folate	-	GO:0003824//catalytic activity;GO:0004372//glycine hydroxymethyltransferase activity;GO:0030170//pyridoxal phosphate binding	GO:0019264//glycine biosynthetic process from serine;GO:0035999//tetrahydrofolate interconversion
MD03G0000700	38.44	44.286	39.853	0.2	0.475	0.335	40.8596666666667	0.336666666666667	-6.92321	4.47353261562583e-142	2.32393375521442e-139	KIN14T	-	-	-	--	XP_008351200.1 kinesin-like protein KIN-14T isoform X1 [Malus domestica]	-	-	GO:0000166//nucleotide binding;GO:0003774//motor activity;GO:0003777//microtubule motor activity;GO:0005524//ATP binding;GO:0008017//microtubule binding	GO:0007018//microtubule-based movement
MD15G0148700	4.266	2.753	2.4	260.294	252.121	316.976	3.13966666666667	276.463666666667	6.46033468256705	9.69983508579461e-142	4.98951909099482e-139	IAA13	Environmental Information Processing	Signal transduction	K14484	--	XP_008337261.2 auxin-responsive protein IAA20-like [Malus domestica]	ko04075//Plant hormone signal transduction	GO:0005634//nucleus	GO:0005515//protein binding	GO:0006355//regulation of transcription, DNA-templated;GO:0009734//auxin-activated signaling pathway
MD05G0176400	27.62	20.029	59.853	954.235	835.895	1105.03	35.834	965.054333333333	4.75120916987388	1.94138565063195e-141	9.8893808075104e-139	PARC	Metabolism;Metabolism	Global and overview maps;Metabolism of other amino acids	K00799;K00799	--	PQP98794.1 GST_C domain-containing protein/GST_N domain-containing protein/GST_C_2 domain-containing protein/GST_N_3 domain-containing protein [Prunus yedoensis var. nudiflora] [Prunus yedoensis]	ko01100//Metabolic pathways;ko00480//Glutathione metabolism	-	GO:0005515//protein binding	-
MD06G0130800	4.838	5.436	7.416	217.142	212.203	236.394	5.89666666666667	221.913	5.23395073285356	2.9379004892054e-141	1.48217079680412e-138	At4g24780	Metabolism;Metabolism	Global and overview maps;Carbohydrate metabolism	K01728;K01728	--	NP_001280839.1 probable pectate lyase 18 precursor [Malus domestica]	ko01100//Metabolic pathways;ko00040//Pentose and glucuronate interconversions	-	GO:0016829//lyase activity;GO:0030570//pectate lyase activity;GO:0046872//metal ion binding	GO:0045490//pectin catabolic process
MD13G0106000	1081.92	1191.16	1039.7	32.523	30.348	38.275	1104.26333333333	33.7153333333333	-5.03354	1.13417462348748e-140	5.66741658525152e-138	CAB7	Metabolism;Metabolism	Global and overview maps;Energy metabolism	K08908;K08908	--	RXH79902.1 hypothetical protein DVH24_041049 [Malus domestica]	ko01100//Metabolic pathways;ko00196//Photosynthesis - antenna proteins	GO:0009507//chloroplast;GO:0009522//photosystem I;GO:0009523//photosystem II;GO:0009535//chloroplast thylakoid membrane;GO:0009536//plastid;GO:0009579//thylakoid;GO:0016020//membrane;GO:0016021//integral component of membrane	GO:0016168//chlorophyll binding	GO:0009765//photosynthesis, light harvesting;GO:0015979//photosynthesis;GO:0018298//protein-chromophore linkage
MD02G0135200	1766.6	2040.73	1812.98	62.843	67.878	76.952	1873.43666666667	69.2243333333333	-4.75826	3.88089932748478e-140	1.92097194258935e-137	PSBO	Metabolism	Energy metabolism	K02716	--	XP_028947362.1 oxygen-evolving enhancer protein 1, chloroplastic-like [Malus domestica]	ko00195//Photosynthesis	GO:0009654//photosystem II oxygen evolving complex	GO:0010242//oxygen evolving activity	GO:0010207//photosystem II assembly;GO:0042549//photosystem II stabilization;GO:0055114//oxidation-reduction process
MD08G0202300	0.722	1.166	1.016	218.878	208.915	246.837	0.968	224.876666666667	7.8599112111696	2.53626610617618e-139	1.24367112204534e-136	DDB_G0268948	-	-	-	--	XP_008365318.2 putative methyltransferase DDB_G0268948 [Malus domestica]	-	GO:0016020//membrane;GO:0016021//integral component of membrane	GO:0005506//iron ion binding;GO:0008168//methyltransferase activity;GO:0016705//oxidoreductase activity, acting on paired donors, with incorporation or reduction of molecular oxygen;GO:0020037//heme binding	GO:0055114//oxidation-reduction process
MD06G0019500	10.545	11.429	12.428	145.819	153.635	128.679	11.4673333333333	142.711	3.63749469587729	3.58625339539791e-139	1.74225502916424e-136	At1g32090	-	-	-	--	XP_008373502.2 CSC1-like protein At1g32090 [Malus domestica]	-	GO:0005794//Golgi apparatus;GO:0005886//plasma membrane;GO:0009506//plasmodesma;GO:0016020//membrane;GO:0016021//integral component of membrane	GO:0008381//mechanically-gated ion channel activity	-
MD04G0075000	0.252	0.625	0.886	128.886	159.18	147.063	0.587666666666667	145.043	7.9472668863549	3.37224303998632e-137	1.62325548460553e-134	At3g53190	Metabolism;Metabolism	Global and overview maps;Carbohydrate metabolism	K01728;K01728	--	XP_028956888.1 probable pectate lyase 12 [Malus domestica]	ko01100//Metabolic pathways;ko00040//Pentose and glucuronate interconversions	GO:0016020//membrane;GO:0016021//integral component of membrane	GO:0016829//lyase activity;GO:0030570//pectate lyase activity;GO:0046872//metal ion binding	GO:0045490//pectin catabolic process
MD06G0141700	1.37	2.165	1.402	79.481	96.331	76.719	1.64566666666667	84.177	5.67668204464366	2.24672838159245e-136	1.07164858841266e-133	DOF5.6	-	-	-	C2C2-Dof	XP_008364608.1 dof zinc finger protein DOF5.6-like [Malus domestica]	-	-	GO:0003677//DNA binding	GO:0006355//regulation of transcription, DNA-templated
MD11G0189600	356.17	324.355	238.976	8.267	8.53	7.845	306.500333333333	8.214	-5.22166	3.16649934882913e-136	1.49675574625556e-133	LHCB3	Metabolism;Metabolism	Global and overview maps;Energy metabolism	K08914;K08914	--	XP_008345273.1 chlorophyll a-b binding protein 3, chloroplastic [Malus domestica]	ko01100//Metabolic pathways;ko00196//Photosynthesis - antenna proteins	GO:0016020//membrane	-	GO:0009765//photosynthesis, light harvesting
MD03G0157100	1.144	4.065	1.923	571.297	531.753	439.55	2.37733333333333	514.2	7.75684159770454	8.65616735013738e-136	4.05510525470543e-133	--	-	-	-	--	XP_008348109.2 dormancy-associated protein 2-like [Malus domestica]	-	-	-	-
MD06G0025500	269.329	243.702	270.402	8.055	7.652	8.339	261.144333333333	8.01533333333333	-5.02594	8.87837364750472e-136	4.12239388086086e-133	GDH3	Metabolism;Metabolism;Metabolism;Metabolism;Metabolism	Global and overview maps;Global and overview maps;Global and overview maps;Carbohydrate metabolism;Amino acid metabolism	K02437;K02437;K02437;K02437;K02437	--	XP_008346738.1 glycine cleavage system H protein 3, mitochondrial [Malus domestica]	ko01100//Metabolic pathways;ko01110//Biosynthesis of secondary metabolites;ko01200//Carbon metabolism;ko00630//Glyoxylate and dicarboxylate metabolism;ko00260//Glycine, serine and threonine metabolism	GO:0005739//mitochondrion;GO:0005960//glycine cleavage complex	-	GO:0019464//glycine decarboxylation via glycine cleavage system
MD03G0035100	556.911	544.059	532.493	27.244	26.46	21.662	544.487666666667	25.122	-4.43788	1.04015054139353e-135	4.78724724612594e-133	PSAG	Metabolism	Energy metabolism	K08905	--	XP_008353954.1 photosystem I reaction center subunit V, chloroplastic [Malus domestica]	ko00195//Photosynthesis	GO:0009522//photosystem I;GO:0016020//membrane;GO:0016021//integral component of membrane	-	GO:0015979//photosynthesis
MD05G0009400	210.824	185.6	208.224	1.561	1.336	1.494	201.549333333333	1.46366666666667	-7.1054	1.93950567062087e-134	8.84886813270746e-132	TRXM	-	-	-	--	XP_028957673.1 uncharacterized protein LOC114824736 [Malus domestica]	-	-	GO:0015035//protein disulfide oxidoreductase activity	GO:0006662//glycerol ether metabolic process;GO:0045454//cell redox homeostasis
MD02G0091300	7.743	3.882	1.691	343.771	308.871	407.71	4.43866666666667	353.450666666667	6.31523868308025	4.08592185255442e-134	1.84199749952696e-131	DAO	Metabolism	Amino acid metabolism	K23947	--	XP_028945427.1 2-oxoglutarate-dependent dioxygenase DAO-like [Malus domestica]	ko00380//Tryptophan metabolism	-	GO:0016491//oxidoreductase activity;GO:0046872//metal ion binding	GO:0055114//oxidation-reduction process
MD04G0154500	204.401	164.052	197.137	7.108	7.423	6.568	188.53	7.033	-4.74451	4.10752663422762e-134	1.84199749952696e-131	CSP41B	-	-	-	--	XP_008370362.2 chloroplast stem-loop binding protein of 41 kDa b, chloroplastic [Malus domestica]	-	-	GO:0003824//catalytic activity;GO:0050662//coenzyme binding	-
MD15G0311800	177.218	196.027	187.954	1.555	9.008	2.218	187.066333333333	4.26033333333333	-5.45644	5.41094270751815e-134	2.40594357608527e-131	FLZ6	-	-	-	--	XP_028950447.1 FCS-Like Zinc finger 6-like [Malus domestica]	-	-	-	-
MD07G0215000	3.075	3.563	4.464	107.935	119.713	103.134	3.70066666666667	110.260666666667	4.89698922690002	1.07235877326592e-132	4.72811093409382e-130	--	-	-	-	--	XP_008376466.1 uncharacterized protein LOC103439669 [Malus domestica]	-	-	-	-
MD02G0211600	41.802	37.608	40.666	0.491	0.254	0.38	40.0253333333333	0.375	-6.73788	2.90935021782417e-132	1.27206489357332e-129	PDR2	-	-	-	--	XP_008345629.2 pleiotropic drug resistance protein 2-like [Malus domestica]	-	GO:0016020//membrane;GO:0016021//integral component of membrane	GO:0000166//nucleotide binding;GO:0005524//ATP binding;GO:0016887//ATPase activity	-
MD04G0113800	126.727	123.372	147.604	0.804	1.021	0.985	132.567666666667	0.936666666666667	-7.14498	1.7291030925226e-131	7.49773397177485e-129	FBP	Metabolism;Metabolism;Metabolism;Metabolism;Metabolism;Metabolism;Metabolism	Global and overview maps;Global and overview maps;Global and overview maps;Carbohydrate metabolism;Energy metabolism;Carbohydrate metabolism;Carbohydrate metabolism	K03841;K03841;K03841;K03841;K03841;K03841;K03841	--	XP_008370036.1 fructose-1,6-bisphosphatase, chloroplastic [Malus domestica]	ko01100//Metabolic pathways;ko01110//Biosynthesis of secondary metabolites;ko01200//Carbon metabolism;ko00010//Glycolysis / Gluconeogenesis;ko00710//Carbon fixation in photosynthetic organisms;ko00051//Fructose and mannose metabolism;ko00030//Pentose phosphate pathway	-	GO:0016787//hydrolase activity;GO:0016791//phosphatase activity;GO:0042132//fructose 1,6-bisphosphate 1-phosphatase activity;GO:0042578//phosphoric ester hydrolase activity	GO:0005975//carbohydrate metabolic process;GO:0016311//dephosphorylation
MD12G0133200	4.8	2.501	1.919	195.284	206.107	195.934	3.07333333333333	199.108333333333	6.0176055436575	2.61054996207584e-130	1.12270766729668e-127	DCR	-	-	-	--	XP_008388189.2 BAHD acyltransferase DCR-like [Malus domestica]	-	-	GO:0016747//transferase activity, transferring acyl groups other than amino-acyl groups	-
MD15G0309700	252.13	180.036	221.747	4.943	4.786	5.532	217.971	5.087	-5.42118	3.02772216846597e-130	1.29153273768352e-127	GPAT2	Metabolism;Metabolism;Metabolism;Metabolism	Global and overview maps;Global and overview maps;Lipid metabolism;Lipid metabolism	K13508;K13508;K13508;K13508	--	XP_008338797.2 probable glycerol-3-phosphate acyltransferase 3 [Malus domestica]	ko01100//Metabolic pathways;ko01110//Biosynthesis of secondary metabolites;ko00564//Glycerophospholipid metabolism;ko00561//Glycerolipid metabolism	GO:0016020//membrane;GO:0016021//integral component of membrane	GO:0016746//transferase activity, transferring acyl groups	-
MD05G0092100	185.974	177.536	189.758	0.422	0.403	0.654	184.422666666667	0.493	-8.54721	3.38468244686377e-130	1.43215740824233e-127	MDHG	Metabolism;Metabolism;Metabolism;Metabolism;Metabolism;Metabolism;Metabolism;Metabolism	Global and overview maps;Global and overview maps;Global and overview maps;Amino acid metabolism;Carbohydrate metabolism;Energy metabolism;Carbohydrate metabolism;Carbohydrate metabolism	K00026;K00026;K00026;K00026;K00026;K00026;K00026;K00026	--	XP_008372893.1 malate dehydrogenase, glyoxysomal [Malus domestica]	ko01100//Metabolic pathways;ko01110//Biosynthesis of secondary metabolites;ko01200//Carbon metabolism;ko00270//Cysteine and methionine metabolism;ko00620//Pyruvate metabolism;ko00710//Carbon fixation in photosynthetic organisms;ko00630//Glyoxylate and dicarboxylate metabolism;ko00020//Citrate cycle (TCA cycle)	-	GO:0003824//catalytic activity;GO:0016491//oxidoreductase activity;GO:0016615//malate dehydrogenase activity;GO:0016616//oxidoreductase activity, acting on the CH-OH group of donors, NAD or NADP as acceptor;GO:0030060//L-malate dehydrogenase activity	GO:0005975//carbohydrate metabolic process;GO:0006099//tricarboxylic acid cycle;GO:0006108//malate metabolic process;GO:0019752//carboxylic acid metabolic process;GO:0055114//oxidation-reduction process
MD04G0100000	18.265	15.677	14.332	226.88	213.969	236.453	16.0913333333333	225.767333333333	3.81048097683908	1.02954627336817e-129	4.32145870968647e-127	XBAT31	-	-	-	--	XP_008369884.1 putative E3 ubiquitin-protein ligase XBAT31 [Malus domestica]	-	-	GO:0005515//protein binding	-
MD14G0175300	1232.03	1278.69	1106.05	60.931	63.233	68.681	1205.59	64.2816666666667	-4.22919	4.10177121416876e-129	1.70802961956354e-126	lhcA-P4	Metabolism;Metabolism	Global and overview maps;Energy metabolism	K08910;K08910	--	XP_008351850.2 chlorophyll a-b binding protein P4, chloroplastic [Malus domestica]	ko01100//Metabolic pathways;ko00196//Photosynthesis - antenna proteins	GO:0009507//chloroplast;GO:0009522//photosystem I;GO:0009523//photosystem II;GO:0009535//chloroplast thylakoid membrane;GO:0009536//plastid;GO:0009579//thylakoid;GO:0016020//membrane;GO:0016021//integral component of membrane	GO:0016168//chlorophyll binding	GO:0009765//photosynthesis, light harvesting;GO:0015979//photosynthesis;GO:0018298//protein-chromophore linkage
MD05G0234600	314.618	310.78	361.16	12.609	12.43	13.817	328.852666666667	12.952	-4.66619	1.40036273816357e-128	5.78537260991862e-126	ERD4	-	-	-	--	XP_008371799.1 CSC1-like protein ERD4 [Malus domestica]	-	GO:0016020//membrane;GO:0016021//integral component of membrane	-	-
MD15G0130900	238.955	269.963	252.591	13.615	15.331	14.311	253.836333333333	14.419	-4.13786	5.17263781955082e-128	2.12029657122025e-125	--	-	-	-	--	RXH74224.1 hypothetical protein DVH24_028945 [Malus domestica]	-	-	GO:0004185//serine-type carboxypeptidase activity	GO:0006508//proteolysis
MD15G0312900	3.135	2.594	2.337	58.712	74.351	55.153	2.68866666666667	62.7386666666667	4.54439205895973	7.76982670768857e-128	3.16021137751166e-125	BXL7	-	-	-	--	XP_008375790.2 LOW QUALITY PROTEIN: probable beta-D-xylosidase 7 [Malus domestica]	-	-	GO:0004553//hydrolase activity, hydrolyzing O-glycosyl compounds;GO:0016787//hydrolase activity	GO:0005975//carbohydrate metabolic process
MD10G0051500	520.343	376.257	541.289	12.4	11.658	12	479.296333333333	12.0193333333333	-5.31749	8.22311879554996e-128	3.31885074588397e-125	S6PDH	-	-	-	--	NP_001280957.1 NADP-dependent D-sorbitol-6-phosphate dehydrogenase [Malus domestica]	-	-	GO:0016491//oxidoreductase activity;GO:0047641//aldose-6-phosphate reductase (NADPH) activity	GO:0055114//oxidation-reduction process
MD14G0062900	122.149	100.323	107.94	4.845	5.129	5.057	110.137333333333	5.01033333333333	-4.45825	3.67787287773417e-127	1.47305827594623e-124	CHLH	Metabolism;Metabolism;Metabolism	Global and overview maps;Global and overview maps;Metabolism of cofactors and vitamins	K03403;K03403;K03403	--	XP_008367391.2 magnesium-chelatase subunit ChlH, chloroplastic [Malus domestica]	ko01100//Metabolic pathways;ko01110//Biosynthesis of secondary metabolites;ko00860//Porphyrin metabolism	-	GO:0016851//magnesium chelatase activity	GO:0009058//biosynthetic process;GO:0015995//chlorophyll biosynthetic process
MD11G0051900	5.233	7.86	3.528	258.492	274.9	297.856	5.54033333333333	277.082666666667	5.64419987498574	3.75936023960793e-126	1.49428873524052e-123	UGT87A1	-	-	-	--	XP_008385020.2 UDP-glycosyltransferase 87A1-like [Malus domestica]	-	GO:0005634//nucleus	GO:0016740//transferase activity;GO:0016758//transferase activity, transferring hexosyl groups	-
MD04G0111300	3.511	4.892	7.172	229.313	243.442	237.604	5.19166666666667	236.786333333333	5.51124424727367	1.2214008262484e-125	4.81838034222565e-123	--	-	-	-	--	RXI02145.1 hypothetical protein DVH24_026675 [Malus domestica]	-	-	-	-
MD05G0218200	862.103	954.525	905.819	68.122	69.234	54.412	907.482333333333	63.9226666666667	-3.82747	1.85233431285183e-125	7.25285647214253e-123	PSAF	Metabolism;Metabolism	Global and overview maps;Energy metabolism	K02694;K02694	--	XP_008359795.2 photosystem I reaction center subunit III, chloroplastic-like [Malus domestica]	ko01100//Metabolic pathways;ko00195//Photosynthesis	GO:0009522//photosystem I;GO:0009538//photosystem I reaction center;GO:0016020//membrane;GO:0016021//integral component of membrane	-	GO:0006886//intracellular protein transport;GO:0015979//photosynthesis;GO:0016192//vesicle-mediated transport
MD01G0053300	0.472	0.402	0.38	157.521	165.215	163.685	0.418	162.140333333333	8.59952435648095	2.37015784588203e-125	9.21166235983248e-123	ACS1	Metabolism;Metabolism;Environmental Information Processing;Metabolism	Global and overview maps;Global and overview maps;Signal transduction;Amino acid metabolism	K20772;K20772;K20772;K20772	--	XP_008345341.2 1-aminocyclopropane-1-carboxylate synthase 1 [Malus domestica]	ko01100//Metabolic pathways;ko01110//Biosynthesis of secondary metabolites;ko04016//MAPK signaling pathway - plant;ko00270//Cysteine and methionine metabolism	-	GO:0003824//catalytic activity;GO:0030170//pyridoxal phosphate binding	GO:0009058//biosynthetic process
MD14G0062200	2.631	3.642	2.767	111.717	104.112	106.315	3.01333333333333	107.381333333333	5.15523914164417	4.47835696116629e-125	1.72772377234171e-122	--	-	-	-	--	XP_008392232.2 uncharacterized protein LOC103454416 [Malus domestica]	-	-	-	-
MD09G0085300	481.199	501.976	474.083	13.98	8.331	13.619	485.752666666667	11.9766666666667	-5.34192	1.19911765847378e-124	4.59235805144543e-122	petC	Metabolism;Metabolism	Global and overview maps;Energy metabolism	K02636;K02636	--	XP_008379583.1 cytochrome b6-f complex iron-sulfur subunit, chloroplastic-like [Malus domestica]	ko01100//Metabolic pathways;ko00195//Photosynthesis	GO:0009507//chloroplast;GO:0009535//chloroplast thylakoid membrane;GO:0009536//plastid;GO:0009579//thylakoid;GO:0016020//membrane;GO:0016021//integral component of membrane;GO:0042651//thylakoid membrane	GO:0009496//plastoquinol--plastocyanin reductase activity;GO:0016491//oxidoreductase activity;GO:0016679//oxidoreductase activity, acting on diphenols and related substances as donors;GO:0046872//metal ion binding;GO:0051536//iron-sulfur cluster binding;GO:0051537//2 iron, 2 sulfur cluster binding	GO:0055114//oxidation-reduction process
MD14G0070000	1.143	2.206	2.205	125.616	151.554	118.303	1.85133333333333	131.824333333333	6.15390821402709	3.51745729656738e-124	1.33734745968331e-121	GNS1	-	-	-	--	XP_008360676.2 glucan endo-1,3-beta-glucosidase, basic isoform-like [Malus domestica]	-	GO:0016020//membrane;GO:0016021//integral component of membrane	GO:0004553//hydrolase activity, hydrolyzing O-glycosyl compounds;GO:0015079//potassium ion transmembrane transporter activity;GO:0016787//hydrolase activity;GO:0016798//hydrolase activity, acting on glycosyl bonds	GO:0005975//carbohydrate metabolic process;GO:0008152//metabolic process;GO:0071805//potassium ion transmembrane transport
MD12G0128700	1.36	1.305	1.197	36.925	38.848	35.841	1.28733333333333	37.2046666666667	4.85302602455108	3.81820769899069e-124	1.44124979532837e-121	--	-	-	-	--	XP_008388094.2 uncharacterized protein LOC103450507 [Malus domestica]	-	-	-	-
MD10G0173900	138.085	151.893	139.208	4.293	3.176	3.98	143.062	3.81633333333333	-5.22831	9.20629360586777e-124	3.45025580651907e-121	At3g55800	Metabolism;Metabolism;Metabolism	Global and overview maps;Global and overview maps;Energy metabolism	K01100;K01100;K01100	--	XP_028965884.1 sedoheptulose-1,7-bisphosphatase, chloroplastic-like [Malus domestica]	ko01100//Metabolic pathways;ko01200//Carbon metabolism;ko00710//Carbon fixation in photosynthetic organisms	-	GO:0016791//phosphatase activity;GO:0042578//phosphoric ester hydrolase activity	GO:0005975//carbohydrate metabolic process
MD11G0098800	5.845	6.106	7.262	114.458	126.16	104.279	6.40433333333333	114.965666666667	4.16601086965294	1.23664403545559e-123	4.60171909590666e-121	DOF5.3	-	-	-	C2C2-Dof	XP_008385262.1 dof zinc finger protein DOF2.1-like isoform X1 [Malus domestica]	-	GO:0005634//nucleus	GO:0003677//DNA binding	GO:0006355//regulation of transcription, DNA-templated
MD06G0189000	8.917	13.472	10.777	157.994	166.616	151.067	11.0553333333333	158.559	3.84220533873588	2.36198865640884e-123	8.72738174820132e-121	PIN1A	-	-	-	--	XP_008374845.2 probable auxin efflux carrier component 1c [Malus domestica]	-	GO:0016020//membrane;GO:0016021//integral component of membrane	-	GO:0009734//auxin-activated signaling pathway;GO:0055085//transmembrane transport
MD16G0080500	529.012	508.934	609.849	21.619	22.464	25.293	549.265	23.1253333333333	-4.56996	3.23170537870492e-123	1.18574208258664e-120	--	-	-	-	--	XP_008340020.2 uncharacterized protein LOC103403004 [Malus domestica]	-	GO:0016020//membrane;GO:0016021//integral component of membrane	-	-
MD14G0205500	22.855	26.953	24.875	222.361	252.882	222.793	24.8943333333333	232.678666666667	3.22444965626703	3.75216257477052e-123	1.36009639441554e-120	PIN1A	-	-	-	--	XP_008393426.1 probable auxin efflux carrier component 1c [Malus domestica]	-	GO:0016020//membrane;GO:0016021//integral component of membrane	-	GO:0009734//auxin-activated signaling pathway;GO:0055085//transmembrane transport
MD12G0087600	5.371	2.119	2.028	78.518	73.58	78.614	3.17266666666667	76.904	4.59929078000051	3.75874775463622e-123	1.36009639441554e-120	At3g53190	Metabolism;Metabolism	Global and overview maps;Carbohydrate metabolism	K01728;K01728	--	XP_008372801.1 probable pectate lyase 12 [Malus domestica]	ko01100//Metabolic pathways;ko00040//Pentose and glucuronate interconversions	GO:0016020//membrane;GO:0016021//integral component of membrane	GO:0016829//lyase activity;GO:0030570//pectate lyase activity;GO:0046872//metal ion binding	GO:0045490//pectin catabolic process
MD14G0175400	0.276	0.912	0.431	260.496	247.732	272.405	0.539666666666667	260.211	8.91339765580432	5.1235207813576e-123	1.84123896134432e-120	EXPA15	-	-	-	--	XP_008367551.2 expansin-A1-like [Malus domestica]	-	GO:0005576//extracellular region;GO:0005618//cell wall;GO:0016020//membrane	-	GO:0009664//plant-type cell wall organization;GO:0071555//cell wall organization
MD05G0286500	1.676	2.964	2.259	88.474	90.871	89.834	2.29966666666667	89.7263333333333	5.28603479175743	5.34933605926288e-123	1.90931268270343e-120	PME18	Metabolism;Metabolism	Global and overview maps;Carbohydrate metabolism	K01051;K01051	--	XP_008371117.2 pectinesterase [Malus domestica]	ko01100//Metabolic pathways;ko00040//Pentose and glucuronate interconversions	-	GO:0004857//enzyme inhibitor activity;GO:0030599//pectinesterase activity	GO:0042545//cell wall modification
MD12G0136600	722.811	924.309	732.197	28.841	29.259	33.197	793.105666666667	30.4323333333333	-4.70384	4.06332887942643e-122	1.44050499760639e-119	LHCB4.1	Metabolism;Metabolism	Global and overview maps;Energy metabolism	K08915;K08915	--	NP_001306737.1 chlorophyll a-b binding protein CP29.1, chloroplastic-like [Pyrus x bretschneideri]	ko01100//Metabolic pathways;ko00196//Photosynthesis - antenna proteins	GO:0009507//chloroplast;GO:0009522//photosystem I;GO:0009523//photosystem II;GO:0009535//chloroplast thylakoid membrane;GO:0009536//plastid;GO:0009579//thylakoid;GO:0016020//membrane;GO:0016021//integral component of membrane	GO:0008236//serine-type peptidase activity;GO:0016168//chlorophyll binding	GO:0006508//proteolysis;GO:0009765//photosynthesis, light harvesting;GO:0015979//photosynthesis;GO:0018298//protein-chromophore linkage
MD09G0000600	473.279	471.692	504.207	17.35	18.917	22.02	483.059333333333	19.429	-4.63592	1.24608565377587e-121	4.38789409948404e-119	GAPA2	Metabolism;Metabolism;Metabolism	Global and overview maps;Global and overview maps;Energy metabolism	K05298;K05298;K05298	--	XP_008379036.1 glyceraldehyde-3-phosphate dehydrogenase A, chloroplastic [Malus domestica]	ko01100//Metabolic pathways;ko01200//Carbon metabolism;ko00710//Carbon fixation in photosynthetic organisms	-	GO:0016491//oxidoreductase activity;GO:0016620//oxidoreductase activity, acting on the aldehyde or oxo group of donors, NAD or NADP as acceptor;GO:0050661//NADP binding;GO:0051287//NAD binding	GO:0006006//glucose metabolic process;GO:0055114//oxidation-reduction process
MD15G0299100	300.859	247.847	330.549	4.968	2.87	4.372	293.085	4.07	-6.17015	1.49746156912837e-121	5.23792090726848e-119	PSBS	Metabolism	Energy metabolism	K03542	--	XP_008375547.1 photosystem II 22 kDa protein, chloroplastic-like [Malus domestica]	ko00195//Photosynthesis	GO:0009507//chloroplast;GO:0016020//membrane;GO:0016021//integral component of membrane	-	-
MD17G0039200	5.303	6.655	9.495	218.206	245.901	226.022	7.151	230.043	5.00761474366886	2.79287249165025e-121	9.70439959549041e-119	AATP1	-	-	-	--	XP_008341515.1 AAA-ATPase ASD, mitochondrial-like [Malus domestica]	-	-	GO:0000166//nucleotide binding;GO:0005524//ATP binding	-
MD05G0290800	289.671	299.704	295.567	14.933	16.254	16.292	294.980666666667	15.8263333333333	-4.22022	5.55500626424591e-121	1.91750045179246e-118	ATPC	Metabolism;Metabolism;Metabolism	Global and overview maps;Energy metabolism;Energy metabolism	K02115;K02115;K02115	--	XP_008371082.1 ATP synthase gamma chain, chloroplastic-like [Malus domestica]	ko01100//Metabolic pathways;ko00190//Oxidative phosphorylation;ko00195//Photosynthesis	GO:0045261//proton-transporting ATP synthase complex, catalytic core F(1)	GO:0016787//hydrolase activity;GO:0046933//proton-transporting ATP synthase activity, rotational mechanism;GO:0047624//adenosine-tetraphosphatase activity	GO:0015986//ATP synthesis coupled proton transport
MD09G0167200	7.433	5.697	8.486	147.797	156.944	147.17	7.20533333333333	150.637	4.38586718929709	7.46180341994612e-121	2.55886210351459e-118	CWINV1	Metabolism;Metabolism;Metabolism;Metabolism	Global and overview maps;Global and overview maps;Carbohydrate metabolism;Carbohydrate metabolism	K01193;K01193;K01193;K01193	--	NP_001280910.1 beta-fructofuranosidase, insoluble isoenzyme CWINV1-like precursor [Malus domestica]	ko01100//Metabolic pathways;ko01110//Biosynthesis of secondary metabolites;ko00500//Starch and sucrose metabolism;ko00052//Galactose metabolism	-	GO:0004553//hydrolase activity, hydrolyzing O-glycosyl compounds;GO:0016787//hydrolase activity;GO:0016798//hydrolase activity, acting on glycosyl bonds	GO:0005975//carbohydrate metabolic process;GO:0008152//metabolic process
MD14G0096900	17.998	19.799	21.094	265.3	255.431	275.54	19.6303333333333	265.423666666667	3.7571404394045	9.20472087576951e-121	3.13606035655763e-118	MDAR5	Metabolism;Metabolism	Global and overview maps;Carbohydrate metabolism	K08232;K08232	--	XP_017181664.2 monodehydroascorbate reductase, chloroplastic/mitochondrial isoform X1 [Malus domestica]	ko01100//Metabolic pathways;ko00053//Ascorbate and aldarate metabolism	-	GO:0016491//oxidoreductase activity;GO:0050660//flavin adenine dinucleotide binding	GO:0055114//oxidation-reduction process
MD15G0214700	364.071	363.77	409.454	23.748	22.587	19.24	379.098333333333	21.8583333333333	-4.11632	2.8301896299599e-120	9.58028319385395e-118	PETH	Metabolism;Metabolism	Global and overview maps;Energy metabolism	K02641;K02641	--	XP_008361344.1 ferredoxin--NADP reductase, leaf isozyme, chloroplastic [Malus domestica]	ko01100//Metabolic pathways;ko00195//Photosynthesis	-	GO:0016491//oxidoreductase activity	GO:0055114//oxidation-reduction process
MD16G0026300	302.998	332.606	390.102	11.846	10.581	10.198	341.902	10.875	-4.9745	4.35768406227587e-120	1.46563440627879e-117	HIPP20	-	-	-	--	XP_008339571.1 heavy metal-associated isoprenylated plant protein 20-like [Malus domestica]	-	-	GO:0046872//metal ion binding	GO:0030001//metal ion transport
MD04G0194000	21.28	13.922	14.088	515.227	465.398	585.616	16.43	522.080333333333	4.98986742826153	4.86255438386028e-120	1.62502231472854e-117	HEL	-	-	-	--	XP_008370705.2 pathogenesis-related protein PR-4 [Malus domestica]	-	-	-	GO:0042742//defense response to bacterium;GO:0050832//defense response to fungus
MD14G0073400	6.089	8.03	9.815	252.841	243.706	274.02	7.978	256.855666666667	5.00878696865713	5.51622993561779e-120	1.83180729279743e-117	DDB_G0268948	-	-	-	--	XP_008392394.1 putative methyltransferase DDB_G0268948 [Malus domestica]	-	-	GO:0008168//methyltransferase activity	-
MD11G0246800	2.638	3.467	2.852	72.664	72.176	76.046	2.98566666666667	73.6286666666667	4.62414256556829	8.21264929376185e-120	2.71007096317671e-117	At1g03010	-	-	-	--	XP_008386633.1 BTB/POZ domain-containing protein At1g03010-like isoform X1 [Malus domestica]	-	-	GO:0005515//protein binding	-
MD02G0111900	491.655	500.958	491.221	37.226	38.347	37.644	494.611333333333	37.739	-3.71217	1.45752097693867e-119	4.77957566362612e-117	PETH	Metabolism;Metabolism	Global and overview maps;Energy metabolism	K02641;K02641	--	XP_008394226.1 ferredoxin--NADP reductase, leaf isozyme, chloroplastic [Malus domestica]	ko01100//Metabolic pathways;ko00195//Photosynthesis	GO:0009507//chloroplast	GO:0004324//ferredoxin-NADP+ reductase activity;GO:0016491//oxidoreductase activity	GO:0055114//oxidation-reduction process
MD11G0135500	603.755	789.47	735.476	32.929	33.384	31.434	709.567	32.5823333333333	-4.44478	1.84642488308731e-119	6.01728079290837e-117	PSAO	Metabolism	Energy metabolism	K14332	--	XP_028944501.1 photosystem I subunit O-like [Malus domestica]	ko00195//Photosynthesis	-	-	-
MD16G0234400	230.296	186.784	210.688	2.818	3.787	3.395	209.256	3.33333333333333	-5.97216	3.46413623585574e-119	1.12195246927703e-116	GDH3	Metabolism;Metabolism;Metabolism;Metabolism;Metabolism	Global and overview maps;Global and overview maps;Global and overview maps;Carbohydrate metabolism;Amino acid metabolism	K02437;K02437;K02437;K02437;K02437	--	XP_008341065.1 glycine cleavage system H protein 3, mitochondrial-like [Malus domestica]	ko01100//Metabolic pathways;ko01110//Biosynthesis of secondary metabolites;ko01200//Carbon metabolism;ko00630//Glyoxylate and dicarboxylate metabolism;ko00260//Glycine, serine and threonine metabolism	GO:0005730//nucleolus;GO:0005960//glycine cleavage complex	GO:0005525//GTP binding	GO:0019464//glycine decarboxylation via glycine cleavage system
MD04G0137500	34.074	34.798	29.018	234.613	274.814	228.519	32.63	245.982	2.91428185610808	4.95894783626623e-119	1.59623358940624e-116	WNK5	-	-	-	--	XP_008370246.2 probable serine/threonine-protein kinase WNK5 isoform X2 [Malus domestica]	-	-	GO:0004672//protein kinase activity;GO:0005524//ATP binding	GO:0006468//protein phosphorylation
MD01G0030400	551.135	547.767	586.772	21.46	17.696	22.792	561.891333333333	20.6493333333333	-4.76612	7.47029411322772e-119	2.38994750934654e-116	SHM1	Metabolism;Metabolism;Metabolism;Metabolism;Metabolism;Metabolism;Metabolism;Metabolism	Global and overview maps;Global and overview maps;Global and overview maps;Global and overview maps;Carbohydrate metabolism;Amino acid metabolism;Metabolism of other amino acids;Metabolism of cofactors and vitamins	K00600;K00600;K00600;K00600;K00600;K00600;K00600;K00600	--	XP_028944859.1 serine hydroxymethyltransferase, mitochondrial [Malus domestica]	ko01100//Metabolic pathways;ko01110//Biosynthesis of secondary metabolites;ko01200//Carbon metabolism;ko01230//Biosynthesis of amino acids;ko00630//Glyoxylate and dicarboxylate metabolism;ko00260//Glycine, serine and threonine metabolism;ko00460//Cyanoamino acid metabolism;ko00670//One carbon pool by folate	-	GO:0003824//catalytic activity;GO:0004372//glycine hydroxymethyltransferase activity;GO:0016740//transferase activity;GO:0030170//pyridoxal phosphate binding	GO:0006730//one-carbon metabolic process;GO:0019264//glycine biosynthetic process from serine;GO:0035999//tetrahydrofolate interconversion
MD11G0222500	15.957	17.593	16.255	170.901	202.887	180.493	16.6016666666667	184.760333333333	3.47625506581092	1.0272365206948e-118	3.2664876222918e-116	CYP72A225	-	-	-	--	XP_008386388.1 cytochrome P450 CYP72A219-like [Malus domestica]	-	GO:0016020//membrane;GO:0016021//integral component of membrane	GO:0005506//iron ion binding;GO:0016705//oxidoreductase activity, acting on paired donors, with incorporation or reduction of molecular oxygen;GO:0020037//heme binding	GO:0055114//oxidation-reduction process
MD02G0054200	2.555	2.086	1.841	38.701	45.659	37.908	2.16066666666667	40.756	4.23746404001534	1.03685156913325e-118	3.27720048971588e-116	RDR3	-	-	-	--	TQD78988.1 hypothetical protein C1H46_035465 [Malus baccata]	-	-	GO:0003723//RNA binding;GO:0003968//RNA-directed RNA polymerase activity;GO:0016740//transferase activity;GO:0016779//nucleotidyltransferase activity	GO:0001172//transcription, RNA-templated;GO:0031047//gene silencing by RNA
MD01G0107300	2.145	2.556	1.127	122.383	118.374	128.296	1.94266666666667	123.017666666667	5.98468333013889	3.28170614903951e-118	1.03104525884913e-115	EXPA4	-	-	-	--	XP_008343537.1 expansin-A4-like [Malus domestica]	-	GO:0005576//extracellular region;GO:0005618//cell wall;GO:0016020//membrane	-	GO:0009664//plant-type cell wall organization;GO:0071555//cell wall organization
MD08G0182500	258.475	243.834	204.683	8.547	7.892	9.101	235.664	8.51333333333333	-4.79086	9.73225816768814e-118	3.03947691394203e-115	CAP10A	Metabolism;Metabolism	Global and overview maps;Energy metabolism	K08917;K08917	--	XP_008391511.1 chlorophyll a-b binding protein CP24 10A, chloroplastic [Malus domestica]	ko01100//Metabolic pathways;ko00196//Photosynthesis - antenna proteins	GO:0009507//chloroplast;GO:0009522//photosystem I;GO:0009523//photosystem II;GO:0009535//chloroplast thylakoid membrane;GO:0009536//plastid;GO:0009579//thylakoid;GO:0016020//membrane;GO:0016021//integral component of membrane	GO:0016168//chlorophyll binding	GO:0009765//photosynthesis, light harvesting;GO:0015979//photosynthesis;GO:0018298//protein-chromophore linkage
MD10G0146000	5.357	6.065	9.144	347.599	292.235	376.791	6.85533333333333	338.875	5.62738258060707	1.17328077080192e-117	3.64258553150504e-115	HSP26-A	Metabolism;Metabolism	Global and overview maps;Metabolism of other amino acids	K00799;K00799	--	XP_008382674.2 glutathione transferase GST 23-like [Malus domestica]	ko01100//Metabolic pathways;ko00480//Glutathione metabolism	-	GO:0005515//protein binding	-
MD11G0150300	2.518	1.342	1.325	79.33	81.679	71.503	1.72833333333333	77.504	5.4868173767149	3.02450397728453e-117	9.33468674589203e-115	LRP1	-	-	-	SRS	RXH83884.1 hypothetical protein DVH24_013129, partial [Malus domestica]	-	-	-	-
MD10G0159000	4.036	7.585	5.812	181.382	183.775	189.197	5.811	184.784666666667	4.99091478276604	5.45321494681298e-117	1.67321217444084e-114	At1g06620	-	-	-	--	XP_008382884.1 1-aminocyclopropane-1-carboxylate oxidase homolog 1-like [Malus domestica]	-	-	GO:0016491//oxidoreductase activity;GO:0046872//metal ion binding	GO:0055114//oxidation-reduction process
MD06G0104800	7.751	5.933	7.771	169.876	166.049	172.503	7.15166666666667	169.476	4.56665767801648	1.5711168475385e-116	4.79263713701454e-114	ERF114	-	-	-	AP2-EREBP	RXH95935.1 hypothetical protein DVH24_008435 [Malus domestica]	-	GO:0005634//nucleus	GO:0003677//DNA binding;GO:0003700//transcription factor activity, sequence-specific DNA binding;GO:0005544//calcium-dependent phospholipid binding	GO:0006355//regulation of transcription, DNA-templated;GO:0060548//negative regulation of cell death
MD12G0052200	149.083	144.169	148.286	3.384	5.018	4.15	147.179333333333	4.184	-5.13655	1.76716676755559e-116	5.3595205757287e-114	STR9	-	-	-	--	XP_008392996.2 rhodanese-like domain-containing protein 9, chloroplastic [Malus domestica]	-	GO:0016020//membrane;GO:0016021//integral component of membrane	-	-
MD05G0022600	4991.15	5712.2	5619.19	293.958	317.472	336.124	5440.84866666667	315.851333333333	-4.10651	2.03117668328399e-116	6.12481484014622e-114	--	-	-	-	--	XP_008381469.1 abscisic stress-ripening protein 5-like [Malus domestica]	-	-	-	-
MD08G0193500	2.33	15.789	1.614	122.403	112.4	122.427	6.57766666666667	119.076666666667	4.17817103217673	2.3349283401021e-116	7.00051543705582e-114	--	-	-	-	--	XP_028963197.1 12S seed storage globulin 1-like isoform X1 [Malus domestica]	-	-	GO:0045735//nutrient reservoir activity	-
MD03G0226500	0.32	1.102	0.935	63.973	70.632	68.31	0.785666666666667	67.6383333333333	6.42777994796054	2.68606830745382e-116	8.00753590656177e-114	At1g03010	-	-	-	--	XP_008366991.1 BTB/POZ domain-containing protein At1g03010-like isoform X1 [Malus domestica]	-	-	GO:0005515//protein binding	-
MD11G0232000	0.898	0.497	0.837	36.707	41.452	33.298	0.744	37.1523333333333	5.64200638977642	1.00456915971248e-115	2.97783811705054e-113	TIC	-	-	-	--	RXH84186.1 hypothetical protein DVH24_027085 [Malus domestica]	-	-	-	GO:0042752//regulation of circadian rhythm
MD02G0163400	0.659	0.364	0.628	86.384	93.895	75.091	0.550333333333333	85.1233333333333	7.27310512160659	1.07981511308345e-115	3.18290670523946e-113	ACS-1	Metabolism;Metabolism;Metabolism	Global and overview maps;Global and overview maps;Amino acid metabolism	K01762;K01762;K01762	--	RXI07012.1 hypothetical protein DVH24_026148 [Malus domestica]	ko01100//Metabolic pathways;ko01110//Biosynthesis of secondary metabolites;ko00270//Cysteine and methionine metabolism	-	GO:0003824//catalytic activity;GO:0030170//pyridoxal phosphate binding	GO:0009058//biosynthetic process
MD15G0148300	0.513	0.627	0.94	45.461	46.393	41.227	0.693333333333333	44.3603333333333	5.99957727351139	1.48398146622865e-115	4.349806679893e-113	--	-	-	-	--	XP_028950253.1 uncharacterized protein LOC103431457 isoform X3 [Malus domestica]	-	GO:0005689//U12-type spliceosomal complex	-	GO:0000398//mRNA splicing, via spliceosome
MD05G0018800	129.136	109.807	116.508	4.648	4.821	4.766	118.483666666667	4.745	-4.64214	2.92241592358778e-115	8.51851770437798e-113	OsI_04558	Metabolism;Metabolism;Metabolism;Metabolism;Metabolism;Metabolism;Metabolism	Global and overview maps;Global and overview maps;Global and overview maps;Carbohydrate metabolism;Energy metabolism;Carbohydrate metabolism;Carbohydrate metabolism	K03841;K03841;K03841;K03841;K03841;K03841;K03841	--	XP_008352768.1 fructose-1,6-bisphosphatase, cytosolic isoform X1 [Malus domestica]	ko01100//Metabolic pathways;ko01110//Biosynthesis of secondary metabolites;ko01200//Carbon metabolism;ko00010//Glycolysis / Gluconeogenesis;ko00710//Carbon fixation in photosynthetic organisms;ko00051//Fructose and mannose metabolism;ko00030//Pentose phosphate pathway	-	GO:0016787//hydrolase activity;GO:0016791//phosphatase activity;GO:0042132//fructose 1,6-bisphosphate 1-phosphatase activity;GO:0042578//phosphoric ester hydrolase activity	GO:0005975//carbohydrate metabolic process;GO:0016311//dephosphorylation
MD10G0145500	1344.35	1601.65	1383.22	84.15	82.371	88.614	1443.07233333333	85.045	-4.08477	5.40249214203014e-115	1.56606606468529e-112	PSAEB	Metabolism;Metabolism	Global and overview maps;Energy metabolism	K02693;K02693	--	XP_008349005.1 photosystem I reaction center subunit IV B, chloroplastic [Malus domestica]	ko01100//Metabolic pathways;ko00195//Photosynthesis	GO:0009522//photosystem I;GO:0009538//photosystem I reaction center	-	GO:0015979//photosynthesis
MD10G0009000	346.896	322.811	361.799	18.788	17.219	16.43	343.835333333333	17.479	-4.29802	2.51294785388289e-114	7.24446967019381e-112	TRXM	-	-	-	--	XP_008381719.2 thioredoxin M-type, chloroplastic-like [Malus domestica]	-	-	GO:0015035//protein disulfide oxidoreductase activity	GO:0006662//glycerol ether metabolic process;GO:0045454//cell redox homeostasis
MD10G0273800	248.619	219.254	230.422	14.377	16.254	12.919	232.765	14.5166666666667	-4.00309	6.71644890773817e-114	1.92567563547107e-111	ATPC	Metabolism;Metabolism;Metabolism	Global and overview maps;Energy metabolism;Energy metabolism	K02115;K02115;K02115	--	XP_008384076.2 ATP synthase gamma chain, chloroplastic [Malus domestica]	ko01100//Metabolic pathways;ko00190//Oxidative phosphorylation;ko00195//Photosynthesis	GO:0045261//proton-transporting ATP synthase complex, catalytic core F(1)	GO:0046933//proton-transporting ATP synthase activity, rotational mechanism	GO:0015986//ATP synthesis coupled proton transport
MD02G0189400	21.311	26.412	33.454	622.31	593.856	629.421	27.059	615.195666666667	4.50686491246843	1.17534936754948e-113	3.35153427264055e-111	SGPP	-	-	-	--	XP_028949327.1 haloacid dehalogenase-like hydrolase domain-containing protein Sgpp [Malus domestica]	-	-	GO:0016787//hydrolase activity	-
MD13G0015200	0.888	1.053	0.752	33.657	31.524	33.947	0.897666666666667	33.0426666666667	5.2020064881053	1.32140418100607e-113	3.74764511183927e-111	AHK4	Environmental Information Processing	Signal transduction	K14489	ARR-B	XP_008389146.2 histidine kinase 4 isoform X1 [Malus domestica]	ko04075//Plant hormone signal transduction	GO:0016020//membrane;GO:0016021//integral component of membrane	GO:0000155//phosphorelay sensor kinase activity;GO:0016301//kinase activity;GO:0016772//transferase activity, transferring phosphorus-containing groups	GO:0000160//phosphorelay signal transduction system;GO:0007165//signal transduction;GO:0016310//phosphorylation;GO:0023014//signal transduction by protein phosphorylation
MD09G0124200	46.867	64.434	66.849	2409.13	3237.84	1382.71	59.3833333333333	2343.22366666667	5.30229278182699	2.41861344013713e-113	6.82257042887716e-111	--	-	-	-	--	-	-	-	-	-
MD03G0042300	6.323	6.342	3.609	121.445	129.02	136.732	5.42466666666667	129.065666666667	4.57242697373991	7.81359871899328e-113	2.19232030795796e-110	CYP73A14	Metabolism;Metabolism;Metabolism;Metabolism;Metabolism;Metabolism	Global and overview maps;Global and overview maps;Biosynthesis of other secondary metabolites;Biosynthesis of other secondary metabolites;Metabolism of cofactors and vitamins;Biosynthesis of other secondary metabolites	K00487;K00487;K00487;K00487;K00487;K00487	--	XP_028955397.1 trans-cinnamate 4-monooxygenase-like [Malus domestica]	ko01100//Metabolic pathways;ko01110//Biosynthesis of secondary metabolites;ko00940//Phenylpropanoid biosynthesis;ko00941//Flavonoid biosynthesis;ko00130//Ubiquinone and other terpenoid-quinone biosynthesis;ko00945//Stilbenoid, diarylheptanoid and gingerol biosynthesis	-	GO:0005506//iron ion binding;GO:0016705//oxidoreductase activity, acting on paired donors, with incorporation or reduction of molecular oxygen;GO:0020037//heme binding	GO:0055114//oxidation-reduction process
MD03G0180300	1136.97	1190.37	920.302	24.479	25.047	35.019	1082.54633333333	28.1816666666667	-5.26353	9.83604543000548e-113	2.74509378522089e-110	LHCB3	Metabolism;Metabolism	Global and overview maps;Energy metabolism	K08914;K08914	--	XP_008366442.1 chlorophyll a-b binding protein 13, chloroplastic [Malus domestica]	ko01100//Metabolic pathways;ko00196//Photosynthesis - antenna proteins	GO:0009507//chloroplast;GO:0009522//photosystem I;GO:0009523//photosystem II;GO:0009535//chloroplast thylakoid membrane;GO:0009536//plastid;GO:0009579//thylakoid;GO:0016020//membrane;GO:0016021//integral component of membrane	GO:0016168//chlorophyll binding	GO:0009765//photosynthesis, light harvesting;GO:0015979//photosynthesis;GO:0018298//protein-chromophore linkage
MD06G0138000	2.797	3.458	5.614	134.111	129.783	143.025	3.95633333333333	135.639666666667	5.09947135110214	1.24359771234085e-112	3.45233252757143e-110	TIC32B	-	-	-	--	XP_008364605.1 short-chain dehydrogenase TIC 32, chloroplastic-like [Malus domestica]	-	-	-	-
MD05G0002100	14.759	12.147	13.396	216.754	266.972	160.574	13.434	214.766666666667	3.99880925490125	1.67064044607489e-112	4.61342962761353e-110	--	-	-	-	--	XP_008361399.3 leucine-rich repeat protein FLOR 1-like [Malus domestica]	-	-	GO:0005515//protein binding	-
MD01G0118900	3.764	5.336	4.199	87.104	84.983	82.155	4.433	84.7473333333333	4.25681270538475	6.62359560083252e-112	1.81951211510199e-109	LAX1	Environmental Information Processing	Signal transduction	K13946	--	RXI08832.1 hypothetical protein DVH24_022976 [Malus domestica]	ko04075//Plant hormone signal transduction	GO:0016020//membrane;GO:0016021//integral component of membrane	-	-
MD09G0170100	28.051	21.932	29.366	421.336	410.743	445.497	26.4496666666667	425.858666666667	4.00905	9.93443514736548e-112	2.71479137141652e-109	At1g17710	Metabolism;Metabolism	Global and overview maps;Metabolism of cofactors and vitamins	K13248;K13248	--	XP_008391309.1 inorganic pyrophosphatase 1-like [Malus domestica]	ko01100//Metabolic pathways;ko00750//Vitamin B6 metabolism	GO:0005634//nucleus	GO:0003677//DNA binding;GO:0016791//phosphatase activity;GO:0046872//metal ion binding	GO:0006355//regulation of transcription, DNA-templated;GO:0016311//dephosphorylation
MD08G0196300	69.876	70.499	74.017	1.529	1.594	2.227	71.464	1.78333333333333	-5.32457	2.2068415809307e-111	5.99940746467731e-109	AKT2	-	-	-	--	XP_028963220.1 potassium channel AKT2/3 isoform X1 [Malus domestica]	-	GO:0016020//membrane;GO:0016021//integral component of membrane	GO:0005216//ion channel activity;GO:0005244//voltage-gated ion channel activity;GO:0005249//voltage-gated potassium channel activity;GO:0005267//potassium channel activity;GO:0005515//protein binding	GO:0006811//ion transport;GO:0006813//potassium ion transport;GO:0034765//regulation of ion transmembrane transport;GO:0055085//transmembrane transport;GO:0071805//potassium ion transmembrane transport
MD17G0165200	376.822	386.357	400.916	18.691	16.114	18.631	388.031666666667	17.812	-4.44525	3.82057104276209e-111	1.03328722408063e-108	PSAH2	Metabolism	Energy metabolism	K02695	--	XP_008342677.1 photosystem I reaction center subunit VI-2, chloroplastic-like [Malus domestica]	ko00195//Photosynthesis	GO:0009522//photosystem I;GO:0009538//photosystem I reaction center	-	GO:0015979//photosynthesis
MD05G0273700	33.053	39.437	32.552	0.361	0.315	0.156	35.014	0.277333333333333	-6.98017	5.55897667041176e-111	1.49573532278546e-108	Cdlc2	-	-	-	--	XP_008364134.2 dynein light chain 1, cytoplasmic-like [Malus domestica]	-	GO:0030286//dynein complex	-	GO:0007017//microtubule-based process
MD15G0241100	5.044	6.849	10.873	366.129	386.048	349.898	7.58866666666667	367.358333333333	5.59719776604456	1.74716754750951e-110	4.67706055524126e-108	Bp10	-	-	-	--	RXH75263.1 hypothetical protein DVH24_029984 [Malus domestica]	-	-	GO:0005507//copper ion binding;GO:0016491//oxidoreductase activity	GO:0055114//oxidation-reduction process
MD13G0220800	7.337	7.135	9.246	121.908	135.251	123.887	7.906	127.015333333333	4.00591090475369	1.99915225400453e-110	5.32444266310203e-108	At5g57480	-	-	-	--	XP_008362379.1 AAA-ATPase At5g57480 [Malus domestica]	-	-	GO:0005524//ATP binding	-
MD11G0258800	338.296	492.658	541.792	0.06	0.108	0.586	457.582	0.251333333333333	-10.8302	2.43609610706557e-110	6.45540861340993e-108	At3g01520	-	-	-	--	XP_008386726.1 universal stress protein A-like protein [Malus domestica]	-	-	-	-
MD07G0165100	4.166	1.914	2.514	141.621	122.403	151.168	2.86466666666667	138.397333333333	5.59430505849855	7.27881267024111e-110	1.91911931247342e-107	EXPA4	-	-	-	--	XP_008371813.1 expansin-A4-like [Malus domestica]	-	GO:0005576//extracellular region;GO:0005618//cell wall;GO:0016020//membrane	-	GO:0009664//plant-type cell wall organization;GO:0071555//cell wall organization
MD05G0282200	2092.69	2280.54	1909.93	83.675	83.899	104.894	2094.39033333333	90.8226666666667	-4.52733	1.25610307747375e-109	3.29526081344463e-107	PSBQ2	Metabolism	Energy metabolism	K08901	--	XP_008371207.1 oxygen-evolving enhancer protein 3-2, chloroplastic [Malus domestica]	ko00195//Photosynthesis	GO:0009523//photosystem II;GO:0009654//photosystem II oxygen evolving complex;GO:0019898//extrinsic component of membrane	GO:0005509//calcium ion binding	GO:0015979//photosynthesis
MD08G0028200	4.029	3.317	3.052	73.424	72.856	68.572	3.466	71.6173333333333	4.36896524139343	2.10948916229763e-109	5.50650136156379e-107	CYP734A1	-	-	-	--	XP_028962487.1 cytochrome P450 734A1-like [Malus domestica]	-	-	GO:0005506//iron ion binding;GO:0016705//oxidoreductase activity, acting on paired donors, with incorporation or reduction of molecular oxygen;GO:0020037//heme binding	GO:0055114//oxidation-reduction process
MD09G0063000	50.145	35.101	45.008	482.012	547.587	441.348	43.418	490.315666666667	3.49734568313143	3.96702110632192e-109	1.0304042742896e-106	CSLH1	-	-	-	--	XP_028963703.1 cellulose synthase-like protein H1 isoform X2 [Malus domestica]	-	GO:0016020//membrane;GO:0016021//integral component of membrane	GO:0016740//transferase activity;GO:0016757//transferase activity, transferring glycosyl groups;GO:0016760//cellulose synthase (UDP-forming) activity	GO:0030244//cellulose biosynthetic process;GO:0071555//cell wall organization
MD03G0016700	38.42	31.639	33.714	464.444	456.071	532.722	34.591	484.412333333333	3.8077669704338	9.85276130673602e-109	2.54657477951638e-106	LECRK3	-	-	-	--	XP_008352754.2 G-type lectin S-receptor-like serine/threonine-protein kinase LECRK3 [Malus domestica]	-	GO:0016020//membrane;GO:0016021//integral component of membrane	-	-
MD13G0093700	832.445	714.893	597.743	23.088	36.929	22.535	715.027	27.5173333333333	-4.69959	1.1026829600932e-108	2.83605733089068e-106	PSBY	Metabolism	Energy metabolism	K02723	--	XP_008367044.3 photosystem II core complex proteins psbY, chloroplastic-like [Malus domestica]	ko00195//Photosynthesis	GO:0009523//photosystem II;GO:0016021//integral component of membrane	GO:0030145//manganese ion binding	GO:0015979//photosynthesis
MD05G0013600	0.703	1.047	2.857	213.878	216.766	235.986	1.53566666666667	222.21	7.1769148355894	6.36898000918353e-108	1.63008606400898e-105	--	-	-	-	--	XP_008339140.1 pathogen-related protein-like [Malus domestica]	-	-	-	-
MD04G0090500	46.406	31.387	28.739	457.266	388.801	445.665	35.5106666666667	430.577333333333	3.59994802398018	1.15423644568322e-107	2.93982902097607e-105	GSTL3	Metabolism;Metabolism	Global and overview maps;Metabolism of other amino acids	K00799;K00799	--	RZB72388.1 Glutathione S-transferase L3 isoform B [Glycine soja]	ko01100//Metabolic pathways;ko00480//Glutathione metabolism	-	GO:0005515//protein binding	-
MD08G0171100	3.696	3.67	4.023	64.589	79.875	61.372	3.79633333333333	68.612	4.17578234334772	1.44698704490386e-107	3.66765779091864e-105	BHLH93	-	-	-	bHLH	XP_008357567.2 transcription factor bHLH61-like [Malus domestica]	-	-	GO:0046983//protein dimerization activity	-
MD13G0131600	3.295	4.109	3.378	76.215	79.819	64.571	3.594	73.535	4.35476877010807	2.47672351155959e-107	6.24753505790907e-105	MYB108	-	-	-	ARR-B	XP_008390410.1 transcription factor MYB108-like [Malus domestica]	-	-	GO:0003677//DNA binding	-
MD09G0159900	250.97	222.991	198.139	2.505	1.548	2.641	224.033333333333	2.23133333333333	-6.64966	2.75668868372314e-107	6.92047568696582e-105	ABP19A	-	-	-	--	XP_008391398.1 auxin-binding protein ABP19a-like [Malus domestica]	-	GO:0005576//extracellular region;GO:0005618//cell wall;GO:0048046//apoplast	GO:0030145//manganese ion binding;GO:0045735//nutrient reservoir activity;GO:0046872//metal ion binding	-
MD10G0161400	6.501	6.475	6.466	79.05	82.324	74.672	6.48066666666667	78.682	3.60181949361842	1.14719978001719e-106	2.86625133609247e-104	CYP94A1	Metabolism	Lipid metabolism	K20769	--	RXH86486.1 hypothetical protein DVH24_021759 [Malus domestica]	ko00073//Cutin, suberine and wax biosynthesis	-	GO:0005506//iron ion binding;GO:0016705//oxidoreductase activity, acting on paired donors, with incorporation or reduction of molecular oxygen;GO:0020037//heme binding	GO:0055114//oxidation-reduction process
MD01G0017700	65.728	85.604	79.609	1190.5	1133.38	1285.02	76.9803333333333	1202.97033333333	3.96596733597591	2.36979451884099e-106	5.89281416182697e-104	ANN2	-	-	-	--	XP_028962084.1 annexin D2-like [Malus domestica]	-	-	GO:0005509//calcium ion binding;GO:0005544//calcium-dependent phospholipid binding	-
MD15G0017800	1.367	1.152	0.311	71.686	76.595	73.52	0.943333333333333	73.9336666666667	6.29232000668874	2.79353755916034e-106	6.91374191764267e-104	CKX5	Metabolism	Metabolism of terpenoids and polyketides	K00279	--	XP_008387997.1 cytokinin dehydrogenase 5-like [Malus domestica]	ko00908//Zeatin biosynthesis	-	GO:0003824//catalytic activity;GO:0016491//oxidoreductase activity;GO:0019139//cytokinin dehydrogenase activity;GO:0050660//flavin adenine dinucleotide binding;GO:0071949//FAD binding	GO:0009690//cytokinin metabolic process;GO:0055114//oxidation-reduction process
MD16G0094900	225.678	206.963	196.357	5.66	7.288	5.383	209.666	6.11033333333333	-5.1007	3.33396421730967e-106	8.21250866449784e-104	PSBY	Metabolism	Energy metabolism	K02723	--	XP_008361814.2 photosystem II core complex proteins psbY, chloroplastic-like [Malus domestica]	ko00195//Photosynthesis	GO:0009523//photosystem II;GO:0016021//integral component of membrane	GO:0030145//manganese ion binding	GO:0015979//photosynthesis
MD05G0100500	370.377	405.391	418.451	17.799	15.356	19.181	398.073	17.4453333333333	-4.51212	6.01604654990183e-106	1.47499967467406e-103	HPR	Metabolism;Metabolism;Metabolism;Metabolism;Metabolism	Global and overview maps;Global and overview maps;Global and overview maps;Carbohydrate metabolism;Amino acid metabolism	K15893;K15893;K15893;K15893;K15893	--	XP_008356334.1 glycerate dehydrogenase [Malus domestica]	ko01100//Metabolic pathways;ko01110//Biosynthesis of secondary metabolites;ko01200//Carbon metabolism;ko00630//Glyoxylate and dicarboxylate metabolism;ko00260//Glycine, serine and threonine metabolism	-	GO:0016491//oxidoreductase activity;GO:0016616//oxidoreductase activity, acting on the CH-OH group of donors, NAD or NADP as acceptor;GO:0051287//NAD binding	GO:0055114//oxidation-reduction process
MD01G0116600	199.281	217.101	217.558	5.434	2.885	4.097	211.313333333333	4.13866666666667	-5.67407	9.6090299142248e-106	2.34496084436998e-103	At3g55800	Metabolism;Metabolism;Metabolism	Global and overview maps;Global and overview maps;Energy metabolism	K01100;K01100;K01100	--	TQD84673.1 hypothetical protein C1H46_029761 [Malus baccata]	ko01100//Metabolic pathways;ko01200//Carbon metabolism;ko00710//Carbon fixation in photosynthetic organisms	-	GO:0005507//copper ion binding;GO:0016791//phosphatase activity;GO:0042578//phosphoric ester hydrolase activity	GO:0005975//carbohydrate metabolic process;GO:0016311//dephosphorylation
MD05G0031700	4.653	4.17	3.573	62.959	73.246	60.923	4.132	65.7093333333333	3.99118614574305	3.23459770613772e-105	7.854702077858e-103	--	-	-	-	--	RXI00283.1 hypothetical protein DVH24_037831 [Malus domestica]	-	-	GO:0005515//protein binding	-
MSTRG.24974	1.743	2.683	2.316	45.331	44.373	42.896	2.24733333333333	44.2	4.2977603379031	3.24859028530759e-105	7.854702077858e-103	--	-	-	-	--	Development and Cell Death domain protein [Prunus dulcis]	-	-	-	-
MD10G0186600	0.962	0.726	0.649	31.989	34.217	30.748	0.779	32.318	5.37457078113191	1.58291275637249e-104	3.80973699547486e-102	EIX1	-	-	-	--	XP_008350455.2 receptor-like protein EIX2 [Malus domestica]	-	GO:0016020//membrane;GO:0016021//integral component of membrane	GO:0005515//protein binding	-
MD14G0075200	7.851	5.735	7.616	128.532	126.014	123	7.06733333333333	125.848666666667	4.1543801655414	2.52937464728004e-104	6.05987347002233e-102	RR10	Environmental Information Processing	Signal transduction	K14492	ARR-B	XP_008392405.2 two-component response regulator ARR9-like [Malus domestica]	ko04075//Plant hormone signal transduction	-	-	GO:0000160//phosphorelay signal transduction system
MD07G0195100	46.226	67.253	66.802	0.272	0.636	0.255	60.0936666666667	0.387666666666667	-7.27625	2.82500889937054e-104	6.73738940600789e-102	XA21	-	-	-	--	XP_028961810.1 probable LRR receptor-like serine/threonine-protein kinase At3g47570 isoform X2 [Malus domestica]	-	-	GO:0004672//protein kinase activity;GO:0005515//protein binding;GO:0005524//ATP binding	GO:0006468//protein phosphorylation
MD10G0291500	44.41	53.739	60.366	1.635	1.23	1.127	52.8383333333333	1.33066666666667	-5.31136	6.04359406736491e-104	1.4348203326991e-101	RFS2	-	-	-	--	XP_008384206.2 probable galactinol--sucrose galactosyltransferase 2 isoform X1 [Malus domestica]	-	-	-	-
MD03G0132600	6.837	7.419	10.649	167.376	166.932	164.983	8.30166666666667	166.430333333333	4.32537358539287	6.21285920220889e-104	1.46836169649323e-101	BACOVA_02659	Metabolism;Metabolism;Metabolism;Metabolism;Metabolism	Global and overview maps;Global and overview maps;Biosynthesis of other secondary metabolites;Carbohydrate metabolism;Metabolism of other amino acids	K05349;K05349;K05349;K05349;K05349	--	RXI04933.1 hypothetical protein DVH24_039207 [Malus domestica]	ko01100//Metabolic pathways;ko01110//Biosynthesis of secondary metabolites;ko00940//Phenylpropanoid biosynthesis;ko00500//Starch and sucrose metabolism;ko00460//Cyanoamino acid metabolism	-	GO:0004553//hydrolase activity, hydrolyzing O-glycosyl compounds;GO:0016787//hydrolase activity	GO:0005975//carbohydrate metabolic process
MD04G0150500	0.632	0.5	0.851	51.963	69.869	38.971	0.661	53.601	6.34146583442598	1.57654099378657e-103	3.70932524044815e-101	At1g11820	-	-	-	--	XP_008363961.2 protein transport protein sec31-like isoform X1 [Malus domestica]	-	-	GO:0004553//hydrolase activity, hydrolyzing O-glycosyl compounds;GO:0016787//hydrolase activity	GO:0005975//carbohydrate metabolic process
MD10G0243800	242.564	276.201	289.202	16.809	15.899	15.947	269.322333333333	16.2183333333333	-4.05364	1.91413492238952e-103	4.48351924588989e-101	TPT	-	-	-	--	XP_008383693.1 triose phosphate/phosphate translocator, chloroplastic isoform X1 [Malus domestica]	-	GO:0005634//nucleus;GO:0016020//membrane;GO:0016021//integral component of membrane	GO:0003677//DNA binding;GO:0022857//transmembrane transporter activity	GO:0006351//transcription, DNA-templated;GO:0006355//regulation of transcription, DNA-templated;GO:0055085//transmembrane transport
MD14G0017300	34.955	35.609	39.342	448.7	425.378	497.983	36.6353333333333	457.353666666667	3.64200256992145	7.97960238494517e-103	1.86077234637024e-100	AFRR	Metabolism;Metabolism	Global and overview maps;Carbohydrate metabolism	K08232;K08232	--	XP_008391762.2 monodehydroascorbate reductase-like [Malus domestica]	ko01100//Metabolic pathways;ko00053//Ascorbate and aldarate metabolism	-	GO:0016491//oxidoreductase activity;GO:0050660//flavin adenine dinucleotide binding	GO:0055114//oxidation-reduction process
MD08G0044300	70.135	65.532	79.5	1.857	2.267	1.754	71.7223333333333	1.95933333333333	-5.19399	1.66196496305004e-102	3.85840609209334e-100	TIC55	-	-	-	--	RXH91355.1 hypothetical protein DVH24_020378 [Malus domestica]	-	GO:0016020//membrane;GO:0016021//integral component of membrane	GO:0010277//chlorophyllide a oxygenase [overall] activity;GO:0016491//oxidoreductase activity;GO:0051537//2 iron, 2 sulfur cluster binding	GO:0055114//oxidation-reduction process
MD07G0142400	18.438	24.187	22.84	298.988	280.136	304.785	21.8216666666667	294.636333333333	3.75510214927224	3.8654461313066e-102	8.93445936640505e-100	ADK2	Metabolism;Metabolism	Global and overview maps;Nucleotide metabolism	K00856;K00856	--	RXH94253.1 hypothetical protein DVH24_023937 [Malus domestica]	ko01100//Metabolic pathways;ko00230//Purine metabolism	-	GO:0004001//adenosine kinase activity;GO:0016773//phosphotransferase activity, alcohol group as acceptor	GO:0006166//purine ribonucleoside salvage;GO:0006167//AMP biosynthetic process
MD02G0008400	226.588	207.731	227.828	7.935	6.595	9.251	220.715666666667	7.927	-4.79927	7.58029556928674e-102	1.74439889442692e-99	GAPN	Metabolism;Metabolism;Metabolism;Metabolism	Global and overview maps;Global and overview maps;Carbohydrate metabolism;Carbohydrate metabolism	K00131;K00131;K00131;K00131	--	XP_008384496.2 NADP-dependent glyceraldehyde-3-phosphate dehydrogenase isoform X2 [Malus domestica]	ko01100//Metabolic pathways;ko01200//Carbon metabolism;ko00010//Glycolysis / Gluconeogenesis;ko00030//Pentose phosphate pathway	-	GO:0016491//oxidoreductase activity;GO:0016620//oxidoreductase activity, acting on the aldehyde or oxo group of donors, NAD or NADP as acceptor	GO:0055114//oxidation-reduction process
MD05G0171500	846.584	944.431	836.71	39.779	27.886	36.354	875.908333333333	34.673	-4.6589	8.40746955321086e-102	1.92630180138807e-99	PSBW	Metabolism	Energy metabolism	K02721	--	XP_008372312.1 photosystem II reaction center W protein, chloroplastic-like [Malus domestica]	ko00195//Photosynthesis	GO:0009507//chloroplast;GO:0009523//photosystem II	-	GO:0015979//photosynthesis
MD05G0073200	11.152	51.048	14.627	153.606	157.808	128.752	25.609	146.722	2.51836238619619	1.05924419774472e-101	2.41636628553348e-99	PGDH1	Metabolism;Metabolism;Metabolism;Metabolism;Metabolism;Metabolism	Global and overview maps;Global and overview maps;Global and overview maps;Global and overview maps;Amino acid metabolism;Amino acid metabolism	K00058;K00058;K00058;K00058;K00058;K00058	--	XP_028957938.1 D-3-phosphoglycerate dehydrogenase 1, chloroplastic-like [Malus domestica]	ko01100//Metabolic pathways;ko01110//Biosynthesis of secondary metabolites;ko01200//Carbon metabolism;ko01230//Biosynthesis of amino acids;ko00270//Cysteine and methionine metabolism;ko00260//Glycine, serine and threonine metabolism	-	GO:0004617//phosphoglycerate dehydrogenase activity;GO:0016491//oxidoreductase activity;GO:0016616//oxidoreductase activity, acting on the CH-OH group of donors, NAD or NADP as acceptor;GO:0051287//NAD binding	GO:0006564//L-serine biosynthetic process;GO:0008652//cellular amino acid biosynthetic process;GO:0055114//oxidation-reduction process
MD13G0080800	85.566	88.012	89.917	1.349	0.923	1.646	87.8316666666667	1.306	-6.07151	1.10531969606373e-101	2.51055903952692e-99	EO	-	-	-	--	XP_008389642.1 2-methylene-furan-3-one reductase-like [Malus domestica]	-	-	GO:0008270//zinc ion binding;GO:0016491//oxidoreductase activity	GO:0055114//oxidation-reduction process
MD17G0030400	3.302	3.484	4.195	61.921	62.629	63.208	3.66033333333333	62.586	4.09579303299049	1.96983308616476e-101	4.45487941227985e-99	AO	Metabolism;Metabolism;Metabolism	Global and overview maps;Amino acid metabolism;Metabolism of cofactors and vitamins	K00278;K00278;K00278	--	XP_028952898.1 L-aspartate oxidase, chloroplastic isoform X2 [Malus domestica]	ko01100//Metabolic pathways;ko00250//Alanine, aspartate and glutamate metabolism;ko00760//Nicotinate and nicotinamide metabolism	GO:0009507//chloroplast	GO:0008734//L-aspartate oxidase activity;GO:0016491//oxidoreductase activity;GO:0044318//L-aspartate:fumarate oxidoreductase activity	GO:0009435//NAD biosynthetic process;GO:0019363//pyridine nucleotide biosynthetic process;GO:0055114//oxidation-reduction process
MD04G0151900	9.645	10.259	7.554	164.622	144.819	165.429	9.15266666666667	158.29	4.11223416589204	3.06167069458587e-101	6.89440935637475e-99	RBCS	Metabolism;Metabolism;Metabolism;Metabolism;Metabolism	Global and overview maps;Global and overview maps;Global and overview maps;Energy metabolism;Carbohydrate metabolism	K01602;K01602;K01602;K01602;K01602	--	XP_028957220.1 ribulose bisphosphate carboxylase small chain clone 512-like [Malus domestica]	ko01100//Metabolic pathways;ko01110//Biosynthesis of secondary metabolites;ko01200//Carbon metabolism;ko00710//Carbon fixation in photosynthetic organisms;ko00630//Glyoxylate and dicarboxylate metabolism	GO:0009536//plastid	GO:0004497//monooxygenase activity;GO:0016491//oxidoreductase activity;GO:0016829//lyase activity;GO:0016984//ribulose-bisphosphate carboxylase activity	GO:0009853//photorespiration;GO:0015977//carbon fixation;GO:0015979//photosynthesis;GO:0055114//oxidation-reduction process
MD16G0123900	0.972	1.228	1.491	79.925	90.118	62.938	1.23033333333333	77.6603333333333	5.98005675761384	4.14924308391394e-101	9.3035250481537e-99	--	-	-	-	--	TQD96898.1 hypothetical protein C1H46_017503 [Malus baccata]	-	-	GO:0030247//polysaccharide binding	-
MD14G0021800	194.652	224.246	195.246	7.9	4.775	4.759	204.714666666667	5.81133333333333	-5.1386	5.18343815751242e-101	1.15729631169516e-98	--	-	-	-	--	XP_028948752.1 uncharacterized protein LOC103454006 [Malus domestica]	-	GO:0005623//cell	GO:0005515//protein binding;GO:0009055//electron carrier activity;GO:0015035//protein disulfide oxidoreductase activity	GO:0022900//electron transport chain;GO:0045454//cell redox homeostasis;GO:0055114//oxidation-reduction process
MD15G0297800	1.997	2.844	2.162	65.997	78.118	71.095	2.33433333333333	71.7366666666667	4.94162821836637	5.93332528858423e-101	1.31910894593829e-98	RR4	Environmental Information Processing	Signal transduction	K14492	ARR-B	TQD82914.1 hypothetical protein C1H46_031534, partial [Malus baccata]	ko04075//Plant hormone signal transduction	-	-	GO:0000160//phosphorelay signal transduction system
MD04G0184000	80.132	85.039	86.504	2.491	2.909	2.363	83.8916666666667	2.58766666666667	-5.0188	9.19598596180666e-101	2.03584384575558e-98	--	-	-	-	--	XP_008370835.3 uncharacterized protein LOC103434278 [Malus domestica]	-	GO:0016020//membrane;GO:0016021//integral component of membrane	-	-
MD15G0119600	6.556	4.662	6.152	70.55	90.631	64.579	5.79	75.2533333333333	3.70012023388687	5.18847828972709e-100	1.14381965926639e-97	BGAL10	-	-	-	--	XP_008394191.2 beta-galactosidase 10 [Malus domestica]	-	GO:0009341//beta-galactosidase complex	GO:0004553//hydrolase activity, hydrolyzing O-glycosyl compounds;GO:0004565//beta-galactosidase activity;GO:0016787//hydrolase activity;GO:0016798//hydrolase activity, acting on glycosyl bonds;GO:0030246//carbohydrate binding	GO:0005975//carbohydrate metabolic process;GO:0008152//metabolic process
MD09G0043900	1.902	2.479	2.565	98.512	97.494	88.666	2.31533333333333	94.8906666666667	5.35697437734142	7.18582597085512e-100	1.57751429723358e-97	PRE1	-	-	-	--	XP_008379346.1 transcription factor PRE1 [Malus domestica]	-	-	GO:0046983//protein dimerization activity	-
MD16G0125900	45.045	39.686	38.036	298.197	304.81	306.391	40.9223333333333	303.132666666667	2.88898901754386	1.93781243854387e-99	4.23638095939667e-97	tal	Metabolism;Metabolism;Metabolism;Metabolism;Metabolism	Global and overview maps;Global and overview maps;Global and overview maps;Global and overview maps;Carbohydrate metabolism	K00616;K00616;K00616;K00616;K00616	--	XP_008369618.1 uncharacterized protein LOC103433158 [Malus domestica]	ko01100//Metabolic pathways;ko01110//Biosynthesis of secondary metabolites;ko01200//Carbon metabolism;ko01230//Biosynthesis of amino acids;ko00030//Pentose phosphate pathway	GO:0005737//cytoplasm	GO:0003755//peptidyl-prolyl cis-trans isomerase activity;GO:0003824//catalytic activity;GO:0004801//sedoheptulose-7-phosphate:D-glyceraldehyde-3-phosphate glyceronetransferase activity;GO:0016757//transferase activity, transferring glycosyl groups;GO:0016853//isomerase activity	GO:0000413//protein peptidyl-prolyl isomerization;GO:0005975//carbohydrate metabolic process;GO:0006098//pentose-phosphate shunt;GO:0006486//protein glycosylation
MD03G0060700	96.243	63.234	73.744	2.301	1.882	1.29	77.7403333333333	1.82433333333333	-5.41322	5.42917264182668e-99	1.18198269780648e-96	At3g47570	-	-	-	--	XP_008363412.2 putative receptor-like protein kinase At3g47110 [Malus domestica]	-	-	GO:0004672//protein kinase activity;GO:0005515//protein binding;GO:0005524//ATP binding	GO:0006468//protein phosphorylation
MD01G0056800	458.887	471.073	466.902	39.448	36.035	35.551	465.620666666667	37.0113333333333	-3.65312	2.04171081577457e-98	4.42663153231654e-96	CURT1A	-	-	-	--	XP_008348370.1 protein CURVATURE THYLAKOID 1A, chloroplastic isoform X1 [Malus domestica]	-	GO:0009579//thylakoid;GO:0016020//membrane;GO:0016021//integral component of membrane	-	-
MD15G0121400	100.829	105.943	100.995	5.825	5.395	3.678	102.589	4.966	-4.36865	2.33952204898327e-98	5.05144209325326e-96	At5g03795	-	-	-	--	RXH74154.1 hypothetical protein DVH24_028875 [Malus domestica]	-	GO:0016020//membrane;GO:0016021//integral component of membrane	GO:0016757//transferase activity, transferring glycosyl groups	GO:0006486//protein glycosylation
MD09G0160300	0.523	0.75	0.218	58.707	65.287	50.942	0.497	58.312	6.87440314352304	3.43438464629604e-98	7.38505301728937e-96	AIL1	-	-	-	AP2-EREBP	XP_008391390.2 AP2-like ethylene-responsive transcription factor AIL1 [Malus domestica]	-	GO:0005634//nucleus	GO:0003677//DNA binding;GO:0003700//transcription factor activity, sequence-specific DNA binding	GO:0006355//regulation of transcription, DNA-templated
MD05G0243500	233.325	196.149	171.166	4.343	6.855	5.284	200.213333333333	5.494	-5.18754	7.52719513295067e-98	1.61198724177819e-95	CAB3	Metabolism;Metabolism	Global and overview maps;Energy metabolism	K08912;K08912	--	KAB2637225.1 chlorophyll a-b binding protein of LHCII type 1 [Pyrus ussuriensis x Pyrus communis]	ko01100//Metabolic pathways;ko00196//Photosynthesis - antenna proteins	GO:0016020//membrane	-	GO:0009765//photosynthesis, light harvesting
MD17G0035200	7.941	8.587	3.525	89.893	90.942	91.43	6.68433333333333	90.755	3.76312154384299	1.24232415738651e-97	2.6496855239738e-95	SAG101	-	-	-	--	XP_009348017.1 PREDICTED: senescence-associated carboxylesterase 101-like [Pyrus x bretschneideri]	-	-	-	-
MD03G0243000	298.088	432.415	400.166	0.208	1.486	0.316	376.889666666667	0.67	-9.13577	4.72302068175499e-97	1.00326902481911e-94	--	-	-	-	--	RXI02510.1 hypothetical protein DVH24_002588 [Malus domestica]	-	-	-	-
MD12G0026800	0.484	1.44	0.907	76.83	77.911	77.424	0.943666666666667	77.3883333333333	6.35769493585094	2.15758377809123e-96	4.5646816801972e-94	At1g06620	-	-	-	--	XP_008387025.2 1-aminocyclopropane-1-carboxylate oxidase homolog 4-like [Malus domestica]	-	-	GO:0004553//hydrolase activity, hydrolyzing O-glycosyl compounds;GO:0016491//oxidoreductase activity;GO:0046872//metal ion binding	GO:0005975//carbohydrate metabolic process;GO:0055114//oxidation-reduction process
MD05G0035600	12.514	15.885	9.921	194.831	200.782	191.142	12.7733333333333	195.585	3.93658876445941	2.94066412294757e-96	6.19641627320535e-94	EXL2	-	-	-	--	XP_008373268.1 protein EXORDIUM-like 2 [Malus domestica]	-	-	-	-
MD14G0126600	4.35	4.102	7.37	134.63	144.676	139.384	5.274	139.563333333333	4.72587857898473	3.51996236635712e-96	7.38741541752102e-94	ORTH2	-	-	-	--	XP_008392691.1 E3 ubiquitin-protein ligase ORTHRUS 2 [Malus domestica]	-	GO:0005634//nucleus	GO:0046872//metal ion binding	-
MD03G0242000	1033.44	1155.2	1015.02	43.048	32.899	46.822	1067.88	40.923	-4.7057	7.54760251640854e-96	1.57771955709531e-93	CP12-1	-	-	-	--	XP_008355495.1 calvin cycle protein CP12-1, chloroplastic-like [Malus domestica]	-	-	-	-
MD02G0119800	28.96	25.774	32.818	436.975	431.162	465.291	29.184	444.476	3.92885598142888	7.8776365170226e-96	1.6401739395839e-93	--	-	-	-	--	XP_008338082.1 dehydrin Xero 1 [Malus domestica]	-	-	-	GO:0009415//response to water
MD01G0016500	1.988	1.143	1.296	43.861	52.455	31.732	1.47566666666667	42.6826666666667	4.85421153579041	2.23484651686457e-95	4.63470067378854e-93	VQ22	-	-	-	--	XP_008369083.2 uncharacterized protein LOC103432654 [Malus domestica]	-	-	-	-
MD03G0224200	11.771	12.988	12.143	220.013	189.158	229.787	12.3006666666667	212.986	4.1139501888972	5.87028561882135e-95	1.21260687341858e-92	At1g08880	-	-	-	--	XP_008363687.1 histone H2AX [Malus domestica]	-	GO:0000786//nucleosome;GO:0005634//nucleus;GO:0005694//chromosome	GO:0003677//DNA binding;GO:0046982//protein heterodimerization activity	-
MD01G0185300	4.039	4.083	3.868	38.824	41.684	36.086	3.99666666666667	38.8646666666667	3.28158998459673	6.28634402622246e-95	1.29345842497192e-92	WDR44	-	-	-	--	XP_008381066.1 uncharacterized protein LOC103443940 [Malus domestica]	-	-	GO:0005515//protein binding	-
MD17G0127900	0.673	0.473	0.817	28.255	29.934	22.001	0.654333333333333	26.73	5.35229026038543	9.09362009624347e-95	1.8637658562879e-92	ACA9	-	-	-	--	XP_028953239.1 calcium-transporting ATPase 9, plasma membrane-type isoform X2 [Malus domestica]	-	GO:0016020//membrane;GO:0016021//integral component of membrane	GO:0000166//nucleotide binding;GO:0005388//calcium-transporting ATPase activity;GO:0005516//calmodulin binding;GO:0005524//ATP binding	GO:0006811//ion transport;GO:0006816//calcium ion transport;GO:0070588//calcium ion transmembrane transport
MD17G0221500	0	1.219	0.658	436.503	421.23	384.775	0.625666666666667	414.169333333333	9.37061077523311	3.05032749371371e-94	6.22741567860587e-92	RSI-1	-	-	-	--	XP_008353837.1 protein RSI-1-like [Malus domestica]	-	-	-	-
MD07G0213500	27.248	29.871	22.079	231.534	250.631	227.838	26.3993333333333	236.667666666667	3.16428921723442	4.53992950606158e-94	9.23259772573794e-92	EXL3	-	-	-	--	XP_008376450.1 protein EXORDIUM-like 3 [Malus domestica]	-	-	-	-
MD17G0030100	206.111	195.506	249.157	0.262	0.146	0.414	216.924666666667	0.274	-9.6288	5.87047173088294e-94	1.18923517674118e-91	BCA1	Metabolism;Metabolism	Global and overview maps;Energy metabolism	K01673;K01673	--	XP_008362142.2 carbonic anhydrase 2-like isoform X1 [Malus domestica]	ko01100//Metabolic pathways;ko00910//Nitrogen metabolism	-	GO:0004089//carbonate dehydratase activity;GO:0008138//protein tyrosine/serine/threonine phosphatase activity;GO:0008270//zinc ion binding	GO:0005983//starch catabolic process;GO:0006470//protein dephosphorylation;GO:0015976//carbon utilization;GO:0016311//dephosphorylation
MD16G0065700	82.507	84.781	84.465	2.136	2.178	2.788	83.9176666666667	2.36733333333333	-5.14764	8.87852292583753e-94	1.79168592643401e-91	PKS1	-	-	-	--	XP_008361886.2 protein PHYTOCHROME KINASE SUBSTRATE 1-like [Malus domestica]	-	-	-	GO:0009638//phototropism
MD02G0084300	4.292	5.911	7.046	104.934	103.271	108.637	5.74966666666667	105.614	4.19917895904396	7.21256664893486e-93	1.44991933692074e-90	SS	Metabolism;Metabolism;Metabolism	Global and overview maps;Global and overview maps;Carbohydrate metabolism	K00695;K00695;K00695	--	XP_028945235.1 sucrose synthase-like [Malus domestica]	ko01100//Metabolic pathways;ko01110//Biosynthesis of secondary metabolites;ko00500//Starch and sucrose metabolism	-	GO:0016157//sucrose synthase activity;GO:0016740//transferase activity;GO:0016757//transferase activity, transferring glycosyl groups	GO:0005985//sucrose metabolic process
MD12G0012600	0.401	0.498	0.611	40.565	41.914	35.015	0.503333333333333	39.1646666666667	6.28189472559966	1.26267601514932e-92	2.5286292046891e-90	CSA	-	-	-	ARR-B	XP_008386891.1 transcription factor MYB56 [Malus domestica]	-	GO:0005634//nucleus	GO:0003677//DNA binding	-
MD15G0155200	0.57	0.226	0.559	207.47	217.413	207.451	0.451666666666667	210.778	8.86625013213835	7.14666998345522e-92	1.42574707487425e-89	--	-	-	-	--	XP_028950961.1 early nodulin-93-like [Malus domestica]	-	GO:0016020//membrane;GO:0016021//integral component of membrane	-	-
MD09G0199800	377.907	336.437	400.358	32.413	33.325	29.074	371.567333333333	31.604	-3.55544	7.97445778238771e-92	1.5848630716906e-89	ACR11	-	-	-	--	XP_008381175.1 ACT domain-containing protein ACR11 [Malus domestica]	-	-	-	-
MD11G0166600	2.13	2.167	0.564	188.004	165.186	182.822	1.62033333333333	178.670666666667	6.78486835511244	1.20231310707242e-91	2.38048921139153e-89	IAMT1	-	-	-	--	XP_028944714.1 indole-3-acetate O-methyltransferase 1-like [Malus domestica]	-	-	GO:0008168//methyltransferase activity	-
MD14G0126900	1.01	1.521	1.011	74.515	79.389	77.686	1.18066666666667	77.1966666666667	6.03086493713519	1.59920102338138e-91	3.15439395845015e-89	ERF113	-	-	-	AP2-EREBP	XP_008392694.2 ethylene-responsive transcription factor ERF113 [Malus domestica]	-	GO:0005634//nucleus	GO:0003677//DNA binding;GO:0003700//transcription factor activity, sequence-specific DNA binding	GO:0006355//regulation of transcription, DNA-templated
MD03G0074700	5.545	7.296	7.409	96.057	106.406	105.484	6.75	102.649	3.92668826048331	1.97155750991716e-91	3.87429510975033e-89	EXPA6	-	-	-	--	XP_008357089.2 expansin-A6 [Malus domestica]	-	GO:0005576//extracellular region;GO:0005618//cell wall;GO:0016020//membrane	-	GO:0009664//plant-type cell wall organization;GO:0071555//cell wall organization
MD03G0012300	108.08	143.371	160.266	1.359	2.625	1.099	137.239	1.69433333333333	-6.33983	2.27710119698215e-91	4.45802035833057e-89	pod	Metabolism;Metabolism;Metabolism	Global and overview maps;Global and overview maps;Biosynthesis of other secondary metabolites	K00430;K00430;K00430	--	KAB2616457.1 peroxidase A2-like [Pyrus ussuriensis x Pyrus communis]	ko01100//Metabolic pathways;ko01110//Biosynthesis of secondary metabolites;ko00940//Phenylpropanoid biosynthesis	-	GO:0004601//peroxidase activity;GO:0020037//heme binding	GO:0006979//response to oxidative stress;GO:0042744//hydrogen peroxide catabolic process;GO:0055114//oxidation-reduction process
MD03G0067500	5.513	2.805	3.081	98.135	102.256	99.337	3.79966666666667	99.9093333333333	4.7166746921238	6.65712814951692e-91	1.29846170910355e-88	UGT76A2	-	-	-	--	XP_008355745.1 UDP-glycosyltransferase 76E2-like [Malus domestica]	-	-	GO:0016740//transferase activity;GO:0016758//transferase activity, transferring hexosyl groups	-
MD05G0131500	9.783	7.153	9.729	395.741	289.713	300.037	8.88833333333333	328.497	5.20782346277788	2.23557691624538e-90	4.34430554228009e-88	DIR1	-	-	-	--	TQD69845.1 hypothetical protein C1H46_044622 [Malus baccata]	-	-	GO:0005504//fatty acid binding	GO:0009627//systemic acquired resistance
MD11G0073500	14.643	5.758	7.175	127.954	117.241	148.168	9.192	131.121	3.83437615415904	6.98181788041868e-90	1.35174177324652e-87	AOP3	-	-	-	--	XP_008384915.1 probable inactive 2-oxoglutarate-dependent dioxygenase AOP2 [Malus domestica]	-	-	GO:0016491//oxidoreductase activity;GO:0046872//metal ion binding	GO:0055114//oxidation-reduction process
MD01G0063300	22.076	20.161	15.847	166.726	174.61	158.925	19.3613333333333	166.753666666667	3.10646827102383	7.19380068404789e-90	1.38766299371553e-87	APF2	-	-	-	--	XP_008343434.2 aspartyl protease family protein 2-like [Malus domestica]	-	-	GO:0004190//aspartic-type endopeptidase activity	GO:0006508//proteolysis
MD16G0038800	4.009	4.113	5.469	62.09	65.952	67.457	4.53033333333333	65.1663333333333	3.84643771211162	1.0686136748245e-89	2.05377371028175e-87	XYL1	-	-	-	--	XP_008368212.2 alpha-xylosidase 1-like [Malus domestica]	-	-	GO:0003824//catalytic activity;GO:0004553//hydrolase activity, hydrolyzing O-glycosyl compounds;GO:0016787//hydrolase activity;GO:0016798//hydrolase activity, acting on glycosyl bonds;GO:0030246//carbohydrate binding	GO:0005975//carbohydrate metabolic process;GO:0008152//metabolic process
MD13G0195900	7.723	6.649	10.864	132.505	143.944	122.193	8.412	132.880666666667	3.9815385561845	1.45587999152136e-89	2.78785078084462e-87	IIL1	Metabolism;Metabolism;Metabolism;Metabolism;Metabolism;Metabolism;Metabolism	Global and overview maps;Global and overview maps;Global and overview maps;Global and overview maps;Amino acid metabolism;Biosynthesis of other secondary metabolites;Carbohydrate metabolism	K01703;K01703;K01703;K01703;K01703;K01703;K01703	--	XP_028947218.1 3-isopropylmalate dehydratase large subunit, chloroplastic-like [Malus domestica]	ko01100//Metabolic pathways;ko01110//Biosynthesis of secondary metabolites;ko01230//Biosynthesis of amino acids;ko01210//2-Oxocarboxylic acid metabolism;ko00290//Valine, leucine and isoleucine biosynthesis;ko00966//Glucosinolate biosynthesis;ko00660//C5-Branched dibasic acid metabolism	-	GO:0003861//3-isopropylmalate dehydratase activity	-
MD06G0002300	97.048	101.913	101.016	4.648	6.926	5.75	99.9923333333333	5.77466666666667	-4.11401	4.14072749685793e-89	7.90020692018699e-87	PILS3	-	-	-	--	XP_028960163.1 protein PIN-LIKES 3-like [Malus domestica]	-	GO:0016020//membrane;GO:0016021//integral component of membrane	-	GO:0055085//transmembrane transport
MD07G0039800	1.772	2.024	2.078	72.171	63.31	68.102	1.958	67.861	5.11513001971187	4.44916784467532e-89	8.45793255342118e-87	NQR	-	-	-	--	RXH93795.1 hypothetical protein DVH24_015862 [Malus domestica]	-	-	GO:0016491//oxidoreductase activity	-
MD09G0019900	11.922	7.39	13.714	86.081	97.018	89.082	11.0086666666667	90.727	3.04289221002098	5.41603381579257e-89	1.02587892507944e-86	At5g14450	-	-	-	--	RXH89334.1 hypothetical protein DVH24_031691 [Malus domestica]	-	-	GO:0016788//hydrolase activity, acting on ester bonds	-
MD05G0152200	339.466	378.522	364.056	23.737	21.325	24.475	360.681333333333	23.179	-3.95983	8.67985868973134e-89	1.63818282637706e-86	PSAEA	Metabolism;Metabolism	Global and overview maps;Energy metabolism	K02693;K02693	--	RXH98148.1 hypothetical protein DVH24_010473 [Malus domestica]	ko01100//Metabolic pathways;ko00195//Photosynthesis	GO:0009522//photosystem I;GO:0009538//photosystem I reaction center	-	GO:0015979//photosynthesis
MD05G0186700	97.575	106.127	127.257	2.94	1.789	2.606	110.319666666667	2.445	-5.49571	9.36100163903205e-89	1.76040513977324e-86	At3g55800	Metabolism;Metabolism;Metabolism	Global and overview maps;Global and overview maps;Energy metabolism	K01100;K01100;K01100	--	XP_008372025.2 sedoheptulose-1,7-bisphosphatase, chloroplastic-like [Malus domestica]	ko01100//Metabolic pathways;ko01200//Carbon metabolism;ko00710//Carbon fixation in photosynthetic organisms	-	GO:0016791//phosphatase activity;GO:0042578//phosphoric ester hydrolase activity	GO:0005975//carbohydrate metabolic process;GO:0016311//dephosphorylation
MD15G0374100	792.248	819.732	779.225	52.259	44.592	55.42	797.068333333333	50.757	-3.97302	1.46438385919614e-88	2.7440461544394e-86	PSAN	Metabolism	Energy metabolism	K02701	--	XP_008352875.2 photosystem I reaction center subunit N, chloroplastic-like [Malus domestica]	ko00195//Photosynthesis	GO:0009522//photosystem I	-	GO:0015979//photosynthesis
MD11G0140600	22.345	19.074	19.68	120.959	128.919	112.144	20.3663333333333	120.674	2.56685669931024	2.13168537526572e-88	3.98025865727551e-86	LHW	-	-	-	--	XP_028944527.1 transcription factor LHW-like isoform X1 [Malus domestica]	-	GO:0005634//nucleus	GO:0003700//transcription factor activity, sequence-specific DNA binding;GO:0046983//protein dimerization activity	GO:0006355//regulation of transcription, DNA-templated;GO:0048364//root development
MD07G0092900	62.574	75.433	65.464	0.83	1.72	0.804	67.8236666666667	1.118	-5.9228	4.23451703941371e-88	7.87860425616875e-86	UNE10	-	-	-	bHLH	XP_008375803.1 transcription factor UNE10 isoform X1 [Malus domestica]	-	-	GO:0046983//protein dimerization activity	-
MD05G0280200	14.73	22.184	26.362	416.729	413.587	441.767	21.092	424.027666666667	4.32939059289407	8.3257447320935e-88	1.5435871894116e-85	FQR1	Metabolism;Metabolism;Metabolism	Global and overview maps;Global and overview maps;Metabolism of cofactors and vitamins	K03809;K03809;K03809	--	XP_008371222.1 NAD(P)H dehydrogenase (quinone) FQR1-like isoform X1 [Malus domestica]	ko01100//Metabolic pathways;ko01110//Biosynthesis of secondary metabolites;ko00130//Ubiquinone and other terpenoid-quinone biosynthesis	-	GO:0003955//NAD(P)H dehydrogenase (quinone) activity;GO:0010181//FMN binding;GO:0016491//oxidoreductase activity	GO:0055114//oxidation-reduction process
MD17G0090100	52.22	45.558	48.468	0.4	0.388	0.528	48.7486666666667	0.438666666666667	-6.79609	4.1321143831419e-87	7.63393582586934e-85	NPF6.4	-	-	-	--	XP_008353586.1 protein NRT1/ PTR FAMILY 6.4-like [Malus domestica]	-	GO:0016020//membrane;GO:0016021//integral component of membrane	GO:0022857//transmembrane transporter activity	GO:0055085//transmembrane transport
MD08G0014100	4.574	5.516	5.236	44.636	49.152	43.41	5.10866666666667	45.7326666666667	3.16220633489007	9.05131275902139e-87	1.66633079943977e-84	ARF5	Environmental Information Processing	Signal transduction	K14486	ARF	XP_008357134.2 auxin response factor 5-like [Malus domestica]	ko04075//Plant hormone signal transduction	GO:0005634//nucleus	GO:0003677//DNA binding;GO:0005515//protein binding	GO:0006355//regulation of transcription, DNA-templated;GO:0009725//response to hormone;GO:0009734//auxin-activated signaling pathway
MD13G0098800	389.354	467.058	452.349	3888.63	3635.62	4149.83	436.253666666667	3891.35933333333	3.15703504466703	9.74511988066412e-87	1.78778653810729e-84	GAPC2	Metabolism;Metabolism;Metabolism;Metabolism;Metabolism;Metabolism	Global and overview maps;Global and overview maps;Global and overview maps;Global and overview maps;Carbohydrate metabolism;Energy metabolism	K00134;K00134;K00134;K00134;K00134;K00134	--	XP_008389804.1 glyceraldehyde-3-phosphate dehydrogenase 2, cytosolic isoform X1 [Malus domestica]	ko01100//Metabolic pathways;ko01110//Biosynthesis of secondary metabolites;ko01200//Carbon metabolism;ko01230//Biosynthesis of amino acids;ko00010//Glycolysis / Gluconeogenesis;ko00710//Carbon fixation in photosynthetic organisms	-	GO:0000166//nucleotide binding;GO:0016491//oxidoreductase activity;GO:0016620//oxidoreductase activity, acting on the aldehyde or oxo group of donors, NAD or NADP as acceptor;GO:0050661//NADP binding;GO:0051287//NAD binding	GO:0006006//glucose metabolic process;GO:0055114//oxidation-reduction process
MD17G0170400	1.273	1.264	2.388	120.633	101.5	132.487	1.64166666666667	118.206666666667	6.17000636942637	1.82543031114545e-86	3.33716646568569e-84	AUX22	Environmental Information Processing	Signal transduction	K14484	--	XP_008377581.1 auxin-induced protein IAA6 [Malus domestica]	ko04075//Plant hormone signal transduction	GO:0005634//nucleus	GO:0005515//protein binding	GO:0006355//regulation of transcription, DNA-templated;GO:0009734//auxin-activated signaling pathway
MD09G0026600	96.879	80.514	75.552	0.769	0.114	0.278	84.315	0.387	-7.76731	2.07510190867697e-86	3.78043218557164e-84	PPT2	-	-	-	--	Phosphoenolpyruvate/phosphate translocator 2, chloroplastic [Source:Projected from Arabidopsis thaliana (AT3G01550) UniProtKB/Swiss-Prot;Acc:Q8H0T6]	-	GO:0016020//membrane;GO:0016021//integral component of membrane;GO:0031515//tRNA (m1A) methyltransferase complex	GO:0015120//phosphoglycerate transmembrane transporter activity;GO:0015121//phosphoenolpyruvate:phosphate antiporter activity;GO:0016429//tRNA (adenine-N1-)-methyltransferase activity;GO:0022857//transmembrane transporter activity;GO:0071917//triose-phosphate transmembrane transporter activity	GO:0015713//phosphoglycerate transport;GO:0015714//phosphoenolpyruvate transport;GO:0030488//tRNA methylation;GO:0035436//triose phosphate transmembrane transport;GO:0055085//transmembrane transport
MD15G0025200	90.676	107.439	106.191	5.745	7	6.58	101.435333333333	6.44166666666667	-3.97698	2.24872684119605e-86	4.0825674707223e-84	JAC1	-	-	-	--	XP_008377318.1 J domain-containing protein required for chloroplast accumulation response 1 isoform X2 [Malus domestica]	-	GO:0000139//Golgi membrane;GO:0005794//Golgi apparatus;GO:0016020//membrane;GO:0016021//integral component of membrane	GO:0016740//transferase activity;GO:0016757//transferase activity, transferring glycosyl groups	GO:0071555//cell wall organization
MD12G0003900	2.615	2.77	4.088	64.762	65.473	65.36	3.15766666666667	65.1983333333333	4.36790429640444	2.35663748776548e-86	4.26372605889928e-84	At1g64760	-	-	-	--	XP_008386810.2 glucan endo-1,3-beta-glucosidase 8 [Malus domestica]	-	-	GO:0004553//hydrolase activity, hydrolyzing O-glycosyl compounds;GO:0016787//hydrolase activity;GO:0016798//hydrolase activity, acting on glycosyl bonds	GO:0005975//carbohydrate metabolic process;GO:0008152//metabolic process
MD02G0024600	8.091	8.969	17.529	441.19	430.355	388.435	11.5296666666667	419.993333333333	5.18694371873188	2.50530953356714e-86	4.51713335419934e-84	UCC1	-	-	-	--	XP_008385439.2 blue copper protein-like [Malus domestica]	-	GO:0016020//membrane;GO:0016021//integral component of membrane	GO:0009055//electron carrier activity	GO:0022900//electron transport chain
MD12G0017900	96.388	101.697	114.425	783.585	808.275	822.029	104.17	804.629666666667	2.94938507650183	3.27000831395486e-86	5.87571219919807e-84	FBA1	Metabolism;Metabolism;Metabolism;Metabolism;Metabolism;Metabolism;Metabolism;Metabolism	Global and overview maps;Global and overview maps;Global and overview maps;Global and overview maps;Carbohydrate metabolism;Energy metabolism;Carbohydrate metabolism;Carbohydrate metabolism	K01623;K01623;K01623;K01623;K01623;K01623;K01623;K01623	--	XP_008386942.1 fructose-bisphosphate aldolase 1, cytoplasmic-like [Malus domestica]	ko01100//Metabolic pathways;ko01110//Biosynthesis of secondary metabolites;ko01200//Carbon metabolism;ko01230//Biosynthesis of amino acids;ko00010//Glycolysis / Gluconeogenesis;ko00710//Carbon fixation in photosynthetic organisms;ko00051//Fructose and mannose metabolism;ko00030//Pentose phosphate pathway	-	GO:0003824//catalytic activity;GO:0004332//fructose-bisphosphate aldolase activity;GO:0016829//lyase activity	GO:0006096//glycolytic process
MD04G0171400	185.927	170.778	161.799	9.872	12.517	12.491	172.834666666667	11.6266666666667	-3.89388	1.15482538040609e-85	2.06796512147258e-83	At1g54780	-	-	-	--	XP_017187219.1 UPF0603 protein At1g54780, chloroplastic-like [Malus domestica]	-	-	-	-
MD06G0149200	6.278	6.201	9.831	200.887	208.319	202.508	7.43666666666667	203.904666666667	4.77709487601665	1.20889756296039e-85	2.15742984127231e-83	EDS1	Organismal Systems	Environmental adaptation	K18875	--	XP_008374490.2 protein EDS1L-like [Malus domestica]	ko04626//Plant-pathogen interaction	-	GO:0016787//hydrolase activity	GO:0006629//lipid metabolic process
MD08G0161700	0.69	0.685	1.186	42.897	42.482	43.818	0.853666666666667	43.0656666666667	5.6567215073714	1.47256967418449e-85	2.61907748017327e-83	PME20	Metabolism;Metabolism	Global and overview maps;Carbohydrate metabolism	K01051;K01051	--	XP_008347782.1 probable pectinesterase/pectinesterase inhibitor 20 [Malus domestica]	ko01100//Metabolic pathways;ko00040//Pentose and glucuronate interconversions	-	GO:0004857//enzyme inhibitor activity;GO:0016787//hydrolase activity;GO:0030599//pectinesterase activity;GO:0045330//aspartyl esterase activity	GO:0042545//cell wall modification;GO:0043086//negative regulation of catalytic activity;GO:0045490//pectin catabolic process
MD05G0195700	291.536	289.349	292.926	34.194	40.208	33.512	291.270333333333	35.9713333333333	-3.01744	3.42471104184171e-85	6.07053172105914e-83	At1g56190	Metabolism;Metabolism;Metabolism;Metabolism;Metabolism;Metabolism	Global and overview maps;Global and overview maps;Global and overview maps;Global and overview maps;Carbohydrate metabolism;Energy metabolism	K00927;K00927;K00927;K00927;K00927;K00927	--	RXH98579.1 hypothetical protein DVH24_010904 [Malus domestica]	ko01100//Metabolic pathways;ko01110//Biosynthesis of secondary metabolites;ko01200//Carbon metabolism;ko01230//Biosynthesis of amino acids;ko00010//Glycolysis / Gluconeogenesis;ko00710//Carbon fixation in photosynthetic organisms	-	GO:0004618//phosphoglycerate kinase activity;GO:0005524//ATP binding;GO:0016301//kinase activity;GO:0016740//transferase activity	GO:0006096//glycolytic process;GO:0016310//phosphorylation
MD10G0187500	1.287	1.431	1.274	26.616	29.839	22.666	1.33066666666667	26.3736666666667	4.3088770344589	4.41310896741098e-85	7.79619533003769e-83	EIX1	-	-	-	--	XP_009368583.1 PREDICTED: probable LRR receptor-like serine/threonine-protein kinase At4g36180 [Pyrus x bretschneideri]	-	-	GO:0005515//protein binding	-
MD07G0111000	22.785	32.119	30.358	253.367	276.769	254.612	28.4206666666667	261.582666666667	3.20225464470982	2.19937633522539e-84	3.87237844149683e-82	CAS1	Metabolism;Metabolism;Metabolism;Metabolism;Metabolism;Metabolism;Metabolism	Global and overview maps;Global and overview maps;Global and overview maps;Global and overview maps;Amino acid metabolism;Metabolism of other amino acids;Energy metabolism	K13034;K13034;K13034;K13034;K13034;K13034;K13034	--	TQD83500.1 hypothetical protein C1H46_030941 [Malus baccata]	ko01100//Metabolic pathways;ko01110//Biosynthesis of secondary metabolites;ko01200//Carbon metabolism;ko01230//Biosynthesis of amino acids;ko00270//Cysteine and methionine metabolism;ko00460//Cyanoamino acid metabolism;ko00920//Sulfur metabolism	GO:0005739//mitochondrion	GO:0004124//cysteine synthase activity;GO:0050017//L-3-cyanoalanine synthase activity	GO:0019499//cyanide metabolic process
MD08G0078400	5.872	8.47	9.101	120.281	112.764	111.967	7.81433333333333	115.004	3.87941743338769	2.43034018545357e-84	4.2647186906481e-82	CYCD3-3	Environmental Information Processing	Signal transduction	K14505	--	RXH91646.1 hypothetical protein DVH24_020669 [Malus domestica]	ko04075//Plant hormone signal transduction	GO:0005634//nucleus	-	-
MD14G0055300	41.614	43.587	62.32	723.809	909.406	554.634	49.1736666666667	729.283	3.89052092465795	5.38414594967894e-84	9.41651232292516e-82	Abhd18	-	-	-	--	KAB2608147.1 hypothetical protein D8674_011315 [Pyrus ussuriensis x Pyrus communis]	-	GO:0016020//membrane;GO:0016021//integral component of membrane	-	-
MSTRG.31369	40.185	33.556	30.89	2.277	4.816	2.535	34.877	3.20933333333333	-3.44193	7.2443866844232e-84	1.2627856496954e-81	--	-	-	-	--	autoinhibited Ca2+-ATPase 11 [Prunus dulcis]	-	-	-	-
MD04G0202800	3.039	2.776	2.373	28.816	31.03	28.286	2.72933333333333	29.3773333333333	3.42808293742659	9.36949828116306e-84	1.62781071462273e-81	At5g63930	-	-	-	--	XP_008388751.2 LOW QUALITY PROTEIN: probable leucine-rich repeat receptor-like protein kinase At5g63930 [Malus domestica]	-	GO:0016020//membrane;GO:0016021//integral component of membrane	GO:0004672//protein kinase activity;GO:0005515//protein binding;GO:0005524//ATP binding	GO:0006468//protein phosphorylation
MD16G0164600	55.081	53.275	62.773	3.649	4.797	2.796	57.043	3.74733333333333	-3.92811	1.45488444366633e-83	2.5193028709665e-81	ADG2	Metabolism;Metabolism;Metabolism;Metabolism	Global and overview maps;Global and overview maps;Carbohydrate metabolism;Carbohydrate metabolism	K00975;K00975;K00975;K00975	--	XP_008340932.2 glucose-1-phosphate adenylyltransferase large subunit 3, chloroplastic/amyloplastic [Malus domestica]	ko01100//Metabolic pathways;ko01110//Biosynthesis of secondary metabolites;ko00500//Starch and sucrose metabolism;ko00520//Amino sugar and nucleotide sugar metabolism	-	GO:0008878//glucose-1-phosphate adenylyltransferase activity;GO:0016779//nucleotidyltransferase activity	GO:0005978//glycogen biosynthetic process;GO:0009058//biosynthetic process
MD07G0240100	66.154	61.381	68.394	3.182	2.477	2.669	65.3096666666667	2.776	-4.55622	1.48367058595764e-83	2.56069829947452e-81	IQD1	-	-	-	--	XP_008376712.2 protein IQ-DOMAIN 1-like [Malus domestica]	-	-	GO:0005515//protein binding	-
MD12G0059500	92.92	74.169	91.52	5.413	7.728	5.238	86.203	6.12633333333333	-3.81464	2.42009349465871e-83	4.16319558943453e-81	CHLH	Metabolism;Metabolism;Metabolism	Global and overview maps;Global and overview maps;Metabolism of cofactors and vitamins	K03403;K03403;K03403	--	XP_008394200.1 magnesium-chelatase subunit ChlH, chloroplastic [Malus domestica]	ko01100//Metabolic pathways;ko01110//Biosynthesis of secondary metabolites;ko00860//Porphyrin metabolism	-	GO:0016851//magnesium chelatase activity	GO:0009058//biosynthetic process;GO:0015995//chlorophyll biosynthetic process
MD14G0175600	4.351	4.49	10.416	83.633	79.416	85.014	6.419	82.6876666666667	3.68725169321169	3.01931692613223e-83	5.17704315295116e-81	At5g61440	-	-	-	--	XP_008393173.1 thioredoxin-like 1-2, chloroplastic [Malus domestica]	-	GO:0005623//cell	-	GO:0045454//cell redox homeostasis
MD14G0194200	19.641	17.619	15.563	138.558	133.825	140.791	17.6076666666667	137.724666666667	2.96751132732923	3.5562884197847e-83	6.0778938374353e-81	--	-	-	-	--	RXH88550.1 hypothetical protein DVH24_000149 [Malus domestica]	-	-	GO:0003779//actin binding	GO:0007010//cytoskeleton organization
MD07G0003300	745.964	739.834	654.854	91.369	102.329	93.021	713.550666666667	95.573	-2.90034	4.3854523753827e-83	7.4706465984279e-81	LOX2.1	Metabolism;Metabolism;Metabolism;Metabolism	Global and overview maps;Global and overview maps;Lipid metabolism;Lipid metabolism	K00454;K00454;K00454;K00454	--	NP_001280785.1 linoleate 13S-lipoxygenase 2-1, chloroplastic-like [Malus domestica]	ko01100//Metabolic pathways;ko01110//Biosynthesis of secondary metabolites;ko00592//alpha-Linolenic acid metabolism;ko00591//Linoleic acid metabolism	-	GO:0005515//protein binding;GO:0016491//oxidoreductase activity;GO:0016702//oxidoreductase activity, acting on single donors with incorporation of molecular oxygen, incorporation of two atoms of oxygen;GO:0046872//metal ion binding;GO:0051213//dioxygenase activity	GO:0006633//fatty acid biosynthetic process;GO:0031408//oxylipin biosynthetic process;GO:0055114//oxidation-reduction process
MD15G0189800	164.035	162.888	219.664	2.419	4.672	3.105	182.195666666667	3.39866666666667	-5.74438	1.62991865616858e-82	2.76759132853893e-80	ABP20	-	-	-	--	XP_008337871.3 auxin-binding protein ABP20 [Malus domestica]	-	GO:0005576//extracellular region;GO:0016020//membrane;GO:0016021//integral component of membrane	GO:0030145//manganese ion binding;GO:0045735//nutrient reservoir activity;GO:0046872//metal ion binding	-
MD05G0016100	20.872	28.452	21.463	362.548	508.716	250.082	23.5956666666667	373.782	3.98560325699412	2.32989278742364e-82	3.94338112163044e-80	--	-	-	-	--	XP_028957697.1 extensin-3-like [Malus domestica]	-	-	-	-
MD03G0039300	1.735	0.568	0.642	26.161	28.616	23.288	0.981666666666667	26.0216666666667	4.72833633001627	2.34891916886165e-82	3.96280035214898e-80	--	-	-	-	--	XP_028955373.1 uncharacterized protein LOC103407687 [Malus domestica]	-	-	GO:0005515//protein binding	-
MD08G0002600	15.943	17.537	17.579	99.287	110.082	92.911	17.0196666666667	100.76	2.56564834022196	2.40662392456832e-82	4.04713923314907e-80	--	-	-	-	--	XP_028962357.1 uncharacterized protein LOC103420882 [Malus domestica]	-	-	-	-
MD13G0001600	2.775	2.45	2.256	48.434	56.987	35.885	2.49366666666667	47.102	4.23944778419187	1.1704496089031e-81	1.96201757443859e-79	--	-	-	-	--	XP_008389061.2 DNA damage-repair/toleration protein DRT100 [Malus domestica]	-	-	GO:0005515//protein binding	-
MD14G0140600	6.321	7.071	1.501	45.937	45.776	37.283	4.96433333333333	42.9986666666667	3.11462002987769	1.64975010024908e-81	2.75665886177927e-79	--	-	-	-	--	XP_008351748.2 uncharacterized protein LOC103415176 [Malus domestica]	-	GO:0016020//membrane;GO:0016021//integral component of membrane	-	-
MD15G0084200	15.522	20.382	20.212	222.143	210.55	248.868	18.7053333333333	227.187	3.60235870352177	1.71638625444063e-81	2.85890012692035e-79	ASP3	Metabolism;Metabolism;Metabolism;Metabolism;Metabolism;Metabolism;Metabolism;Metabolism;Metabolism;Metabolism;Metabolism;Metabolism;Metabolism;Metabolism;Metabolism	Global and overview maps;Global and overview maps;Global and overview maps;Global and overview maps;Amino acid metabolism;Energy metabolism;Global and overview maps;Amino acid metabolism;Amino acid metabolism;Amino acid metabolism;Amino acid metabolism;Amino acid metabolism;Amino acid metabolism;Biosynthesis of other secondary metabolites;Biosynthesis of other secondary metabolites	K14454;K14454;K14454;K14454;K14454;K14454;K14454;K14454;K14454;K14454;K14454;K14454;K14454;K14454;K14454	--	XP_008352022.2 aspartate aminotransferase, cytoplasmic [Malus domestica]	ko01100//Metabolic pathways;ko01110//Biosynthesis of secondary metabolites;ko01200//Carbon metabolism;ko01230//Biosynthesis of amino acids;ko00270//Cysteine and methionine metabolism;ko00710//Carbon fixation in photosynthetic organisms;ko01210//2-Oxocarboxylic acid metabolism;ko00330//Arginine and proline metabolism;ko00250//Alanine, aspartate and glutamate metabolism;ko00350//Tyrosine metabolism…	GO:0016020//membrane;GO:0016021//integral component of membrane	GO:0003824//catalytic activity;GO:0004069//L-aspartate:2-oxoglutarate aminotransferase activity;GO:0008483//transaminase activity;GO:0016740//transferase activity;GO:0030170//pyridoxal phosphate binding	GO:0006520//cellular amino acid metabolic process;GO:0009058//biosynthetic process
MD10G0030000	68.272	83.076	92.792	790.803	781.858	838.321	81.38	803.660666666667	3.30384028869575	3.05735558972927e-81	5.07637130006061e-79	PER12	Metabolism;Metabolism;Metabolism	Global and overview maps;Global and overview maps;Biosynthesis of other secondary metabolites	K00430;K00430;K00430	--	XP_008358313.1 peroxidase 12-like [Malus domestica]	ko01100//Metabolic pathways;ko01110//Biosynthesis of secondary metabolites;ko00940//Phenylpropanoid biosynthesis	GO:0005576//extracellular region	GO:0004601//peroxidase activity;GO:0016491//oxidoreductase activity;GO:0020037//heme binding;GO:0046872//metal ion binding	GO:0006979//response to oxidative stress;GO:0042744//hydrogen peroxide catabolic process;GO:0055114//oxidation-reduction process;GO:0098869//cellular oxidant detoxification
MD09G0126800	1925.7	2224.41	1877.39	130.497	112.919	145.648	2009.16833333333	129.688	-3.95348	2.51022547935312e-80	4.15477950948579e-78	PSBP	Metabolism	Energy metabolism	K02717	--	XP_008380167.1 oxygen-evolving enhancer protein 2, chloroplastic-like [Malus domestica]	ko00195//Photosynthesis	GO:0009523//photosystem II;GO:0009654//photosystem II oxygen evolving complex;GO:0019898//extrinsic component of membrane	GO:0005509//calcium ion binding	GO:0015979//photosynthesis
MD11G0193600	707.314	1053.88	851.019	40.431	37.38	47.068	870.737	41.6263333333333	-4.38667	2.62157270478375e-80	4.32543008410673e-78	PORA	Metabolism;Metabolism;Metabolism	Global and overview maps;Global and overview maps;Metabolism of cofactors and vitamins	K00218;K00218;K00218	--	XP_028944839.1 protochlorophyllide reductase, chloroplastic-like [Malus domestica]	ko01100//Metabolic pathways;ko01110//Biosynthesis of secondary metabolites;ko00860//Porphyrin metabolism	GO:0009507//chloroplast;GO:0009536//plastid	GO:0016491//oxidoreductase activity;GO:0016630//protochlorophyllide reductase activity	GO:0015979//photosynthesis;GO:0015995//chlorophyll biosynthetic process;GO:0055114//oxidation-reduction process
MD05G0076000	6.237	7.785	6.997	53.113	48.523	53.886	7.00633333333333	51.8406666666667	2.88735273873168	4.1728200640933e-80	6.8633079348855e-78	GH3.1	Environmental Information Processing	Signal transduction	K14487	--	RXH97543.1 hypothetical protein DVH24_007889 [Malus domestica]	ko04075//Plant hormone signal transduction	-	-	-
MD15G0005200	634.696	647.724	545.359	45.126	40.266	46.736	609.259666666667	44.0426666666667	-3.79008	1.13460880193511e-79	1.86033295687285e-77	PETE	Metabolism	Energy metabolism	K02638	--	XP_008387896.1 plastocyanin [Malus domestica]	ko00195//Photosynthesis	GO:0009507//chloroplast;GO:0009535//chloroplast thylakoid membrane;GO:0009579//thylakoid;GO:0016020//membrane	GO:0005507//copper ion binding;GO:0009055//electron carrier activity;GO:0046872//metal ion binding	GO:0022900//electron transport chain;GO:0055114//oxidation-reduction process
MD02G0247200	34.272	42.191	38.391	0.512	0.525	0.604	38.2846666666667	0.547	-6.12908	1.38837902933703e-79	2.26932931187712e-77	CYP86B1	Metabolism	Lipid metabolism	K15402	--	XP_008389311.2 cytochrome P450 86B1-like [Malus domestica]	ko00073//Cutin, suberine and wax biosynthesis	GO:0016020//membrane;GO:0016021//integral component of membrane	GO:0004497//monooxygenase activity;GO:0005506//iron ion binding;GO:0016491//oxidoreductase activity;GO:0016705//oxidoreductase activity, acting on paired donors, with incorporation or reduction of molecular oxygen;GO:0020037//heme binding;GO:0046872//metal ion binding	GO:0055114//oxidation-reduction process
MD14G0068700	0.971	0.632	0.428	34.087	37.525	34.615	0.677	35.409	5.70881645653998	1.71340549424019e-79	2.79189315129796e-77	CKX1	Metabolism	Metabolism of terpenoids and polyketides	K00279	--	XP_008392337.2 cytokinin dehydrogenase 1-like isoform X1 [Malus domestica]	ko00908//Zeatin biosynthesis	-	GO:0003824//catalytic activity;GO:0016491//oxidoreductase activity;GO:0019139//cytokinin dehydrogenase activity;GO:0050660//flavin adenine dinucleotide binding;GO:0071949//FAD binding	GO:0009690//cytokinin metabolic process;GO:0055114//oxidation-reduction process
MD11G0009300	6.651	3.625	6.388	113.805	111.071	113.312	5.55466666666667	112.729333333333	4.34301881958334	1.76981565723548e-79	2.87488197844679e-77	YLS3	-	-	-	--	XP_008366146.2 protein YLS3-like [Malus domestica]	-	GO:0016020//membrane;GO:0016021//integral component of membrane	GO:0008289//lipid binding	GO:0006869//lipid transport
MD06G0160500	0.453	0.15	0.567	403.964	367.417	403.061	0.39	391.480666666667	9.97125122224479	2.41864207945504e-79	3.91670717977923e-77	EXPA1	-	-	-	--	XP_008374554.1 expansin-A1-like [Malus domestica]	-	GO:0005576//extracellular region;GO:0005618//cell wall;GO:0016020//membrane	-	GO:0009664//plant-type cell wall organization;GO:0071555//cell wall organization
MD04G0017300	36.446	34.514	25.319	275.26	285.88	298.17	32.093	286.436666666667	3.15788562160006	3.05225338340505e-79	4.92755786216911e-77	UGT75C1	-	-	-	--	XP_008380456.1 UDP-glycosyltransferase 75C1-like [Malus domestica]	-	-	GO:0016740//transferase activity;GO:0016757//transferase activity, transferring glycosyl groups;GO:0016758//transferase activity, transferring hexosyl groups	-
MD16G0201700	71.49	66.305	43.543	2.179	1.539	0.636	60.446	1.45133333333333	-5.3802	3.17505897525326e-79	5.11009185011006e-77	--	-	-	-	--	XP_028952229.1 uncharacterized protein LOC114822179 [Malus domestica]	-	-	-	-
MD15G0222700	13.073	12.268	14.17	117.536	117.235	125.783	13.1703333333333	120.184666666667	3.18988908174693	5.08464867389236e-79	8.15845096702704e-77	MPK7	Environmental Information Processing	Signal transduction	K20537	--	XP_008354658.1 mitogen-activated protein kinase 7 [Malus domestica]	ko04016//MAPK signaling pathway - plant	-	GO:0000166//nucleotide binding;GO:0004672//protein kinase activity;GO:0004674//protein serine/threonine kinase activity;GO:0004707//MAP kinase activity;GO:0005524//ATP binding;GO:0016301//kinase activity;GO:0016740//transferase activity	GO:0000165//MAPK cascade;GO:0006468//protein phosphorylation;GO:0016310//phosphorylation
MD16G0142400	93.847	98.613	168.223	2361.52	2268.43	2480.3	120.227666666667	2370.08066666667	4.30109533181467	7.41050592355487e-79	1.18540983169841e-76	FRAA3	-	-	-	--	XP_008340737.2 major allergen Mal d 1-like [Malus domestica]	-	-	GO:0004864//protein phosphatase inhibitor activity;GO:0010427//abscisic acid binding;GO:0038023//signaling receptor activity	GO:0006952//defense response;GO:0009607//response to biotic stimulus;GO:0009738//abscisic acid-activated signaling pathway;GO:0032515//negative regulation of phosphoprotein phosphatase activity
MD04G0117400	2.922	2.686	2.03	37.308	44.325	41.158	2.546	40.9303333333333	4.00686609166898	9.04531138179523e-79	1.44252096528885e-76	OPS	-	-	-	--	XP_008370059.2 protein OCTOPUS [Malus domestica]	-	-	-	-
MD13G0168400	1056.8	1137.73	1111.37	133.698	128.046	123.323	1101.97	128.355666666667	-3.10187	9.66100082902962e-79	1.53604058029553e-76	psaD	Metabolism;Metabolism	Global and overview maps;Energy metabolism	K02692;K02692	--	XP_008376830.1 photosystem I reaction center subunit II, chloroplastic-like [Malus domestica]	ko01100//Metabolic pathways;ko00195//Photosynthesis	GO:0009522//photosystem I;GO:0009538//photosystem I reaction center	-	GO:0015979//photosynthesis
MD13G0037500	34.302	27.924	45.024	329.317	336.119	352.268	35.75	339.234666666667	3.24626846061131	1.23472254536303e-78	1.9572030969821e-76	XYL1	-	-	-	--	XP_008389295.1 alpha-xylosidase 1 [Malus domestica]	-	-	GO:0003824//catalytic activity;GO:0004553//hydrolase activity, hydrolyzing O-glycosyl compounds;GO:0016787//hydrolase activity;GO:0016798//hydrolase activity, acting on glycosyl bonds;GO:0030246//carbohydrate binding	GO:0005975//carbohydrate metabolic process;GO:0008152//metabolic process
MD14G0125300	13.5	16.641	19.178	154.879	165.137	134.622	16.4396666666667	151.546	3.20450282111725	1.368808867887e-78	2.16321276145466e-76	--	-	-	-	--	XP_028948160.1 uncharacterized protein LOC103454870 [Malus domestica]	-	-	-	-
MD07G0029200	8.574	10.299	10.257	86.103	90.936	80.992	9.71	86.0103333333333	3.14696679572276	2.97389326015896e-78	4.68571265988048e-76	PRAF1	-	-	-	--	XP_008375315.2 PH, RCC1 and FYVE domains-containing protein 1-like [Malus domestica]	-	-	GO:0046872//metal ion binding	-
MD09G0118300	1.582	0.859	1.034	39.076	44.913	46.32	1.15833333333333	43.4363333333333	5.22877994133173	3.31004260487081e-78	5.19973998180723e-76	UGT85A24	-	-	-	--	XP_008380053.1 7-deoxyloganetin glucosyltransferase-like [Malus domestica]	-	-	GO:0016758//transferase activity, transferring hexosyl groups	-
MSTRG.25476	0.731	1.596	2.021	46.818	56.563	40.798	1.44933333333333	48.0596666666667	5.05136529746858	4.26552318852625e-78	6.68070061658493e-76	--	-	-	-	--	leucine-rich repeat extensin-like protein 3 [Malus domestica]	-	-	-	-
MD04G0166700	5.905	7.31	8.363	73.556	77.152	76.16	7.19266666666667	75.6226666666667	3.39422007245114	8.90526589838703e-78	1.39059967606122e-75	LOX1.5	Metabolism	Lipid metabolism	K15718	--	NP_001281026.1 probable linoleate 9S-lipoxygenase 5 [Malus domestica]	ko00591//Linoleic acid metabolism	-	GO:0005515//protein binding;GO:0016491//oxidoreductase activity;GO:0016702//oxidoreductase activity, acting on single donors with incorporation of molecular oxygen, incorporation of two atoms of oxygen;GO:0046872//metal ion binding;GO:0051213//dioxygenase activity	GO:0006633//fatty acid biosynthetic process;GO:0031408//oxylipin biosynthetic process;GO:0055114//oxidation-reduction process
MD01G0172400	156.227	156.763	187.089	2.898	1.612	1.891	166.693	2.13366666666667	-6.28771	9.97011553259783e-78	1.55226119217906e-75	At5g52780	-	-	-	--	XP_008362785.1 uncharacterized protein PAM68-like [Malus domestica]	-	GO:0016020//membrane;GO:0016021//integral component of membrane	-	-
MD13G0129800	3.387	5.05	4.765	52.968	57.598	54.225	4.40066666666667	54.9303333333333	3.64180904411646	1.12456415948146e-77	1.7456695952566e-75	BOR1	-	-	-	--	XP_008351130.1 probable boron transporter 2 isoform X1 [Malus domestica]	-	GO:0016020//membrane;GO:0016021//integral component of membrane	GO:0005452//inorganic anion exchanger activity	GO:0006820//anion transport
MD15G0124600	97.926	99.719	102.402	4.067	2.448	4.134	100.015666666667	3.54966666666667	-4.8164	1.93320629030907e-77	2.99207869144355e-75	FRO7	-	-	-	--	XP_008394227.2 ferric reduction oxidase 6-like isoform X1 [Malus domestica]	-	-	GO:0016491//oxidoreductase activity	GO:0055114//oxidation-reduction process
MD06G0160800	164.759	159.623	167.384	10.533	12.95	12.122	163.922	11.8683333333333	-3.78782	4.09418552666612e-77	6.31805077097406e-75	PNSB4	-	-	-	--	XP_008374560.1 photosynthetic NDH subunit of subcomplex B 4, chloroplastic-like [Malus domestica]	-	GO:0009535//chloroplast thylakoid membrane;GO:0010598//NAD(P)H dehydrogenase complex (plastoquinone)	-	GO:0009773//photosynthetic electron transport in photosystem I
MD01G0082800	8.457	8.668	10.943	103.978	104.43	104.35	9.356	104.252666666667	3.47804861475262	4.61083038023242e-77	7.09445889706847e-75	ADK2	Metabolism;Metabolism	Global and overview maps;Nucleotide metabolism	K00856;K00856	--	XP_008366087.2 adenosine kinase 2 [Malus domestica]	ko01100//Metabolic pathways;ko00230//Purine metabolism	-	GO:0004001//adenosine kinase activity;GO:0016773//phosphotransferase activity, alcohol group as acceptor	GO:0006166//purine ribonucleoside salvage;GO:0006167//AMP biosynthetic process
MD02G0102200	2.1	2.941	4.293	64.367	80.053	74.315	3.11133333333333	72.9116666666667	4.55054480836573	5.83217291635361e-77	8.94744001681991e-75	AAE2	-	-	-	--	XP_028945971.1 probable acyl-activating enzyme 1, peroxisomal [Malus domestica]	-	-	GO:0003824//catalytic activity	-
MD04G0181700	126.599	129.854	135.154	12.026	11.057	8.929	130.535666666667	10.6706666666667	-3.61272	6.60044615855718e-77	1.00965658614338e-74	PGLP1A	Metabolism;Metabolism;Metabolism;Metabolism	Global and overview maps;Global and overview maps;Global and overview maps;Carbohydrate metabolism	K19269;K19269;K19269;K19269	--	XP_028957341.1 phosphoglycolate phosphatase 1B, chloroplastic-like [Malus domestica]	ko01100//Metabolic pathways;ko01110//Biosynthesis of secondary metabolites;ko01200//Carbon metabolism;ko00630//Glyoxylate and dicarboxylate metabolism	-	GO:0016791//phosphatase activity	GO:0016311//dephosphorylation
MD17G0069000	183.692	197.735	151.18	6.927	7.318	6.103	177.535666666667	6.78266666666667	-4.71011	7.50055692406136e-77	1.14400936247573e-74	PSB27-1	Metabolism	Energy metabolism	K08902	--	XP_008362241.1 photosystem II repair protein PSB27-H1, chloroplastic-like [Malus domestica]	ko00195//Photosynthesis	-	-	GO:0010207//photosystem II assembly
MD15G0152600	88.266	79.303	80.628	1.113	2.069	0.567	82.7323333333333	1.24966666666667	-6.04884	1.08394740540585e-76	1.64847978164736e-74	DBR	-	-	-	--	XP_008337295.2 2-alkenal reductase (NADP(+)-dependent)-like [Malus domestica]	-	-	GO:0016491//oxidoreductase activity	GO:0055114//oxidation-reduction process
MD12G0124600	1.382	1.144	1.585	25.725	26.764	27.67	1.37033333333333	26.7196666666667	4.28530323371375	1.15359491892153e-76	1.74933000595303e-74	P5CS	Metabolism;Metabolism;Metabolism;Metabolism	Global and overview maps;Global and overview maps;Global and overview maps;Amino acid metabolism	K12657;K12657;K12657;K12657	--	XP_008387828.2 delta-1-pyrroline-5-carboxylate synthase-like isoform X2 [Malus domestica]	ko01100//Metabolic pathways;ko01110//Biosynthesis of secondary metabolites;ko01230//Biosynthesis of amino acids;ko00330//Arginine and proline metabolism	GO:0005737//cytoplasm	GO:0000166//nucleotide binding;GO:0003824//catalytic activity;GO:0004349//glutamate 5-kinase activity;GO:0004350//glutamate-5-semialdehyde dehydrogenase activity;GO:0005524//ATP binding;GO:0016301//kinase activity;GO:0016491//oxidoreductase activity;GO:0016620//oxidoreductase activity, acting on the aldehyde or oxo group of donors, NAD or NADP as acceptor;GO:0016740//transferase activity	GO:0006561//proline biosynthetic process;GO:0008652//cellular amino acid biosynthetic process;GO:0016310//phosphorylation;GO:0055114//oxidation-reduction process;GO:0055129//L-proline biosynthetic process
MD01G0186600	79.835	92.089	87.52	3.581	4.998	3.51	86.4813333333333	4.02966666666667	-4.42366	1.86021796684513e-76	2.81273533960894e-74	At4g27700	-	-	-	--	XP_008381275.1 rhodanese-like domain-containing protein 14, chloroplastic [Malus domestica]	-	-	-	-
MD12G0129800	75.154	80.496	85.171	0.244	0.204	0.552	80.2736666666667	0.333333333333333	-7.91182	1.87746611595698e-76	2.83065782103537e-74	FBP	Metabolism;Metabolism;Metabolism;Metabolism;Metabolism;Metabolism;Metabolism	Global and overview maps;Global and overview maps;Global and overview maps;Carbohydrate metabolism;Energy metabolism;Carbohydrate metabolism;Carbohydrate metabolism	K03841;K03841;K03841;K03841;K03841;K03841;K03841	--	XP_008388102.3 fructose-1,6-bisphosphatase 1, chloroplastic [Malus domestica]	ko01100//Metabolic pathways;ko01110//Biosynthesis of secondary metabolites;ko01200//Carbon metabolism;ko00010//Glycolysis / Gluconeogenesis;ko00710//Carbon fixation in photosynthetic organisms;ko00051//Fructose and mannose metabolism;ko00030//Pentose phosphate pathway	-	GO:0016787//hydrolase activity;GO:0016791//phosphatase activity;GO:0042132//fructose 1,6-bisphosphate 1-phosphatase activity;GO:0042578//phosphoric ester hydrolase activity	GO:0005975//carbohydrate metabolic process;GO:0016311//dephosphorylation
MD05G0095500	210.947	105.749	241.72	2.304	3.504	2.667	186.138666666667	2.825	-6.04198	2.38660288844884e-76	3.58797364902962e-74	PRP4	-	-	-	--	XP_008372879.2 proline-rich protein 4 [Malus domestica]	-	-	-	-
MD06G0115500	11.605	16.566	20.663	258.755	258.102	289.67	16.278	268.842333333333	4.04576497181716	2.84202639007513e-76	4.26044116098462e-74	PAP27	-	-	-	--	XP_008374242.1 nucleotide pyrophosphatase/phosphodiesterase-like [Malus domestica]	-	-	GO:0003993//acid phosphatase activity;GO:0016787//hydrolase activity;GO:0046872//metal ion binding	GO:0016311//dephosphorylation
MD02G0102400	3.593	4.097	3.37	95.005	91.436	113.887	3.68666666666667	100.109333333333	4.76311569495913	3.44850531054593e-76	5.15487682717162e-74	CHN50	Metabolism;Environmental Information Processing;Metabolism	Global and overview maps;Signal transduction;Carbohydrate metabolism	K20547;K20547;K20547	--	XP_028945977.1 endochitinase-like [Malus domestica]	ko01100//Metabolic pathways;ko04016//MAPK signaling pathway - plant;ko00520//Amino sugar and nucleotide sugar metabolism	GO:0016020//membrane;GO:0016021//integral component of membrane	GO:0004568//chitinase activity;GO:0008061//chitin binding	GO:0005975//carbohydrate metabolic process;GO:0006032//chitin catabolic process;GO:0016998//cell wall macromolecule catabolic process
MD02G0072800	10.208	12.716	13.245	97.311	104.411	97.324	12.0563333333333	99.682	3.04754180438938	3.70984273385142e-76	5.52977353862831e-74	BRXL4	-	-	-	--	RXI06128.1 hypothetical protein DVH24_018170 [Malus domestica]	-	-	-	-
MD13G0083300	122.539	167.997	197.081	0.943	0.756	0.176	162.539	0.625	-8.02271	5.65074485369463e-76	8.39895980123655e-74	--	-	-	-	--	XP_008389679.1 uncharacterized protein LOC103451994 [Malus domestica]	-	GO:0016020//membrane;GO:0016021//integral component of membrane	-	-
MD04G0015100	128.362	126.868	165.87	6.319	7.381	7.138	140.366666666667	6.946	-4.33687	6.64309489760202e-76	9.84604246009556e-74	CER26	-	-	-	--	XP_008348421.2 protein ECERIFERUM 26-like [Malus domestica]	-	-	GO:0016747//transferase activity, transferring acyl groups other than amino-acyl groups	-
MD15G0362700	848.342	962.977	825.019	54.233	46.833	61.437	878.779333333333	54.1676666666667	-4.02	6.81045806116237e-76	1.00656651705089e-73	SEND33	Metabolism	Energy metabolism	K02639	--	XP_008339498.1 ferredoxin-like [Malus domestica]	ko00195//Photosynthesis	GO:0009507//chloroplast;GO:0009536//plastid;GO:0016020//membrane;GO:0016021//integral component of membrane	GO:0009055//electron carrier activity;GO:0046872//metal ion binding;GO:0051536//iron-sulfur cluster binding;GO:0051537//2 iron, 2 sulfur cluster binding	GO:0022900//electron transport chain;GO:0055114//oxidation-reduction process
MD16G0082600	66.018	66.065	69.895	4.677	4.53	4.044	67.326	4.417	-3.93003	9.25719575222272e-76	1.36434423238096e-73	EO	-	-	-	--	XP_008340026.2 2-methylene-furan-3-one reductase-like [Malus domestica]	-	-	GO:0008270//zinc ion binding;GO:0016491//oxidoreductase activity	GO:0055114//oxidation-reduction process
MD10G0098700	133.205	61.283	110.861	0.85	0.531	0.856	101.783	0.745666666666667	-7.09275	1.03722847934141e-75	1.52440627042255e-73	PRP4	-	-	-	--	XP_028965558.1 proline-rich protein 4-like [Malus domestica]	-	-	-	-
MD01G0141300	2.211	2.314	4.484	89.971	83.614	96.092	3.003	89.8923333333333	4.9037216975381	3.57586219297946e-75	5.24073568550968e-73	GDH2	Metabolism;Metabolism;Metabolism;Metabolism;Metabolism	Global and overview maps;Global and overview maps;Amino acid metabolism;Amino acid metabolism;Energy metabolism	K00261;K00261;K00261;K00261;K00261	--	XP_008375213.2 glutamate dehydrogenase 2 [Malus domestica]	ko01100//Metabolic pathways;ko01200//Carbon metabolism;ko00250//Alanine, aspartate and glutamate metabolism;ko00220//Arginine biosynthesis;ko00910//Nitrogen metabolism	GO:0016020//membrane;GO:0016021//integral component of membrane	GO:0000166//nucleotide binding;GO:0016491//oxidoreductase activity;GO:0016639//oxidoreductase activity, acting on the CH-NH2 group of donors, NAD or NADP as acceptor	GO:0006520//cellular amino acid metabolic process;GO:0055114//oxidation-reduction process
MD01G0176800	1.352	1.514	2.086	35.071	37.771	37.836	1.65066666666667	36.8926666666667	4.48221335438649	4.95293261620392e-75	7.23873171328656e-73	At4g23740	-	-	-	--	XP_008380496.2 probable inactive receptor kinase At4g23740 [Malus domestica]	-	GO:0016020//membrane;GO:0016021//integral component of membrane	GO:0000166//nucleotide binding;GO:0004672//protein kinase activity;GO:0005515//protein binding;GO:0005524//ATP binding	GO:0006468//protein phosphorylation
MD03G0091800	3.803	6.1	5.281	68.055	72.808	63.254	5.06133333333333	68.039	3.74877254046416	5.34767756498763e-75	7.79394295777142e-73	DOF5.3	-	-	-	C2C2-Dof	XP_008358220.1 dof zinc finger protein DOF2.1-like [Malus domestica]	-	GO:0005634//nucleus	GO:0003677//DNA binding	GO:0006355//regulation of transcription, DNA-templated
MD10G0234800	13.106	8.779	10.194	70.449	78.836	71.322	10.693	73.5356666666667	2.7817774948701	5.6642086544785e-75	8.23240165327363e-73	--	-	-	-	--	XP_028966148.1 uncharacterized protein LOC103417007 isoform X1 [Malus domestica]	-	-	-	-
MD07G0205900	154.99	207.599	245.08	4.294	2.835	1.697	202.556333333333	2.942	-6.10538	6.4804255335037e-75	9.39267864342188e-73	ERF106	-	-	-	AP2-EREBP	NP_001306185.1 ethylene-responsive transcription factor ERF106-like [Malus domestica]	-	GO:0005634//nucleus	GO:0003677//DNA binding;GO:0003700//transcription factor activity, sequence-specific DNA binding	GO:0006355//regulation of transcription, DNA-templated
MD13G0115900	2.661	2.213	2.918	32.401	34.722	37.07	2.59733333333333	34.731	3.74112086862238	8.13214436532991e-75	1.17541969851275e-72	AGD3	Cellular Processes	Transport and catabolism	K12489	--	XP_009378814.1 PREDICTED: ADP-ribosylation factor GTPase-activating protein AGD3-like [Pyrus x bretschneideri]	ko04144//Endocytosis	GO:0005737//cytoplasm	GO:0005096//GTPase activator activity;GO:0005515//protein binding	-
MD02G0266600	19.62	10.286	13.681	81.199	87.841	76.22	14.529	81.7533333333333	2.49234214612399	9.63816341723413e-75	1.38927241256989e-72	CALS1	-	-	-	--	XP_008350204.2 callose synthase 1-like [Malus domestica]	-	GO:0000148//1,3-beta-D-glucan synthase complex;GO:0016020//membrane;GO:0016021//integral component of membrane	GO:0003843//1,3-beta-D-glucan synthase activity	GO:0006075//(1->3)-beta-D-glucan biosynthetic process
MD04G0110500	22.522	34.799	40.984	587.711	523.526	624.579	32.7683333333333	578.605333333333	4.14220542012535	1.44618685929756e-74	2.0788638940719e-72	--	-	-	-	--	XP_008370012.1 uncharacterized protein LOC103433525 [Malus domestica]	-	-	-	-
MD06G0015800	57.287	54.12	55.334	0.28	0.749	0.304	55.5803333333333	0.444333333333333	-6.96679	1.76898931994639e-74	2.53593802292205e-72	AMAT	-	-	-	--	XP_028960232.1 methanol O-anthraniloyltransferase-like [Malus domestica]	-	-	GO:0016747//transferase activity, transferring acyl groups other than amino-acyl groups	-
MD13G0119600	4.153	2.552	4.067	40.582	41.168	40.319	3.59066666666667	40.6896666666667	3.50233882754412	1.77474882467372e-74	2.5372621616616e-72	OsI_36121	Genetic Information Processing	Replication and repair	K02540	--	XP_008360203.1 DNA replication licensing factor MCM2-like [Malus domestica]	ko03030//DNA replication	GO:0005634//nucleus;GO:0042555//MCM complex	GO:0000166//nucleotide binding;GO:0003677//DNA binding;GO:0003678//DNA helicase activity;GO:0004386//helicase activity;GO:0005524//ATP binding;GO:0016787//hydrolase activity	GO:0006260//DNA replication;GO:0006270//DNA replication initiation;GO:0032508//DNA duplex unwinding
MD04G0090400	12.912	7.902	15.31	260.277	233.232	296.892	12.0413333333333	263.467	4.45155521621522	1.87247021488061e-74	2.66969476180314e-72	GSTL3	Metabolism;Metabolism	Global and overview maps;Metabolism of other amino acids	K00799;K00799	--	KAF3442069.1 hypothetical protein FNV43_RR15985 [Rhamnella rubrinervis]	ko01100//Metabolic pathways;ko00480//Glutathione metabolism	-	GO:0005515//protein binding	-
MD16G0055700	46.265	26.605	28.316	0.945	1.478	0.907	33.7286666666667	1.11	-4.92534	1.88841560015879e-74	2.68513251244258e-72	GRF12	-	-	-	--	RXH69997.1 hypothetical protein DVH24_007253 [Malus domestica]	-	-	GO:0019904//protein domain specific binding	-
MD05G0096000	1.279	2.142	2.473	50.893	53.736	48.365	1.96466666666667	50.998	4.69808420484526	1.92925387830153e-74	2.73578628342499e-72	--	-	-	-	--	XP_008372886.2 protodermal factor 1 [Malus domestica]	-	-	-	-
MD11G0038300	6.002	4.425	4.013	28.943	32.935	29.403	4.81333333333333	30.427	2.66024385447533	2.28876152270851e-74	3.23683934160296e-72	BRL1	-	-	-	--	XP_008366207.2 serine/threonine-protein kinase BRI1-like 1 [Malus domestica]	-	GO:0016020//membrane;GO:0016021//integral component of membrane	GO:0000166//nucleotide binding;GO:0004672//protein kinase activity;GO:0004674//protein serine/threonine kinase activity;GO:0005515//protein binding;GO:0005524//ATP binding;GO:0016301//kinase activity;GO:0016740//transferase activity	GO:0006468//protein phosphorylation;GO:0016310//phosphorylation
MD11G0065000	85.544	81.566	70.436	2.419	9.05	12.119	79.182	7.86266666666667	-3.33208	4.16925392966116e-74	5.88044126831886e-72	RPL4	Genetic Information Processing	Translation	K02926	--	TQE00960.1 hypothetical protein C1H46_013500 [Malus baccata]	ko03010//Ribosome	GO:0005840//ribosome	GO:0003735//structural constituent of ribosome	GO:0006412//translation
MD12G0192200	4.546	7.24	7.654	118.716	115.812	124.502	6.48	119.676666666667	4.20700427442914	4.6079928494103e-74	6.48182758238229e-72	EMB3004	Metabolism;Metabolism;Metabolism;Metabolism	Global and overview maps;Global and overview maps;Global and overview maps;Amino acid metabolism	K13832;K13832;K13832;K13832	--	XP_028945916.1 bifunctional 3-dehydroquinate dehydratase/shikimate dehydrogenase, chloroplastic-like isoform X1 [Malus domestica]	ko01100//Metabolic pathways;ko01110//Biosynthesis of secondary metabolites;ko01230//Biosynthesis of amino acids;ko00400//Phenylalanine, tyrosine and tryptophan biosynthesis	-	GO:0003824//catalytic activity;GO:0003855//3-dehydroquinate dehydratase activity;GO:0004764//shikimate 3-dehydrogenase (NADP+) activity	GO:0055114//oxidation-reduction process
MD08G0209800	95.036	72.449	75.907	6.286	5.797	5.274	81.1306666666667	5.78566666666667	-3.80969	6.02142123384258e-74	8.4473777886966e-72	FRO7	-	-	-	--	TQD96059.1 hypothetical protein C1H46_018401 [Malus baccata]	-	GO:0016020//membrane;GO:0016021//integral component of membrane	GO:0016491//oxidoreductase activity	GO:0055114//oxidation-reduction process
MD14G0004500	2.187	2.884	3.429	35.643	40.89	36.631	2.83333333333333	37.7213333333333	3.73480842611326	1.08600658398894e-73	1.51948249196618e-71	QKY	-	-	-	--	XP_008391703.3 protein QUIRKY [Malus domestica]	-	GO:0016020//membrane;GO:0016021//integral component of membrane	-	-
MD06G0199000	175.317	149.845	136.984	16.356	17.466	16.138	154.048666666667	16.6533333333333	-3.2095	1.42487484209002e-73	1.98830673443562e-71	At4g15970	-	-	-	--	XP_008346893.1 uncharacterized protein At4g15970-like [Malus domestica]	-	GO:0016020//membrane;GO:0016021//integral component of membrane	-	-
MD11G0235800	2.639	2.368	3.154	28.185	27.544	28.84	2.72033333333333	28.1896666666667	3.37331107200665	1.47657833018498e-73	2.05498970366434e-71	PA2770	-	-	-	--	XP_028945024.1 LOW QUALITY PROTEIN: uncharacterized protein LOC103449026 [Malus domestica]	-	-	GO:0003824//catalytic activity	GO:0009058//biosynthetic process
MD10G0069000	114.949	106.63	115.031	12.441	13.093	11.447	112.203333333333	12.327	-3.18622	2.06466631286007e-73	2.86584423553286e-71	TIC62	-	-	-	--	NAD(P)-binding domain containing protein [Source: Projected from Oryza sativa (Os10g0100300)]	-	GO:0098807//chloroplast thylakoid membrane protein complex	-	-
MD05G0172400	0.892	2.216	0.942	82.09	70.441	68.392	1.35	73.641	5.76947790535347	2.2602950910219e-73	3.12910719883211e-71	AUX22D	Environmental Information Processing	Signal transduction	K14484	--	NP_001280944.1 auxin-induced protein 22D-like [Malus domestica]	ko04075//Plant hormone signal transduction	GO:0005634//nucleus	GO:0005515//protein binding	GO:0006355//regulation of transcription, DNA-templated;GO:0009734//auxin-activated signaling pathway
MD13G0184600	24.898	22.317	22.132	108.024	116.413	101.97	23.1156666666667	108.802333333333	2.23476662011945	2.67464591823149e-73	3.69298215888868e-71	ETR2	Environmental Information Processing;Environmental Information Processing	Signal transduction;Signal transduction	K14509;K14509	ARR-B	XP_008360402.2 ethylene receptor 2-like [Malus domestica]	ko04075//Plant hormone signal transduction;ko04016//MAPK signaling pathway - plant	GO:0005783//endoplasmic reticulum;GO:0005789//endoplasmic reticulum membrane;GO:0016020//membrane;GO:0016021//integral component of membrane	GO:0000155//phosphorelay sensor kinase activity;GO:0000166//nucleotide binding;GO:0004672//protein kinase activity;GO:0005515//protein binding;GO:0005524//ATP binding;GO:0016301//kinase activity;GO:0016740//transferase activity;GO:0038199//ethylene receptor activity;GO:0046872//metal ion binding;GO:0051740//ethylene binding	GO:0000160//phosphorelay signal transduction system;GO:0006468//protein phosphorylation;GO:0007165//signal transduction;GO:0009723//response to ethylene;GO:0009873//ethylene-activated signaling pathway;GO:0016310//phosphorylation;GO:0023014//signal transduction by protein phosphorylation
MD15G0042400	7.056	6.982	11.365	135.852	127.57	121.714	8.46766666666667	128.378666666667	3.92229719405563	2.90326025907334e-73	3.99811704128767e-71	GPA1	-	-	-	--	RXH73033.1 hypothetical protein DVH24_012717 [Malus domestica]	-	GO:0005834//heterotrimeric G-protein complex	GO:0000166//nucleotide binding;GO:0001664//G-protein coupled receptor binding;GO:0003924//GTPase activity;GO:0005525//GTP binding;GO:0019001//guanyl nucleotide binding;GO:0031683//G-protein beta/gamma-subunit complex binding	GO:0007165//signal transduction;GO:0007186//G-protein coupled receptor signaling pathway;GO:0007188//adenylate cyclase-modulating G-protein coupled receptor signaling pathway
MD05G0152900	0.729	1.449	2.052	97.495	88.038	87.883	1.41	91.1386666666667	6.01429619675183	4.54547198134194e-73	6.24324146379709e-71	HSP26-A	Metabolism;Metabolism	Global and overview maps;Metabolism of other amino acids	K00799;K00799	--	XP_008346194.1 probable glutathione S-transferase [Malus domestica]	ko01100//Metabolic pathways;ko00480//Glutathione metabolism	-	GO:0005515//protein binding	-
MD13G0022800	2.707	2.244	4.167	71.575	70.916	65.999	3.03933333333333	69.4966666666667	4.51511696857585	5.56103215345107e-73	7.61817846024206e-71	ATHB-17	-	-	-	--	RXH79199.1 hypothetical protein DVH24_040346 [Malus domestica]	-	GO:0005634//nucleus	GO:0000166//nucleotide binding;GO:0003676//nucleic acid binding;GO:0003677//DNA binding;GO:0003678//DNA helicase activity;GO:0003700//transcription factor activity, sequence-specific DNA binding;GO:0004185//serine-type carboxypeptidase activity;GO:0004672//protein kinase activity;GO:0004674//protein serine/threonine kinase activity;GO:0004707//MAP kinase activity;GO:0005524//ATP binding;GO:001630…	GO:0000165//MAPK cascade;GO:0006281//DNA repair;GO:0006310//DNA recombination;GO:0006355//regulation of transcription, DNA-templated;GO:0006468//protein phosphorylation;GO:0006508//proteolysis;GO:0016310//phosphorylation;GO:0032508//DNA duplex unwinding
MD09G0048900	65.779	26.358	30.751	0.688	1.037	0.937	40.9626666666667	0.887333333333333	-5.52869	5.84912383084809e-73	7.99197471762858e-71	PHO1-H9	-	-	-	--	XP_028963653.1 phosphate transporter PHO1 homolog 9-like isoform X1 [Malus domestica]	-	GO:0016020//membrane;GO:0016021//integral component of membrane	-	-
MD13G0082000	202.53	343.183	340.392	12.812	11.251	12.098	295.368333333333	12.0536666666667	-4.61497	8.91167725835683e-73	1.2144880062116e-70	GOLS1	Metabolism;Metabolism	Global and overview maps;Carbohydrate metabolism	K18819;K18819	--	XP_008389661.1 galactinol synthase 1-like [Malus domestica]	ko01100//Metabolic pathways;ko00052//Galactose metabolism	-	GO:0016757//transferase activity, transferring glycosyl groups;GO:0047216//inositol 3-alpha-galactosyltransferase activity	GO:0006012//galactose metabolic process
MD13G0238100	63.43	69.738	73.05	588.58	567.593	705.628	68.7393333333333	620.600333333333	3.17445670680929	1.2877025258178e-72	1.75034135037846e-70	Os04g0338000	-	-	-	--	XP_008380430.2 probable aldo-keto reductase 2 [Malus domestica]	-	-	-	-
MD01G0113800	4.247	5.612	6	57.998	71.451	47.815	5.28633333333333	59.088	3.48252586458165	2.04696518553629e-72	2.77519817454052e-70	--	-	-	-	--	-	-	-	-	-
MD14G0079500	1.827	3.115	3.683	55.139	56.945	46.582	2.875	52.8886666666667	4.20132474405202	2.08172724529242e-72	2.81505322438151e-70	PIN1C	-	-	-	--	XP_008362771.2 probable auxin efflux carrier component 1b [Malus domestica]	-	GO:0016020//membrane;GO:0016021//integral component of membrane	-	GO:0009734//auxin-activated signaling pathway;GO:0055085//transmembrane transport
MD17G0099500	1324.46	1418.04	920.036	79.091	74.783	86.372	1220.84533333333	80.082	-3.93026	4.72201150432899e-72	6.36901027272837e-70	CAB-151	Metabolism;Metabolism	Global and overview maps;Energy metabolism	K08913;K08913	--	XP_008342193.1 chlorophyll a-b binding protein 151, chloroplastic-like [Malus domestica]	ko01100//Metabolic pathways;ko00196//Photosynthesis - antenna proteins	GO:0009507//chloroplast;GO:0016020//membrane;GO:0016021//integral component of membrane	GO:0000166//nucleotide binding	GO:0009765//photosynthesis, light harvesting
MD13G0119300	0.954	0.632	0.671	19.702	22.778	21.271	0.752333333333333	21.2503333333333	4.81996964866206	5.89830472407032e-72	7.93518595544927e-70	PAT07	-	-	-	--	XP_008390231.2 probable protein S-acyltransferase 6 [Malus domestica]	-	GO:0016020//membrane;GO:0016021//integral component of membrane	GO:0016409//palmitoyltransferase activity;GO:0016740//transferase activity;GO:0016746//transferase activity, transferring acyl groups;GO:0019706//protein-cysteine S-palmitoyltransferase activity	-
MD11G0232800	234.138	209.395	230.46	20.09	18.62	20.328	224.664333333333	19.6793333333333	-3.51302	6.21931829110847e-72	8.34565708690228e-70	CSP41A	-	-	-	--	XP_008386496.1 chloroplast stem-loop binding protein of 41 kDa a, chloroplastic [Malus domestica]	-	-	GO:0003824//catalytic activity;GO:0050662//coenzyme binding	-
MD15G0205500	1.233	2.04	1.734	33.364	32.746	30.991	1.669	32.367	4.27746779286106	9.32078638893819e-72	1.24755872513982e-69	AAE1	-	-	-	--	RXH74932.1 hypothetical protein DVH24_029653 [Malus domestica]	-	-	GO:0003824//catalytic activity	-
MD03G0070900	241.803	285.942	260.357	31.178	36.562	30.71	262.700666666667	32.8166666666667	-3.00092	1.37284423016054e-71	1.83283437832222e-69	PTAC16	-	-	-	--	XP_008356755.2 protein PLASTID TRANSCRIPTIONALLY ACTIVE 16, chloroplastic [Malus domestica]	-	-	-	-
MD15G0141900	19.51	12.137	16.015	163.62	166.029	151.544	15.8873333333333	160.397666666667	3.33570425902882	1.55457673950786e-71	2.07019117686545e-69	--	-	-	-	--	XP_008367774.2 uncharacterized protein LOC103431397 [Malus domestica]	-	-	GO:0008083//growth factor activity	GO:0007165//signal transduction
MD11G0153100	172.435	170.018	171.088	1110.12	1035.86	1200.99	171.180333333333	1115.66066666667	2.70430942436286	1.60087416042196e-71	2.12644722655745e-69	CCR1	-	-	-	--	NP_001315722.1 cinnamoyl-CoA reductase 1-like [Malus domestica]	-	-	GO:0003824//catalytic activity;GO:0050662//coenzyme binding	-
MD16G0128200	0.557	0.83	1.285	25.111	29.009	30.001	0.890666666666667	28.0403333333333	4.97647408748348	2.16382119911306e-71	2.86695380492586e-69	OsI_36121	Genetic Information Processing	Replication and repair	K02540	--	XP_008369589.1 DNA replication licensing factor MCM2 [Malus domestica]	ko03030//DNA replication	GO:0005634//nucleus;GO:0042555//MCM complex	GO:0000166//nucleotide binding;GO:0003677//DNA binding;GO:0003678//DNA helicase activity;GO:0004386//helicase activity;GO:0005524//ATP binding;GO:0016787//hydrolase activity	GO:0006260//DNA replication;GO:0006270//DNA replication initiation;GO:0032508//DNA duplex unwinding
MD13G0203200	4.659	3.973	4.424	40.055	45.906	43.703	4.352	43.2213333333333	3.31199311682964	2.30195091010097e-71	3.0422861549415e-69	CASBPX2	Metabolism;Metabolism;Metabolism	Global and overview maps;Global and overview maps;Lipid metabolism	K01853;K01853;K01853	--	TQD94441.1 hypothetical protein C1H46_019931 [Malus baccata]	ko01100//Metabolic pathways;ko01110//Biosynthesis of secondary metabolites;ko00100//Steroid biosynthesis	GO:0005811//lipid particle;GO:0016020//membrane;GO:0016021//integral component of membrane	GO:0000250//lanosterol synthase activity;GO:0003824//catalytic activity;GO:0016853//isomerase activity;GO:0016866//intramolecular transferase activity;GO:0042300//beta-amyrin synthase activity	GO:0016104//triterpenoid biosynthetic process
MD03G0073500	0.683	0.174	0.192	30.653	27.814	25.297	0.349666666666667	27.9213333333333	6.31924375420717	2.9049250603968e-71	3.82953789117837e-69	--	-	-	-	--	RXI04348.1 hypothetical protein DVH24_038622 [Malus domestica]	-	-	-	-
MD14G0132700	16.05	18.697	24.216	211.519	207.961	196.448	19.6543333333333	205.309333333333	3.38487987955086	3.11384291624153e-71	4.09466441426969e-69	HVA22	-	-	-	--	XP_028948652.1 HVA22-like protein e isoform X1 [Malus domestica]	-	GO:0016020//membrane;GO:0016021//integral component of membrane	-	-
MD17G0181100	176.52	171.105	206.491	15.409	14.586	15.175	184.705333333333	15.0566666666667	-3.61675	4.30651310089995e-71	5.64885323445047e-69	--	-	-	-	--	RXH68938.1 hypothetical protein DVH24_031271 [Malus domestica]	-	-	-	-
MD15G0072800	73.862	62.641	67.212	2.43	2.964	2.408	67.905	2.60066666666667	-4.70656	4.8567382775238e-71	6.35469685648676e-69	LHCA5	Metabolism;Metabolism	Global and overview maps;Energy metabolism	K08911;K08911	--	XP_008393806.1 photosystem I chlorophyll a/b-binding protein 5, chloroplastic [Malus domestica]	ko01100//Metabolic pathways;ko00196//Photosynthesis - antenna proteins	GO:0009507//chloroplast;GO:0016020//membrane	-	GO:0009765//photosynthesis, light harvesting
MD05G0287100	5.149	6.635	5.802	67.625	65.346	68.602	5.862	67.191	3.51880312883824	5.32464803766854e-71	6.94959286667644e-69	NPF5.4	-	-	-	--	XP_028959134.1 protein NRT1/ PTR FAMILY 5.4-like [Malus domestica]	-	GO:0016020//membrane;GO:0016021//integral component of membrane	GO:0004553//hydrolase activity, hydrolyzing O-glycosyl compounds;GO:0022857//transmembrane transporter activity	GO:0005975//carbohydrate metabolic process;GO:0006857//oligopeptide transport;GO:0055085//transmembrane transport
MD01G0113500	1.109	0.629	0.67	39.52	44.399	38.934	0.802666666666667	40.951	5.67295388559516	5.63515360546324e-71	7.33660643601601e-69	UGT76F1	-	-	-	--	KAB2598309.1 UDP-glycosyltransferase 76F1-like [Pyrus ussuriensis x Pyrus communis]	-	-	GO:0016740//transferase activity;GO:0016758//transferase activity, transferring hexosyl groups	-
MD04G0202200	104.563	111.375	175.775	0.304	0.271	0.165	130.571	0.246666666666667	-9.04806	5.87014283295374e-71	7.62363005345091e-69	At5g33370	-	-	-	--	XP_008370769.2 GDSL esterase/lipase At5g33370-like [Malus domestica]	-	-	GO:0016788//hydrolase activity, acting on ester bonds	-
MD01G0032000	40.069	43.638	46.129	267.624	261.743	268.479	43.2786666666667	265.948666666667	2.61941984575181	6.13246016276103e-71	7.94463999554927e-69	IAA9	Environmental Information Processing	Signal transduction	K14484	--	XP_028945375.1 auxin-responsive protein IAA9 [Malus domestica]	ko04075//Plant hormone signal transduction	GO:0005634//nucleus	GO:0005515//protein binding	GO:0006355//regulation of transcription, DNA-templated;GO:0009734//auxin-activated signaling pathway
MD09G0106700	1843.15	1954.81	1385.93	131.959	117.984	140.479	1727.96	130.140666666667	-3.73093	7.68348175023425e-71	9.92948079978548e-69	CAB-151	Metabolism;Metabolism	Global and overview maps;Energy metabolism	K08913;K08913	--	RXH90103.1 hypothetical protein DVH24_032460 [Malus domestica]	ko01100//Metabolic pathways;ko00196//Photosynthesis - antenna proteins	GO:0009507//chloroplast;GO:0016020//membrane;GO:0016021//integral component of membrane	GO:0000166//nucleotide binding	GO:0009765//photosynthesis, light harvesting
MD13G0157200	18.237	23.423	25.792	0.195	0.427	0.277	22.484	0.299666666666667	-6.2294	1.28353719047435e-70	1.65465919680119e-68	PPD	Metabolism;Metabolism;Metabolism;Metabolism	Global and overview maps;Global and overview maps;Carbohydrate metabolism;Energy metabolism	K01006;K01006;K01006;K01006	--	XP_008390770.1 pyruvate, phosphate dikinase, chloroplastic [Malus domestica]	ko01100//Metabolic pathways;ko01200//Carbon metabolism;ko00620//Pyruvate metabolism;ko00710//Carbon fixation in photosynthetic organisms	-	GO:0003824//catalytic activity;GO:0005524//ATP binding;GO:0016301//kinase activity;GO:0016772//transferase activity, transferring phosphorus-containing groups;GO:0046872//metal ion binding;GO:0050242//pyruvate, phosphate dikinase activity	GO:0006090//pyruvate metabolic process;GO:0016310//phosphorylation
MD04G0062800	72.417	61.582	75.011	1.795	3.166	2.516	69.67	2.49233333333333	-4.80497	1.34232496653338e-70	1.72620358686455e-68	SGR	Metabolism;Metabolism	Global and overview maps;Metabolism of cofactors and vitamins	K22013;K22013	--	Senescence-inducible chloroplast protein, Activation of the chlorophll-degrading pathway during leaf senescenc [Source: Projected from Oryza sativa (Os09g0532000)]	ko01110//Biosynthesis of secondary metabolites;ko00860//Porphyrin metabolism	-	-	-
MD17G0068000	13.22	14.813	15.547	139.2	136.317	161.16	14.5266666666667	145.559	3.32482844407018	1.41465471324717e-70	1.81477025659297e-68	LBD41	-	-	-	LOB	XP_008342076.2 LOB domain-containing protein 41 [Malus domestica]	-	-	-	-
MD04G0044600	19.486	19.794	19.952	122.213	127.168	117.972	19.744	122.451	2.63271835105249	1.61833950722516e-70	2.07100090890462e-68	BHLH153	-	-	-	--	XP_008369200.1 transcription factor bHLH153 isoform X2 [Malus domestica]	-	-	GO:0046983//protein dimerization activity	-
MD16G0027700	18.622	24.177	23.134	149.641	153.259	146.57	21.9776666666667	149.823333333333	2.76915219422042	1.69684719345077e-70	2.1661843928461e-68	--	-	-	-	--	XP_008339584.1 uncharacterized protein LOC103402619 [Malus domestica]	-	GO:0016020//membrane;GO:0016021//integral component of membrane	-	-
MD05G0174900	0.924	0.459	1.126	50.411	53.238	52.822	0.836333333333333	52.157	5.96263901495203	2.87509060065134e-70	3.661413923179e-68	AOP1.2	-	-	-	--	XP_008390710.2 probable inactive 2-oxoglutarate-dependent dioxygenase AOP2 [Malus domestica]	-	-	GO:0016491//oxidoreductase activity;GO:0046872//metal ion binding	GO:0055114//oxidation-reduction process
MD02G0027000	11.287	7.873	13.733	191.718	171.038	209.311	10.9643333333333	190.689	4.12033162409211	4.77676145870576e-70	6.06845327398e-68	SPX1	-	-	-	--	XP_008362902.2 SPX domain-containing protein 1-like [Malus domestica]	-	-	GO:0004601//peroxidase activity;GO:0020037//heme binding	GO:0006979//response to oxidative stress;GO:0016036//cellular response to phosphate starvation;GO:0055114//oxidation-reduction process;GO:0098869//cellular oxidant detoxification
MD14G0144800	58.149	57.742	60.42	1.117	0.365	0.772	58.7703333333333	0.751333333333333	-6.28949	4.98044426447628e-70	6.31193115141404e-68	CBBY	-	-	-	--	XP_008351756.2 CBBY-like protein [Malus domestica]	-	-	GO:0000166//nucleotide binding;GO:0005524//ATP binding;GO:0016787//hydrolase activity;GO:0043531//ADP binding	GO:0006952//defense response
MD13G0124900	84.493	99.842	105.991	7.954	8.755	8.771	96.7753333333333	8.49333333333333	-3.51024	6.28108425909991e-70	7.94110672063745e-68	CIPK1	-	-	-	--	NP_001315954.1 CBL-interacting serine/threonine-protein kinase 1-like [Malus domestica]	-	-	GO:0000166//nucleotide binding;GO:0004672//protein kinase activity;GO:0004674//protein serine/threonine kinase activity;GO:0005524//ATP binding;GO:0016301//kinase activity;GO:0016740//transferase activity	GO:0006468//protein phosphorylation;GO:0007165//signal transduction;GO:0016310//phosphorylation
MD12G0032200	52.745	58.067	56.254	2.969	3.577	2.331	55.6886666666667	2.959	-4.2342	1.13234601881717e-69	1.42817141623316e-67	--	-	-	-	--	XP_008387067.2 uncharacterized protein LOC103449521 [Malus domestica]	-	GO:0005623//cell	GO:0016209//antioxidant activity;GO:0016491//oxidoreductase activity;GO:0051920//peroxiredoxin activity	GO:0045454//cell redox homeostasis;GO:0055114//oxidation-reduction process;GO:0098869//cellular oxidant detoxification
MD16G0241200	18.5	17.294	17	0.325	0.608	0.33	17.598	0.421	-5.38545	1.64315431662973e-69	2.06745852961459e-67	--	-	-	-	--	XP_028960585.1 uncharacterized protein LOC114825727 [Malus domestica]	-	-	-	-
MD15G0348600	829.127	936.078	733.541	53.139	43.046	59.671	832.915333333333	51.952	-4.00292	1.80410643105563e-69	2.26454201494322e-67	CAP10A	Metabolism;Metabolism	Global and overview maps;Energy metabolism	K08917;K08917	--	XP_008368146.2 chlorophyll a-b binding protein CP24 10A, chloroplastic [Malus domestica]	ko01100//Metabolic pathways;ko00196//Photosynthesis - antenna proteins	GO:0009507//chloroplast;GO:0009522//photosystem I;GO:0009523//photosystem II;GO:0009535//chloroplast thylakoid membrane;GO:0009536//plastid;GO:0009579//thylakoid;GO:0016020//membrane;GO:0016021//integral component of membrane	GO:0016168//chlorophyll binding	GO:0009765//photosynthesis, light harvesting;GO:0015979//photosynthesis;GO:0018298//protein-chromophore linkage
MD04G0015500	95.168	108.592	130.186	1003.91	946.966	1107.07	111.315333333333	1019.32	3.19487713521161	2.47073518899412e-69	3.09390295694853e-67	SAHH	Metabolism;Metabolism	Global and overview maps;Amino acid metabolism	K01251;K01251	--	XP_008380474.1 adenosylhomocysteinase [Malus domestica]	ko01100//Metabolic pathways;ko00270//Cysteine and methionine metabolism	-	GO:0004013//adenosylhomocysteinase activity;GO:0016787//hydrolase activity	GO:0006730//one-carbon metabolic process
MD15G0296500	2.097	1.325	2.503	93.852	104.204	84.933	1.975	94.3296666666667	5.57778701124544	2.54045945506863e-69	3.17363873067955e-67	--	-	-	-	--	RXH76028.1 hypothetical protein DVH24_042815 [Malus domestica]	-	-	GO:0003677//DNA binding;GO:0005524//ATP binding	GO:0006260//DNA replication
MD04G0053100	82.238	87.572	110.772	3.891	5.744	4.786	93.5273333333333	4.807	-4.28218	2.57069139061507e-69	3.2037775744131e-67	NUDT8	-	-	-	--	XP_028956817.1 nudix hydrolase 8 isoform X2 [Malus domestica]	-	-	GO:0016787//hydrolase activity	-
MD15G0199000	1.357	0.933	2.056	73.292	64.64	85.63	1.44866666666667	74.5206666666667	5.68484300186903	2.77047811285865e-69	3.44458401956085e-67	DAO	Metabolism	Amino acid metabolism	K23947	--	XP_008379690.1 2-oxoglutarate-dependent dioxygenase DAO-like [Malus domestica]	ko00380//Tryptophan metabolism	-	GO:0016491//oxidoreductase activity	GO:0055114//oxidation-reduction process
MD16G0142600	2383.64	2723.5	2099.68	11375.4	12598.4	11837	2402.28	11936.9696666667	2.31296342093553	3.98709686687717e-69	4.94550823667403e-67	PYRC1	-	-	-	--	NP_001281292.1 major allergen Mal d 1 [Malus domestica]	-	-	GO:0004864//protein phosphatase inhibitor activity;GO:0010427//abscisic acid binding;GO:0038023//signaling receptor activity	GO:0006952//defense response;GO:0009607//response to biotic stimulus;GO:0009738//abscisic acid-activated signaling pathway;GO:0032515//negative regulation of phosphoprotein phosphatase activity
MD06G0188900	4.143	4.886	10.443	207.926	209.564	206.979	6.49066666666667	208.156333333333	5.00315697681278	4.10252499653914e-69	5.07668116788715e-67	NMT1	Metabolism	Lipid metabolism	K05929	--	XP_008364653.2 phosphoethanolamine N-methyltransferase 1 [Malus domestica]	ko00564//Glycerophospholipid metabolism	-	GO:0000234//phosphoethanolamine N-methyltransferase activity;GO:0008168//methyltransferase activity	GO:0006656//phosphatidylcholine biosynthetic process
MD13G0049900	4.337	5.621	6.714	65.443	73.546	66.065	5.55733333333333	68.3513333333333	3.62050479883186	6.14586895566471e-69	7.58732829096038e-67	GEK1	-	-	-	--	XP_008389381.1 D-aminoacyl-tRNA deacylase [Malus domestica]	-	-	GO:0016788//hydrolase activity, acting on ester bonds;GO:0051499//D-aminoacyl-tRNA deacylase activity	GO:0019478//D-amino acid catabolic process
MD03G0179100	63.764	58.252	59.145	1.551	0.647	1.343	60.387	1.18033333333333	-5.67697	7.50519963133631e-69	9.24372803420079e-67	PVA41	-	-	-	--	XP_008366316.1 vesicle-associated protein 4-1-like [Malus domestica]	-	GO:0005789//endoplasmic reticulum membrane	-	-
MD14G0152800	8.017	10.586	10.183	120.505	107.418	120.322	9.59533333333333	116.081666666667	3.59666340300287	1.009047094939e-68	1.23987547956111e-66	TIC32B	-	-	-	--	XP_008393004.1 short-chain dehydrogenase TIC 32, chloroplastic [Malus domestica]	-	-	-	-
MD07G0212800	97.91	72.525	76.438	504.855	592.717	544.407	82.291	547.326333333333	2.73359471037856	2.44824460727732e-68	2.99572622277847e-66	PMEI11	-	-	-	--	XP_008364822.1 21 kDa protein-like [Malus domestica]	-	-	GO:0004857//enzyme inhibitor activity	GO:0043086//negative regulation of catalytic activity
MD10G0191200	4.522	4.898	5.397	68.57	63.044	73.39	4.939	68.3346666666666	3.79032677994044	2.449429270359e-68	2.99572622277847e-66	HDHD3	-	-	-	--	RXH86765.1 hypothetical protein DVH24_022038 [Malus domestica]	-	GO:0000502//proteasome complex;GO:0005634//nucleus;GO:0005737//cytoplasm;GO:0005839//proteasome core complex;GO:0019773//proteasome core complex, alpha-subunit complex	GO:0004175//endopeptidase activity;GO:0004298//threonine-type endopeptidase activity;GO:0008233//peptidase activity;GO:0016787//hydrolase activity	GO:0006508//proteolysis;GO:0006511//ubiquitin-dependent protein catabolic process;GO:0051603//proteolysis involved in cellular protein catabolic process
MD15G0035200	1.764	1.654	2.114	48.567	53.412	39.014	1.844	46.9976666666667	4.67167857097439	2.86384074850779e-68	3.49441852076062e-66	CM2	Metabolism;Metabolism;Metabolism;Metabolism	Global and overview maps;Global and overview maps;Global and overview maps;Amino acid metabolism	K01850;K01850;K01850;K01850	--	XP_008379007.1 chorismate mutase 2 [Malus domestica]	ko01100//Metabolic pathways;ko01110//Biosynthesis of secondary metabolites;ko01230//Biosynthesis of amino acids;ko00400//Phenylalanine, tyrosine and tryptophan biosynthesis	-	GO:0003677//DNA binding;GO:0003899//DNA-directed RNA polymerase activity;GO:0004106//chorismate mutase activity;GO:0016740//transferase activity;GO:0016779//nucleotidyltransferase activity;GO:0032549//ribonucleoside binding	GO:0006351//transcription, DNA-templated;GO:0009073//aromatic amino acid family biosynthetic process;GO:0046417//chorismate metabolic process
MD13G0041700	3.658	4.238	3.691	35.86	41.532	35.317	3.86233333333333	37.5696666666667	3.28202373128711	3.69193248327602e-68	4.49439242534864e-66	BHLH30	-	-	-	bHLH	XP_008389318.2 transcription factor bHLH30 [Malus domestica]	-	-	GO:0046983//protein dimerization activity	-
MD15G0115300	8.706	11.309	6.515	130.432	122.846	144.151	8.84333333333333	132.476333333333	3.90500056777573	3.73397484618136e-68	4.53505074605194e-66	BIS3	-	-	-	--	RXH72363.1 hypothetical protein DVH24_012047 [Malus domestica]	-	-	GO:0003824//catalytic activity;GO:0016740//transferase activity;GO:0016746//transferase activity, transferring acyl groups;GO:0016747//transferase activity, transferring acyl groups other than amino-acyl groups;GO:0033815//biphenyl synthase activity	GO:0009058//biosynthetic process
MD14G0104000	396.992	399.237	436.743	11.915	4.417	9.27	410.990666666667	8.534	-5.58974	4.01088590241228e-68	4.86011920387454e-66	--	-	-	-	--	RXH77121.1 hypothetical protein DVH24_020009 [Malus domestica]	-	-	-	-
MD14G0015900	6.215	6.1	5.17	45.229	44.751	45.574	5.82833333333333	45.1846666666667	2.95467798447309	4.76978692949145e-68	5.7663866501511e-66	--	-	-	-	--	XP_008391756.2 uncharacterized protein LOC103453939 [Malus domestica]	-	-	-	-
MD11G0125800	16.993	16.083	13.353	88.51	102.028	78.477	15.4763333333333	89.6716666666667	2.53458850501086	4.8739516917613e-68	5.87877005432946e-66	--	-	-	-	--	XP_008360348.2 uncharacterized protein LOC103424046 [Malus domestica]	-	-	-	-
MD14G0010000	0.594	0.146	0.066	47.999	58.651	42.968	0.268666666666667	49.8726666666667	7.53628819699392	5.88348222155636e-68	7.08015011928026e-66	CSA	-	-	-	ARR-B	XP_008351437.2 transcription factor CSA-like [Malus domestica]	-	GO:0005634//nucleus	GO:0003677//DNA binding	-
MD05G0130700	48.267	61.946	58.011	3.007	3.915	2.945	56.0746666666667	3.289	-4.09163	6.36428062345399e-68	7.64121454808658e-66	BASS3	-	-	-	--	TQE12325.1 hypothetical protein C1H46_001978 [Malus baccata]	-	GO:0016020//membrane;GO:0016021//integral component of membrane	GO:0000166//nucleotide binding;GO:0004812//aminoacyl-tRNA ligase activity;GO:0005524//ATP binding	GO:0006418//tRNA aminoacylation for protein translation
MD04G0073300	7.315	12.106	5.336	204.679	191.655	170.325	8.25233333333333	188.886333333333	4.51657241400697	8.68976043072144e-68	1.04094600520341e-65	EARLI1	-	-	-	--	XP_008389722.1 14 kDa proline-rich protein DC2.15-like [Malus domestica]	-	-	-	-
MD01G0014300	24.767	28.483	32.614	226.705	217.293	232.299	28.6213333333333	225.432333333333	2.97753166625211	9.25661481800341e-68	1.10632361337358e-65	PAT	Metabolism;Metabolism;Metabolism;Metabolism;Metabolism;Metabolism;Metabolism;Metabolism	Global and overview maps;Global and overview maps;Global and overview maps;Amino acid metabolism;Amino acid metabolism;Amino acid metabolism;Biosynthesis of other secondary metabolites;Biosynthesis of other secondary metabolites	K15849;K15849;K15849;K15849;K15849;K15849;K15849;K15849	--	XP_008346990.2 bifunctional aspartate aminotransferase and glutamate/aspartate-prephenate aminotransferase-like [Malus domestica]	ko01100//Metabolic pathways;ko01110//Biosynthesis of secondary metabolites;ko01230//Biosynthesis of amino acids;ko00350//Tyrosine metabolism;ko00400//Phenylalanine, tyrosine and tryptophan biosynthesis;ko00360//Phenylalanine metabolism;ko00960//Tropane, piperidine and pyridine alkaloid biosynthesis;ko00950//Isoquinoline alkaloid biosynthesis	-	GO:0003824//catalytic activity;GO:0030170//pyridoxal phosphate binding	GO:0009058//biosynthetic process
MD14G0015100	5.883	3.203	3.181	55.915	61.708	58.091	4.089	58.5713333333333	3.84037476873606	1.44969047271773e-67	1.7286899936944e-65	At5g03700	-	-	-	--	XP_018502248.1 PREDICTED: LOW QUALITY PROTEIN: PAN domain-containing protein At5g03700-like [Pyrus x bretschneideri]	-	GO:0016020//membrane;GO:0016021//integral component of membrane	-	GO:0048544//recognition of pollen
MD11G0126900	73.375	90.884	86.364	6.191	5.031	5.84	83.541	5.68733333333333	-3.87666	1.54975685428085e-67	1.84382409592761e-65	INVE	-	-	-	--	Alkaline/neutral invertase E, chloroplastic [Source:Projected from Arabidopsis thaliana (AT5G22510) UniProtKB/Swiss-Prot;Acc:Q9FK88]	-	GO:0009507//chloroplast	GO:0003824//catalytic activity;GO:0004575//sucrose alpha-glucosidase activity;GO:0033926//glycopeptide alpha-N-acetylgalactosaminidase activity	GO:0005982//starch metabolic process;GO:0005987//sucrose catabolic process;GO:0048825//cotyledon development
MD06G0029400	6.793	5.017	10.386	131.901	146.987	118.35	7.39866666666667	132.412666666667	4.1616320252343	1.85464903974842e-67	2.20157750718371e-65	TRN2	-	-	-	--	TQD97011.1 hypothetical protein C1H46_017410 [Malus baccata]	-	GO:0016020//membrane;GO:0016021//integral component of membrane	-	-
MD09G0121900	36.515	39.246	46.619	287.195	275.291	248.366	40.7933333333333	270.284	2.72807080762823	1.99459555001687e-67	2.36235754668815e-65	UGT71A15	-	-	-	--	NP_001315903.1 uDP-glycosyltransferase 71A15 [Malus domestica]	-	-	GO:0016740//transferase activity;GO:0016757//transferase activity, transferring glycosyl groups;GO:0016758//transferase activity, transferring hexosyl groups;GO:0035251//UDP-glucosyltransferase activity	-
MD04G0090200	31.338	13.672	23.939	403.492	410.948	382.839	22.983	399.093	4.11808594233678	2.7037826258854e-67	3.19509159493142e-65	GSTL3	Metabolism;Metabolism	Global and overview maps;Metabolism of other amino acids	K00799;K00799	--	XP_008355647.2 glutathione S-transferase L3-like [Malus domestica]	ko01100//Metabolic pathways;ko00480//Glutathione metabolism	-	GO:0005515//protein binding	-
MD09G0226500	5.49	6.662	8.153	74.364	70.747	79.387	6.76833333333333	74.8326666666667	3.46679566001723	3.55003763049187e-67	4.18569380666624e-65	--	-	-	-	--	XP_028964417.1 uncharacterized protein LOC103444196 [Malus domestica]	-	-	-	-
MD09G0122500	112.727	88.576	63.8	1.991	3.889	2.542	88.3676666666667	2.80733333333333	-4.97625	4.87123776138001e-67	5.7305852660109e-65	UGT71K1	-	-	-	--	XP_008365188.2 anthocyanidin 3-O-glucosyltransferase 2-like isoform X2 [Malus domestica]	-	-	GO:0016740//transferase activity;GO:0016757//transferase activity, transferring glycosyl groups;GO:0016758//transferase activity, transferring hexosyl groups	-
MD04G0061600	70.419	45.8	61.15	1.652	1.41	2.117	59.123	1.72633333333333	-5.09794	5.31679505361783e-67	6.24075174213021e-65	HTH	Metabolism;Metabolism	Global and overview maps;Amino acid metabolism	K00108;K00108	--	RXI01050.1 hypothetical protein DVH24_001284 [Malus domestica]	ko01100//Metabolic pathways;ko00260//Glycine, serine and threonine metabolism	-	GO:0016614//oxidoreductase activity, acting on CH-OH group of donors;GO:0050660//flavin adenine dinucleotide binding	GO:0055114//oxidation-reduction process
MD15G0042900	29.743	26.208	43.113	0.48	0.32	0.585	33.0213333333333	0.461666666666667	-6.1604	5.87834166742304e-67	6.88448282603464e-65	ERECTA	Environmental Information Processing	Signal transduction	K20718	--	XP_008393579.1 LRR receptor-like serine/threonine-protein kinase ERECTA isoform X2 [Malus domestica]	ko04016//MAPK signaling pathway - plant	GO:0016020//membrane;GO:0016021//integral component of membrane;GO:0016459//myosin complex	GO:0000166//nucleotide binding;GO:0003774//motor activity;GO:0003779//actin binding;GO:0004672//protein kinase activity;GO:0004674//protein serine/threonine kinase activity;GO:0005515//protein binding;GO:0005524//ATP binding;GO:0016301//kinase activity;GO:0016740//transferase activity	GO:0006468//protein phosphorylation;GO:0016310//phosphorylation
MD08G0100900	15.198	20.91	19.028	169.513	157.127	185.069	18.3786666666667	170.569666666667	3.21425709607845	6.39764835511509e-67	7.47598694646277e-65	ASP3	Metabolism;Metabolism;Metabolism;Metabolism;Metabolism;Metabolism;Metabolism;Metabolism;Metabolism;Metabolism;Metabolism;Metabolism;Metabolism;Metabolism;Metabolism	Global and overview maps;Global and overview maps;Global and overview maps;Global and overview maps;Amino acid metabolism;Energy metabolism;Global and overview maps;Amino acid metabolism;Amino acid metabolism;Amino acid metabolism;Amino acid metabolism;Amino acid metabolism;Amino acid metabolism;Biosynthesis of other secondary metabolites;Biosynthesis of other secondary metabolites	K14454;K14454;K14454;K14454;K14454;K14454;K14454;K14454;K14454;K14454;K14454;K14454;K14454;K14454;K14454	--	XP_008378104.1 aspartate aminotransferase, cytoplasmic [Malus domestica]	ko01100//Metabolic pathways;ko01110//Biosynthesis of secondary metabolites;ko01200//Carbon metabolism;ko01230//Biosynthesis of amino acids;ko00270//Cysteine and methionine metabolism;ko00710//Carbon fixation in photosynthetic organisms;ko01210//2-Oxocarboxylic acid metabolism;ko00330//Arginine and proline metabolism;ko00250//Alanine, aspartate and glutamate metabolism;ko00350//Tyrosine metabolism…	-	GO:0003824//catalytic activity;GO:0004069//L-aspartate:2-oxoglutarate aminotransferase activity;GO:0008483//transaminase activity;GO:0016740//transferase activity;GO:0030170//pyridoxal phosphate binding	GO:0006520//cellular amino acid metabolic process;GO:0009058//biosynthetic process
MD12G0192400	0.529	0.413	0.425	17.079	18.235	18.351	0.455666666666667	17.8883333333333	5.29489632955994	8.21811982712261e-67	9.58196246865486e-65	FRL3	-	-	-	--	XP_017184543.2 FRIGIDA-like protein 5 isoform X1 [Malus domestica]	-	-	-	-
MD10G0064800	77.316	92.148	58.156	0.275	0.458	0.434	75.8733333333333	0.389	-7.60768	8.52372666839121e-67	9.91625035115632e-65	BNM2A	-	-	-	--	XP_028964975.1 LOW QUALITY PROTEIN: BURP domain protein USPL1-like, partial [Malus domestica]	-	-	-	-
MD13G0042500	72.123	68.535	77.296	2.866	5.32	2.362	72.6513333333333	3.516	-4.36898	1.2653029233716e-66	1.46875915450136e-64	CHUP1	-	-	-	--	XP_008389326.2 protein CHUP1, chloroplastic [Malus domestica]	-	GO:0016020//membrane;GO:0016021//integral component of membrane	-	-
MD15G0005600	121.703	158.311	143.37	7.673	8.641	8.864	141.128	8.39266666666667	-4.07173	1.27841078781046e-66	1.48069883476467e-64	CDSP32	-	-	-	--	XP_008387900.2 thioredoxin-like protein CDSP32, chloroplastic [Malus domestica]	-	GO:0005623//cell	-	GO:0045454//cell redox homeostasis
MSTRG.42841	1.084	0.448	1.148	54.93	67.47	38.523	0.893333333333333	53.641	5.90799372779786	2.0896543702614e-66	2.41497765416025e-64	--	-	-	-	--	early nodulin-75-like [Malus domestica]	-	-	-	-
MD03G0070000	1.006	1.784	0.607	39.628	43.881	43.711	1.13233333333333	42.4066666666667	5.22692046319142	2.84632380109699e-66	3.2822179603507e-64	AOP3	-	-	-	--	XP_008386022.1 probable inactive 2-oxoglutarate-dependent dioxygenase AOP2 [Malus domestica]	-	-	GO:0016491//oxidoreductase activity	GO:0055114//oxidation-reduction process
MD07G0190100	34.751	27.931	27.764	0.499	0.908	0.413	30.1486666666667	0.606666666666667	-5.63505	3.29485085050899e-66	3.79110163211635e-64	NPF5.1	-	-	-	--	XP_008369322.1 protein NRT1/ PTR FAMILY 5.1 [Malus domestica]	-	GO:0016020//membrane;GO:0016021//integral component of membrane	GO:0022857//transmembrane transporter activity	GO:0055085//transmembrane transport
MD16G0023200	16.204	21.55	22.795	180.597	167.797	169.166	20.183	172.52	3.09555108357841	3.56121948158923e-66	4.08862283938783e-64	CPN10	-	-	-	--	XP_008339549.1 10 kDa chaperonin, mitochondrial-like [Malus domestica]	-	-	-	GO:0006457//protein folding
MD16G0125100	21.088	19.159	33.833	318.19	347.36	316.214	24.6933333333333	327.254666666667	3.72822026222551	4.14509598848564e-66	4.74857852235512e-64	ERF114	-	-	-	AP2-EREBP	XP_008369624.1 ethylene-responsive transcription factor ERF113 [Malus domestica]	-	GO:0005634//nucleus	GO:0003677//DNA binding;GO:0003700//transcription factor activity, sequence-specific DNA binding	GO:0006355//regulation of transcription, DNA-templated
MD17G0188700	0.546	0.904	1.024	145.551	127.52	160.965	0.824666666666667	144.678666666667	7.45482539772357	5.76985610547076e-66	6.59548605973507e-64	ERF003	-	-	-	AP2-EREBP	XP_008375424.1 ethylene-responsive transcription factor ERF003-like [Malus domestica]	-	GO:0005634//nucleus	GO:0003677//DNA binding;GO:0003700//transcription factor activity, sequence-specific DNA binding	GO:0006355//regulation of transcription, DNA-templated
MD10G0010600	58.475	64.925	97.803	4.719	4.019	2.555	73.7343333333333	3.76433333333333	-4.29187	6.70247627199729e-66	7.64490271824248e-64	ADH	Metabolism;Metabolism;Metabolism;Metabolism;Metabolism;Metabolism	Global and overview maps;Global and overview maps;Carbohydrate metabolism;Lipid metabolism;Amino acid metabolism;Lipid metabolism	K18857;K18857;K18857;K18857;K18857;K18857	--	XP_012066087.2 alcohol dehydrogenase [Jatropha curcas]	ko01100//Metabolic pathways;ko01110//Biosynthesis of secondary metabolites;ko00010//Glycolysis / Gluconeogenesis;ko00592//alpha-Linolenic acid metabolism;ko00350//Tyrosine metabolism;ko00071//Fatty acid degradation	GO:0016020//membrane;GO:0016021//integral component of membrane	GO:0008270//zinc ion binding;GO:0016491//oxidoreductase activity;GO:0046872//metal ion binding	GO:0055114//oxidation-reduction process
MD10G0216200	3.61	4.301	4.948	46.796	46.075	40.745	4.28633333333333	44.5386666666667	3.37724241658388	9.64725980687677e-66	1.09798791224991e-63	--	-	-	-	--	XP_008371644.1 uncharacterized protein LOC103435025 isoform X1 [Malus domestica]	-	-	-	-
MD15G0201600	140.567	83.317	102.338	5.407	4.281	4.762	108.740666666667	4.81666666666667	-4.49671	1.13792001923317e-65	1.29230276123649e-63	PILS5	-	-	-	--	TQE06133.1 hypothetical protein C1H46_008198 [Malus baccata]	-	GO:0016021//integral component of membrane	-	GO:0055085//transmembrane transport
MD10G0028600	1.912	2.356	2.739	24.002	30.587	27.103	2.33566666666667	27.2306666666667	3.54332600254169	1.89519611849549e-65	2.14767062516676e-63	ROQ1	-	-	-	--	XP_008392262.2 TMV resistance protein N [Malus domestica]	-	-	GO:0005515//protein binding;GO:0043531//ADP binding	GO:0007165//signal transduction
MD03G0105400	1.809	1.796	2.968	43.497	46.464	41.814	2.191	43.925	4.32538089679288	2.05523843818786e-65	2.32401401669915e-63	--	-	-	-	--	XP_008359663.2 protein enabled homolog [Malus domestica]	-	-	-	-
MD02G0237000	7.158	27.998	9.749	89.069	86.91	98.739	14.9683333333333	91.5726666666666	2.61300344379506	2.83701067048419e-65	3.20112421202074e-63	Os07g0689300	-	-	-	--	RXI05232.1 hypothetical protein DVH24_006489 [Malus domestica]	-	-	GO:0004176//ATP-dependent peptidase activity;GO:0004252//serine-type endopeptidase activity;GO:0005524//ATP binding	GO:0006508//proteolysis;GO:0030163//protein catabolic process
MD09G0080300	86.531	75.853	67.587	4.711	5.547	4.945	76.657	5.06766666666667	-3.91902	3.64334284033848e-65	4.10212257825922e-63	GH3.10	Environmental Information Processing	Signal transduction	K14487	--	RXH89836.1 hypothetical protein DVH24_032193 [Malus domestica]	ko04075//Plant hormone signal transduction	-	-	-
MD06G0082200	15.321	18.879	17.945	0.87	0.774	0.334	17.3816666666667	0.659333333333333	-4.72041	3.98219041168996e-65	4.47403782699248e-63	--	-	-	-	--	XP_028959529.1 uncharacterized protein LOC114825321 [Malus domestica]	-	-	-	-
MD04G0018100	299.957	424.824	307.519	29.416	33.686	29.308	344.1	30.8033333333333	-3.48167	7.04669375062342e-65	7.90012666042115e-63	XTH15	-	-	-	--	XP_008380453.1 xyloglucan endotransglucosylase/hydrolase 2 [Malus domestica]	-	GO:0005576//extracellular region;GO:0005618//cell wall;GO:0048046//apoplast	GO:0004553//hydrolase activity, hydrolyzing O-glycosyl compounds;GO:0016740//transferase activity;GO:0016762//xyloglucan:xyloglucosyl transferase activity;GO:0016787//hydrolase activity;GO:0016798//hydrolase activity, acting on glycosyl bonds;GO:0030246//carbohydrate binding	GO:0005975//carbohydrate metabolic process;GO:0006073//cellular glucan metabolic process;GO:0008152//metabolic process;GO:0010411//xyloglucan metabolic process;GO:0042546//cell wall biogenesis;GO:0071555//cell wall organization
MD13G0195200	3.59	3.208	2.828	43.525	47.149	52.724	3.20866666666667	47.7993333333333	3.89694466910169	7.69146207264358e-65	8.60459769781371e-63	IAA13	Environmental Information Processing	Signal transduction	K14484	--	XP_028947637.1 auxin-responsive protein IAA12-like [Malus domestica]	ko04075//Plant hormone signal transduction	GO:0005634//nucleus	GO:0005515//protein binding	GO:0006355//regulation of transcription, DNA-templated;GO:0009734//auxin-activated signaling pathway
MD07G0170700	51.325	40.118	48.676	6.443	4.898	1.823	46.7063333333333	4.388	-3.41198	8.95990960559221e-65	1.00023093018343e-62	SBT4.3	-	-	-	--	XP_028960765.1 cucumisin-like [Malus domestica]	-	-	GO:0004252//serine-type endopeptidase activity;GO:0008233//peptidase activity;GO:0008236//serine-type peptidase activity;GO:0016787//hydrolase activity	GO:0006508//proteolysis
MSTRG.49153	1197.36	946.805	544.76	14.837	27.548	8.563	896.308	16.9826666666667	-5.72186	1.14269647879806e-64	1.27292991188061e-62	--	-	-	-	--	Protein TAR1 [Capsicum annuum]	-	-	-	-
MD12G0151500	12.88	12.294	10.25	79.246	78.028	83.38	11.808	80.218	2.76416137073035	1.15613051975092e-64	1.28516644301464e-62	AGT3	Metabolism;Metabolism;Metabolism;Metabolism;Metabolism;Metabolism	Global and overview maps;Global and overview maps;Amino acid metabolism;Amino acid metabolism;Amino acid metabolism;Amino acid metabolism	K00827;K00827;K00827;K00827;K00827;K00827	--	XP_008388318.1 alanine--glyoxylate aminotransferase 2 homolog 2, mitochondrial-like [Malus domestica]	ko01100//Metabolic pathways;ko01110//Biosynthesis of secondary metabolites;ko00270//Cysteine and methionine metabolism;ko00260//Glycine, serine and threonine metabolism;ko00250//Alanine, aspartate and glutamate metabolism;ko00280//Valine, leucine and isoleucine degradation	-	GO:0003824//catalytic activity;GO:0008483//transaminase activity;GO:0030170//pyridoxal phosphate binding	-
MD17G0133500	3.623	4.479	5.305	40.732	44.494	38.088	4.469	41.1046666666667	3.20127824441818	1.1983970415551e-64	1.32933395298759e-62	MIK2	-	-	-	--	XP_008392151.2 MDIS1-interacting receptor like kinase 2-like [Malus domestica]	-	-	GO:0004672//protein kinase activity;GO:0005515//protein binding;GO:0005524//ATP binding	GO:0006468//protein phosphorylation
MD05G0111200	3.245	7.532	4.34	39.772	44.787	42.428	5.039	42.329	3.0704370447394	2.38525311877251e-64	2.6402839796573e-62	PUB15	-	-	-	--	XP_008372845.2 U-box domain-containing protein 15-like [Malus domestica]	-	GO:0005840//ribosome	GO:0003735//structural constituent of ribosome;GO:0004842//ubiquitin-protein transferase activity;GO:0005515//protein binding	GO:0006412//translation;GO:0016567//protein ubiquitination
MD06G0026000	1.559	3.936	4.543	87	105.457	81.371	3.346	91.276	4.76972621911087	2.46490779568221e-64	2.72271120471272e-62	NAC071	-	-	-	NAC	XP_008373551.2 NAC domain-containing protein 71 [Malus domestica]	-	GO:0005634//nucleus	GO:0003677//DNA binding	GO:0006355//regulation of transcription, DNA-templated
MD15G0186800	4.359	5.331	2.175	43.127	44.084	48.314	3.955	45.175	3.51377500127917	2.95230253519806e-64	3.25423129026831e-62	BRXL4	-	-	-	--	XP_008337758.2 protein Brevis radix-like 4 [Malus domestica]	-	-	-	-
MD05G0137100	3.716	3.419	4.767	40.989	45.727	37.927	3.96733333333333	41.5476666666667	3.38852593475511	3.65901937743888e-64	4.02476789717952e-62	A6	-	-	-	--	XP_008356234.2 probable glucan endo-1,3-beta-glucosidase A6 [Malus domestica]	-	-	GO:0004553//hydrolase activity, hydrolyzing O-glycosyl compounds;GO:0016787//hydrolase activity	GO:0005975//carbohydrate metabolic process
MD10G0055500	1.896	1.582	22.726	39.616	42.334	44.244	8.73466666666667	42.0646666666667	2.26778435895216	5.86194772440223e-64	6.43440738920368e-62	MCM4	Genetic Information Processing	Replication and repair	K02212	--	RXH88369.1 hypothetical protein DVH24_042440 [Malus domestica]	ko03030//DNA replication	GO:0005634//nucleus;GO:0016020//membrane;GO:0016021//integral component of membrane;GO:0033179//proton-transporting V-type ATPase, V0 domain;GO:0042555//MCM complex	GO:0000166//nucleotide binding;GO:0003677//DNA binding;GO:0003678//DNA helicase activity;GO:0004386//helicase activity;GO:0005524//ATP binding;GO:0015078//hydrogen ion transmembrane transporter activity;GO:0016787//hydrolase activity	GO:0006260//DNA replication;GO:0006270//DNA replication initiation;GO:0032508//DNA duplex unwinding;GO:1902600//hydrogen ion transmembrane transport
MD13G0177500	37.968	40.717	33.761	170.286	176.128	165.032	37.482	170.482	2.18534958237845	6.54196003390328e-64	7.16583630603e-62	APS1	Metabolism;Metabolism;Metabolism;Metabolism;Metabolism;Metabolism	Global and overview maps;Global and overview maps;Nucleotide metabolism;Energy metabolism;Metabolism of other amino acids;Biosynthesis of other secondary metabolites	K13811;K13811;K13811;K13811;K13811;K13811	--	XP_028947162.1 ATP sulfurylase 1, chloroplastic [Malus domestica]	ko01100//Metabolic pathways;ko01110//Biosynthesis of secondary metabolites;ko00230//Purine metabolism;ko00920//Sulfur metabolism;ko00450//Selenocompound metabolism;ko00261//Monobactam biosynthesis	GO:0005634//nucleus	GO:0004781//sulfate adenylyltransferase (ATP) activity	GO:0000103//sulfate assimilation
MD03G0199700	11.471	5.25	9.53	91.573	96.408	98.812	8.75033333333333	95.5976666666667	3.44956552473238	7.40178899258013e-64	8.09077218463947e-62	PPC16	Metabolism;Metabolism;Metabolism;Metabolism	Global and overview maps;Global and overview maps;Carbohydrate metabolism;Energy metabolism	K01595;K01595;K01595;K01595	--	XP_008367955.2 phosphoenolpyruvate carboxylase, housekeeping isozyme-like [Malus domestica]	ko01100//Metabolic pathways;ko01200//Carbon metabolism;ko00620//Pyruvate metabolism;ko00710//Carbon fixation in photosynthetic organisms	GO:0016020//membrane;GO:0016021//integral component of membrane	GO:0003824//catalytic activity;GO:0008964//phosphoenolpyruvate carboxylase activity	GO:0006099//tricarboxylic acid cycle;GO:0015977//carbon fixation
MD02G0014700	24.693	22.428	40.815	385.815	426.655	389.257	29.312	400.575666666667	3.77251147232931	1.162282553243e-63	1.26783037429425e-61	--	-	-	-	--	XP_008384809.1 uncharacterized protein LOC103447397 [Malus domestica]	-	-	GO:0008083//growth factor activity	-
MSTRG.45720	1.221	2.628	2.768	64.823	65.333	47.665	2.20566666666667	59.2736666666667	4.74810462137775	1.32982937042233e-63	1.44758272629292e-61	--	-	-	-	--	extensin [Malus domestica]	-	-	-	-
MD10G0230900	1.014	0.671	1.664	43.984	43.454	45.495	1.11633333333333	44.311	5.31082510515014	1.53818851123392e-63	1.67092494425303e-61	--	-	-	-	--	XP_008383602.2 IRK-interacting protein [Malus domestica]	-	-	-	GO:0009639//response to red or far red light;GO:0009959//negative gravitropism
MD04G0112800	0.91	0.999	1.887	29.88	32.914	27.949	1.26533333333333	30.2476666666667	4.57923445908253	1.57827818409402e-63	1.71093181328606e-61	BSK6	-	-	-	--	XP_008370030.1 serine/threonine-protein kinase BSK6-like [Malus domestica]	-	-	GO:0004672//protein kinase activity;GO:0005515//protein binding;GO:0005524//ATP binding	GO:0006468//protein phosphorylation
MD12G0147200	69.393	91.057	73.569	1.015	1.317	2.141	78.0063333333333	1.491	-5.70924	1.75713773116667e-63	1.90089695832686e-61	mcfF	-	-	-	--	XP_028945527.1 mitoferrin-like [Malus domestica]	-	GO:0016020//membrane;GO:0016021//integral component of membrane	GO:0022857//transmembrane transporter activity	GO:0055085//transmembrane transport
MD11G0137500	0.528	0.525	0.721	22.557	21.016	19.768	0.591333333333333	21.1136666666667	5.1580617294325	2.15080324251102e-63	2.32198239769687e-61	SKS1	-	-	-	--	XP_008376163.2 monocopper oxidase-like protein SKS1 [Malus domestica]	-	-	GO:0005507//copper ion binding;GO:0016491//oxidoreductase activity	GO:0055114//oxidation-reduction process
MD07G0026500	4.322	3.462	1.389	86.881	101.626	61.682	3.05766666666667	83.3963333333333	4.76948091030252	2.26482472021546e-63	2.44005797577546e-61	--	-	-	-	--	XP_028960957.1 proline-rich protein 4-like [Malus domestica]	-	-	-	-
MD12G0124100	1.329	3.298	2.047	57.994	58.923	62.525	2.22466666666667	59.814	4.74882210867318	5.8252723610511e-63	6.26312275081208e-61	AKR4C9	Metabolism;Metabolism;Metabolism;Metabolism;Metabolism	Global and overview maps;Global and overview maps;Carbohydrate metabolism;Carbohydrate metabolism;Lipid metabolism	K00002;K00002;K00002;K00002;K00002	--	XP_028945443.1 LOW QUALITY PROTEIN: NADPH-dependent aldo-keto reductase, chloroplastic [Malus domestica]	ko01100//Metabolic pathways;ko01110//Biosynthesis of secondary metabolites;ko00010//Glycolysis / Gluconeogenesis;ko00040//Pentose and glucuronate interconversions;ko00561//Glycerolipid metabolism	-	GO:0016491//oxidoreductase activity	GO:0055114//oxidation-reduction process
MD17G0102300	96.018	111.289	104.377	4.529	6.398	4.645	103.894666666667	5.19066666666667	-4.32306	5.91779693230084e-63	6.34959037717711e-61	--	-	-	-	--	TQE08100.1 hypothetical protein C1H46_006226 [Malus baccata]	-	-	-	-
MD15G0165800	59.639	65.192	60.769	5.366	5.755	6.282	61.8666666666667	5.801	-3.41479	6.60748857104071e-63	7.07513694582376e-61	HCF101	-	-	-	--	XP_008337454.2 fe-S cluster assembly factor HCF101, chloroplastic [Malus domestica]	-	-	GO:0005524//ATP binding	-
MD04G0079700	296.647	154.599	185.368	10.413	9.407	10.161	212.204666666667	9.99366666666667	-4.4083	7.36309477434971e-63	7.86816408595887e-61	PAL1	Metabolism;Metabolism;Metabolism;Metabolism	Global and overview maps;Global and overview maps;Biosynthesis of other secondary metabolites;Amino acid metabolism	K10775;K10775;K10775;K10775	--	XP_008355619.2 phenylalanine ammonia-lyase 1-like [Malus domestica]	ko01100//Metabolic pathways;ko01110//Biosynthesis of secondary metabolites;ko00940//Phenylpropanoid biosynthesis;ko00360//Phenylalanine metabolism	GO:0005737//cytoplasm	GO:0003824//catalytic activity;GO:0016829//lyase activity;GO:0016841//ammonia-lyase activity;GO:0045548//phenylalanine ammonia-lyase activity	GO:0006559//L-phenylalanine catabolic process;GO:0009698//phenylpropanoid metabolic process;GO:0009800//cinnamic acid biosynthetic process
MD14G0202000	7.869	8.802	9.84	93.836	81.445	88.25	8.837	87.8436666666667	3.31331	7.50146670278112e-63	7.99973485694145e-61	GSTU8	Metabolism;Metabolism	Global and overview maps;Metabolism of other amino acids	K00799;K00799	--	XP_008363401.2 glutathione S-transferase U8-like [Malus domestica]	ko01100//Metabolic pathways;ko00480//Glutathione metabolism	-	GO:0005509//calcium ion binding;GO:0005515//protein binding	-
MD01G0027500	0.268	0.212	0.382	84.26	95.619	92.767	0.287333333333333	90.882	8.30512540512548	8.63501735682037e-63	9.18990041942498e-61	AIL6	-	-	-	--	XP_028943621.1 AP2-like ethylene-responsive transcription factor AIL6 [Malus domestica]	-	-	-	-
MD09G0219700	15.014	19.224	24.826	384.439	321.939	260.446	19.688	322.274666666667	4.03290231761216	1.11757802447611e-62	1.18698550178568e-60	--	-	-	-	--	TQD89680.1 hypothetical protein C1H46_024815 [Malus baccata]	-	-	-	GO:0006869//lipid transport
MD14G0163800	1.123	0.929	1.404	36.229	49.688	40.304	1.152	42.0736666666667	5.19070493073504	1.16943651586689e-62	1.23955545685866e-60	ARR6	Environmental Information Processing	Signal transduction	K14492	ARR-B	XP_028948630.1 two-component response regulator ARR5-like [Malus domestica]	ko04075//Plant hormone signal transduction	-	-	GO:0000160//phosphorelay signal transduction system
MD04G0037500	5.757	7.566	7.305	104.388	103.222	119.189	6.876	108.933	3.98572771310293	1.18155669831252e-62	1.24987735578753e-60	CML3	Organismal Systems	Environmental adaptation	K13448	--	XP_008369144.1 calmodulin-like protein 3 [Malus domestica]	ko04626//Plant-pathogen interaction	-	GO:0005509//calcium ion binding	-
MSTRG.39268	0.514	1.166	0.619	33.993	37.547	40.449	0.766333333333333	37.3296666666667	5.60620675577996	1.24091661946828e-62	1.31002843441171e-60	OEP64	-	-	-	--	translocon at the outer membrane of chloroplasts 64 [Prunus dulcis]	-	GO:0031355//integral component of plastid outer membrane	GO:0005488//binding;GO:0016879//ligase activity, forming carbon-nitrogen bonds	GO:0008104//protein localization;GO:0009117//nucleotide metabolic process;GO:0051234//establishment of localization
MD05G0289900	1434.74	1359.37	1121.67	114.485	92.113	119.327	1305.26	108.641666666667	-3.58669	1.41460427928033e-62	1.49039070934297e-60	PER42	Metabolism;Metabolism;Metabolism	Global and overview maps;Global and overview maps;Biosynthesis of other secondary metabolites	K00430;K00430;K00430	--	XP_008345825.2 peroxidase 42-like [Malus domestica]	ko01100//Metabolic pathways;ko01110//Biosynthesis of secondary metabolites;ko00940//Phenylpropanoid biosynthesis	GO:0005576//extracellular region	GO:0004601//peroxidase activity;GO:0016491//oxidoreductase activity;GO:0020037//heme binding;GO:0046872//metal ion binding	GO:0006979//response to oxidative stress;GO:0042744//hydrogen peroxide catabolic process;GO:0055114//oxidation-reduction process;GO:0098869//cellular oxidant detoxification
MD02G0256800	1.787	1.958	1.038	49.841	68.909	43.748	1.59433333333333	54.166	5.08636236023567	1.51328085831978e-62	1.59115871892429e-60	--	-	-	-	--	XP_008363312.2 uncharacterized protein LOC103427013 [Malus domestica]	-	-	-	-
MD02G0011200	1.404	2.187	2.121	30.176	29.009	31.383	1.904	30.1893333333333	3.98693351461959	1.56111592935177e-62	1.63817261162458e-60	MCM5	Genetic Information Processing	Replication and repair	K02209	--	XP_017190692.2 DNA replication licensing factor MCM5 [Malus domestica]	ko03030//DNA replication	GO:0005634//nucleus;GO:0042555//MCM complex	GO:0003677//DNA binding;GO:0003688//DNA replication origin binding;GO:0005524//ATP binding	GO:0006260//DNA replication;GO:0006270//DNA replication initiation
MD11G0136700	1.783	2.232	0.73	45.281	45.356	42.185	1.58166666666667	44.274	4.8069422301031	2.87230242033184e-62	3.00806314151639e-60	2ODD19	-	-	-	--	XP_008345710.1 protein DMR6-LIKE OXYGENASE 2-like [Malus domestica]	-	-	GO:0016491//oxidoreductase activity;GO:0046872//metal ion binding	GO:0055114//oxidation-reduction process
MD13G0117300	43.097	44.407	53.174	266.917	271.432	259.181	46.8926666666667	265.843333333333	2.50314205889421	4.10058464170994e-62	4.28584611516409e-60	tal	Metabolism;Metabolism;Metabolism;Metabolism;Metabolism	Global and overview maps;Global and overview maps;Global and overview maps;Global and overview maps;Carbohydrate metabolism	K00616;K00616;K00616;K00616;K00616	--	XP_008390214.2 uncharacterized protein LOC103452497 [Malus domestica]	ko01100//Metabolic pathways;ko01110//Biosynthesis of secondary metabolites;ko01200//Carbon metabolism;ko01230//Biosynthesis of amino acids;ko00030//Pentose phosphate pathway	GO:0005737//cytoplasm	GO:0003824//catalytic activity;GO:0004801//sedoheptulose-7-phosphate:D-glyceraldehyde-3-phosphate glyceronetransferase activity;GO:0016757//transferase activity, transferring glycosyl groups	GO:0005975//carbohydrate metabolic process;GO:0006098//pentose-phosphate shunt;GO:0006486//protein glycosylation
MD15G0120000	68.726	65.425	73.533	4.777	5.577	5.631	69.228	5.32833333333333	-3.6996	4.20358808771942e-62	4.3847685842239e-60	ALDH3I1	Metabolism;Metabolism;Metabolism;Metabolism;Metabolism;Metabolism;Metabolism;Metabolism;Metabolism;Metabolism;Metabolism;Metabolism;Metabolism;Metabolism	Global and overview maps;Global and overview maps;Carbohydrate metabolism;Carbohydrate metabolism;Lipid metabolism;Amino acid metabolism;Carbohydrate metabolism;Lipid metabolism;Amino acid metabolism;Amino acid metabolism;Metabolism of other amino acids;Amino acid metabolism;Amino acid metabolism;Metabolism of terpenoids and polyketides	K00128;K00128;K00128;K00128;K00128;K00128;K00128;K00128;K00128;K00128;K00128;K00128;K00128;K00128	--	XP_028950203.1 aldehyde dehydrogenase family 3 member H1 [Malus domestica]	ko01100//Metabolic pathways;ko01110//Biosynthesis of secondary metabolites;ko00010//Glycolysis / Gluconeogenesis;ko00620//Pyruvate metabolism;ko00561//Glycerolipid metabolism;ko00330//Arginine and proline metabolism;ko00053//Ascorbate and aldarate metabolism;ko00071//Fatty acid degradation;ko00280//Valine, leucine and isoleucine degradation;ko00380//Tryptophan metabolism;ko00410//beta-Alanine met…	-	GO:0016491//oxidoreductase activity;GO:0016620//oxidoreductase activity, acting on the aldehyde or oxo group of donors, NAD or NADP as acceptor	GO:0055114//oxidation-reduction process
MD15G0136100	13.351	15.531	13.844	76.574	96.265	74.906	14.242	82.5816666666667	2.53566977755555	1.24329927765081e-61	1.29431401785283e-59	BHLH66	-	-	-	bHLH	TQD86127.1 hypothetical protein C1H46_028300 [Malus baccata]	-	-	GO:0046983//protein dimerization activity	-
MD10G0028200	1.319	1.026	1.113	16.148	16.142	17.034	1.15266666666667	16.4413333333333	3.83428002780043	1.99835733103346e-61	2.07623390979532e-59	--	-	-	-	--	XP_028965218.1 TMV resistance protein N [Malus domestica]	-	-	-	-
MD11G0014000	79.564	67.855	91.965	4.358	4.846	4.638	79.7946666666667	4.614	-4.1122	2.17758512713117e-61	2.25797502866241e-59	PAP12	-	-	-	--	XP_008338501.2 probable plastid-lipid-associated protein 12, chloroplastic [Malus domestica]	-	-	-	-
MD10G0251700	14.011	9.86	10.7	49.016	56.205	47.512	11.5236666666667	50.911	2.14337756862162	2.31846754663469e-61	2.39931667133785e-59	MED16	-	-	-	--	XP_008383773.2 mediator of RNA polymerase II transcription subunit 16 isoform X1 [Malus domestica]	-	GO:0016592//mediator complex	-	GO:0006355//regulation of transcription, DNA-templated
MD08G0073200	7.248	9.048	11.13	117.542	112.414	140.375	9.142	123.443666666667	3.75519919108845	2.6459880792658e-61	2.73286816029366e-59	APT1	Metabolism;Metabolism	Global and overview maps;Nucleotide metabolism	K00759;K00759	--	RXH91602.1 hypothetical protein DVH24_020625 [Malus domestica]	ko01100//Metabolic pathways;ko00230//Purine metabolism	GO:0005737//cytoplasm	GO:0003999//adenine phosphoribosyltransferase activity	GO:0006168//adenine salvage;GO:0009116//nucleoside metabolic process
MD04G0073400	1.459	1.883	0.274	85.58	74.787	73.184	1.20533333333333	77.8503333333333	6.01319913438924	2.68756728646825e-61	2.77035914315159e-59	TPRP-F1	-	-	-	--	KAB2622450.1 36.4 kDa proline-rich protein-like [Pyrus ussuriensis x Pyrus communis]	-	-	-	-
MD15G0024400	1.706	1.341	0.959	31.689	32.074	29.709	1.33533333333333	31.1573333333333	4.54429993701647	3.02870638024234e-61	3.11588561487363e-59	CYP82A3	-	-	-	--	RXH73200.1 hypothetical protein DVH24_012884 [Malus domestica]	-	GO:0016020//membrane;GO:0016021//integral component of membrane	GO:0004497//monooxygenase activity;GO:0005506//iron ion binding;GO:0016491//oxidoreductase activity;GO:0016705//oxidoreductase activity, acting on paired donors, with incorporation or reduction of molecular oxygen;GO:0020037//heme binding;GO:0046872//metal ion binding	GO:0055114//oxidation-reduction process
MD05G0211100	22.591	22.427	22.775	0.396	0.115	0.071	22.5976666666667	0.194	-6.86397	3.13414393595114e-61	3.21804821979421e-59	--	-	-	-	--	XP_008371888.2 pentatricopeptide repeat-containing protein At2g35130 isoform X2 [Malus domestica]	-	GO:0000502//proteasome complex;GO:0005634//nucleus;GO:0005737//cytoplasm;GO:0005839//proteasome core complex;GO:0019773//proteasome core complex, alpha-subunit complex	GO:0004175//endopeptidase activity;GO:0004298//threonine-type endopeptidase activity;GO:0005515//protein binding;GO:0008233//peptidase activity;GO:0016787//hydrolase activity	GO:0006508//proteolysis;GO:0006511//ubiquitin-dependent protein catabolic process;GO:0051603//proteolysis involved in cellular protein catabolic process
MD08G0201700	4.79	4.958	4.211	54.467	49.254	56.497	4.653	53.406	3.52076874116533	3.16636413928468e-61	3.24478112617165e-59	--	-	-	-	--	XP_008378898.1 uncharacterized protein LOC103441960 [Malus domestica]	-	GO:0016020//membrane;GO:0016021//integral component of membrane	-	-
MSTRG.35267	1.818	2.761	1.103	60.134	52.677	53.498	1.894	55.4363333333333	4.87132360206207	3.29930839564157e-61	3.37442715209594e-59	ZFP1	-	-	-	--	zinc finger protein 3-like [Malus domestica]	-	-	GO:0005488//binding	-
MD14G0015400	79.083	79.771	101.396	580.128	580.244	597.087	86.75	585.819666666667	2.75552096422427	3.46474321351189e-61	3.53673437600276e-59	ALDC	Metabolism;Metabolism;Metabolism;Metabolism;Metabolism;Metabolism;Metabolism;Metabolism	Global and overview maps;Global and overview maps;Global and overview maps;Global and overview maps;Carbohydrate metabolism;Energy metabolism;Carbohydrate metabolism;Carbohydrate metabolism	K01623;K01623;K01623;K01623;K01623;K01623;K01623;K01623	--	RXH81574.1 hypothetical protein DVH24_034995 [Malus domestica]	ko01100//Metabolic pathways;ko01110//Biosynthesis of secondary metabolites;ko01200//Carbon metabolism;ko01230//Biosynthesis of amino acids;ko00010//Glycolysis / Gluconeogenesis;ko00710//Carbon fixation in photosynthetic organisms;ko00051//Fructose and mannose metabolism;ko00030//Pentose phosphate pathway	-	GO:0003824//catalytic activity;GO:0004332//fructose-bisphosphate aldolase activity	GO:0006096//glycolytic process
MD10G0244500	31.033	40.574	35.774	211.623	228.443	209.277	35.7936666666667	216.447666666667	2.59624200355432	3.86584690641925e-61	3.93850981526224e-59	E6	-	-	-	--	RXH86213.1 hypothetical protein DVH24_017266 [Malus domestica]	-	-	-	-
MD13G0106700	184.52	211.554	173.341	24.031	27.915	23.84	189.805	25.262	-2.90948	4.52162634700617e-61	4.59768781346356e-59	At1g27930	-	-	-	--	XP_008389872.1 probable methyltransferase At1g27930 [Malus domestica]	-	-	-	GO:0045492//xylan biosynthetic process
MD01G0176100	146.106	48.296	76.681	2292.9	2113.73	2320.27	90.361	2242.29833333333	4.63313419167078	4.91839556035531e-61	4.99145799343757e-59	SE2	Metabolism;Metabolism	Global and overview maps;Carbohydrate metabolism	K01183;K01183	--	QGS83551.1 acidic chitinase [Malus domestica]	ko01100//Metabolic pathways;ko00520//Amino sugar and nucleotide sugar metabolism	-	GO:0004553//hydrolase activity, hydrolyzing O-glycosyl compounds;GO:0016787//hydrolase activity;GO:0016798//hydrolase activity, acting on glycosyl bonds	GO:0005975//carbohydrate metabolic process;GO:0008152//metabolic process
MD13G0098900	70.257	74.246	60.859	7.793	7.963	7.642	68.454	7.79933333333333	-3.13371	5.01328824585116e-61	5.07793837226484e-59	--	-	-	-	--	RXH79856.1 hypothetical protein DVH24_041003 [Malus domestica]	-	-	GO:0005515//protein binding	-
MD15G0110400	167.798	134.095	158.036	4.14	4.505	3.415	153.309666666667	4.02	-5.25311	5.05442498918724e-61	5.1097412395506e-59	ATPG	Metabolism;Metabolism;Metabolism	Global and overview maps;Energy metabolism;Energy metabolism	K02109;K02109;K02109	--	XP_017178722.1 ATP synthase subunit b', chloroplastic [Malus domestica]	ko01100//Metabolic pathways;ko00190//Oxidative phosphorylation;ko00195//Photosynthesis	GO:0005689//U12-type spliceosomal complex;GO:0045263//proton-transporting ATP synthase complex, coupling factor F(o)	GO:0015078//hydrogen ion transmembrane transporter activity	GO:0000398//mRNA splicing, via spliceosome;GO:0015986//ATP synthesis coupled proton transport
MD17G0088500	0.556	0.631	1.042	19.169	19.515	17.77	0.743	18.818	4.66260728383566	6.69460733776017e-61	6.75485880380002e-59	At3g21620	-	-	-	--	XP_028952842.1 CSC1-like protein At3g21620 isoform X1 [Malus domestica]	-	GO:0000796//condensin complex;GO:0016020//membrane;GO:0016021//integral component of membrane	-	GO:0007076//mitotic chromosome condensation
MD10G0212000	6.256	10.626	9.656	82.426	89.243	81.065	8.846	84.2446666666667	3.2514882081785	6.91245423813371e-61	6.96127925079462e-59	HOX32	-	-	-	--	XP_008349150.1 homeobox-leucine zipper protein HOX32 [Malus domestica]	-	GO:0005634//nucleus	GO:0003677//DNA binding;GO:0008289//lipid binding	-
MD07G0117800	301.794	244.615	295.988	26.982	36.47	25.477	280.799	29.643	-3.24377	7.74860144378712e-61	7.78838353549085e-59	CURT1A	-	-	-	--	XP_008356955.2 protein CURVATURE THYLAKOID 1A, chloroplastic-like [Malus domestica]	-	GO:0009579//thylakoid;GO:0016020//membrane;GO:0016021//integral component of membrane	-	-
MD11G0068000	5.114	5.806	6.111	42.249	48.607	42.053	5.677	44.303	2.96420374818534	1.39548949549908e-60	1.39997213862038e-58	--	-	-	-	--	XP_028944111.1 uncharacterized protein LOC103422699 [Malus domestica]	-	-	-	-
MD11G0119300	52.592	59.787	59.502	4.753	4.555	4.768	57.2936666666667	4.692	-3.6101	1.48399333875091e-60	1.48591913163326e-58	BGLU11	-	-	-	--	XP_008385487.1 beta-glucosidase 11-like [Malus domestica]	-	-	GO:0004553//hydrolase activity, hydrolyzing O-glycosyl compounds	GO:0005975//carbohydrate metabolic process
MD17G0190300	8.523	9.733	7.794	62.475	64.135	62.798	8.68333333333333	63.136	2.86214198939148	1.50595328664733e-60	1.50503537226308e-58	CCR1	Metabolism;Metabolism;Metabolism	Global and overview maps;Global and overview maps;Biosynthesis of other secondary metabolites	K09753;K09753;K09753	--	XP_008375542.1 cinnamoyl-CoA reductase 1-like [Malus domestica]	ko01100//Metabolic pathways;ko01110//Biosynthesis of secondary metabolites;ko00940//Phenylpropanoid biosynthesis	-	GO:0003824//catalytic activity;GO:0050662//coenzyme binding	-
MD13G0159900	169.261	160.355	180.841	9.385	10.554	13.745	170.152333333333	11.228	-3.92165	1.51308805294661e-60	1.50929094984796e-58	GLN2	Metabolism;Metabolism;Metabolism;Metabolism;Metabolism;Metabolism	Global and overview maps;Global and overview maps;Carbohydrate metabolism;Amino acid metabolism;Amino acid metabolism;Energy metabolism	K01915;K01915;K01915;K01915;K01915;K01915	--	XP_008390805.1 glutamine synthetase leaf isozyme, chloroplastic [Malus domestica]	ko01100//Metabolic pathways;ko01230//Biosynthesis of amino acids;ko00630//Glyoxylate and dicarboxylate metabolism;ko00250//Alanine, aspartate and glutamate metabolism;ko00220//Arginine biosynthesis;ko00910//Nitrogen metabolism	-	GO:0003824//catalytic activity;GO:0004356//glutamate-ammonia ligase activity	GO:0006542//glutamine biosynthetic process;GO:0006807//nitrogen compound metabolic process
MD06G0197000	97.454	110.109	91.1	425.082	402.667	406.499	99.5543333333333	411.416	2.0470418824014	1.8373646987681e-60	1.82927611034088e-58	TMN3	-	-	-	--	XP_028959953.1 transmembrane 9 superfamily member 3-like [Malus domestica]	-	GO:0016020//membrane;GO:0016021//integral component of membrane	GO:0005515//protein binding	-
MD10G0101300	15.772	16.433	13.431	72.315	81.052	73.59	15.212	75.6523333333333	2.31417473586933	1.97870854339754e-60	1.96626666392012e-58	NFD4	-	-	-	--	XP_008349349.1 protein NUCLEAR FUSION DEFECTIVE 4-like [Malus domestica]	-	GO:0016020//membrane;GO:0016021//integral component of membrane	-	-
MD07G0013900	10.336	8.103	20.923	332.601	326.717	328.131	13.1206666666667	329.149666666667	4.64883080584363	2.22507524941892e-60	2.20690450258056e-58	--	-	-	-	--	XP_008375195.1 uncharacterized protein LOC103438421 [Malus domestica]	-	-	-	-
MD15G0248200	5.57	3.185	3.19	23.184	26.86	20.21	3.98166666666667	23.418	2.55617351553757	2.29056000596616e-60	2.26756796967986e-58	Os01g0868300	Genetic Information Processing	Replication and repair	K02320	--	XP_008338326.2 DNA polymerase alpha catalytic subunit [Malus domestica]	ko03030//DNA replication	GO:0005634//nucleus	GO:0000166//nucleotide binding;GO:0001882//nucleoside binding;GO:0003676//nucleic acid binding;GO:0003677//DNA binding;GO:0003887//DNA-directed DNA polymerase activity;GO:0016740//transferase activity;GO:0016779//nucleotidyltransferase activity;GO:0046872//metal ion binding;GO:0051536//iron-sulfur cluster binding;GO:0051539//4 iron, 4 sulfur cluster binding	GO:0006260//DNA replication;GO:0071897//DNA biosynthetic process
MD13G0208600	77.004	102.077	96.542	7.361	9.207	7.843	91.8743333333334	8.137	-3.49709	2.39818834263758e-60	2.36964493336174e-58	CIA2	-	-	-	C2C2-CO-like	XP_008363941.2 protein CHLOROPLAST IMPORT APPARATUS 2-like [Malus domestica]	-	GO:0005634//nucleus	GO:0005515//protein binding	-
MD15G0124900	13.204	17.788	17.431	115.185	129.344	125.08	16.141	123.203	2.93223551889696	2.6521740034277e-60	2.61568168443317e-58	--	-	-	-	--	XP_017178820.2 uncharacterized protein LOC103456320 [Malus domestica]	-	GO:0016020//membrane;GO:0016021//integral component of membrane	-	GO:0046622//positive regulation of organ growth
MD02G0162300	0.924	1.918	0.63	33.7	32.6	35.425	1.15733333333333	33.9083333333333	4.87276352240396	3.94893922597585e-60	3.88729724781428e-58	ANT	-	-	-	AP2-EREBP	XP_008342130.2 AP2-like ethylene-responsive transcription factor AIL1 isoform X2 [Malus domestica]	-	GO:0005634//nucleus	GO:0003677//DNA binding;GO:0003700//transcription factor activity, sequence-specific DNA binding	GO:0006355//regulation of transcription, DNA-templated
MD17G0042200	17.793	24.319	22.292	152.443	156.285	165.914	21.468	158.214	2.88161756795309	4.46458104093824e-60	4.38665988868816e-58	PCO2	-	-	-	--	XP_008341544.1 plant cysteine oxidase 2-like [Malus domestica]	-	-	GO:0016702//oxidoreductase activity, acting on single donors with incorporation of molecular oxygen, incorporation of two atoms of oxygen	GO:0055114//oxidation-reduction process
MD12G0177400	14.332	15.526	15.206	109.484	113.411	106.627	15.0213333333333	109.840666666667	2.87032750583231	4.53725879497724e-60	4.44973634495077e-58	--	-	-	-	--	XP_008388524.1 uncharacterized protein LOC103450897 [Malus domestica]	-	GO:0016020//membrane;GO:0016021//integral component of membrane	-	-
MD10G0091800	84.228	88.108	57.65	5.623	5.002	5.008	76.662	5.211	-3.87888	4.73020934570932e-60	4.63031014833352e-58	EGY3	-	-	-	--	XP_028965524.1 probable zinc metallopeptidase EGY3, chloroplastic [Malus domestica]	-	GO:0016020//membrane;GO:0016021//integral component of membrane	-	-
MD15G0255200	19.203	20.527	25.035	130.883	150.675	110.254	21.5883333333333	130.604	2.59687530933395	6.14608446256264e-60	6.00507932182005e-58	SBT1.7	-	-	-	--	XP_028949439.1 subtilisin-like protease SBT1.7 [Malus domestica]	-	-	GO:0004252//serine-type endopeptidase activity	GO:0006508//proteolysis
MD07G0137600	1.324	1.033	0.444	40.112	43.452	37.317	0.933666666666667	40.2936666666667	5.43150170686413	6.91791065234568e-60	6.74663450013519e-58	--	-	-	-	--	XP_008356981.2 uncharacterized protein LOC103420716 [Malus domestica]	-	-	-	-
MD17G0030800	145.866	252.155	262.986	2704.93	2562.47	2956.82	220.335666666667	2741.40933333333	3.63714280594594	7.28980155533758e-60	7.09612816336645e-58	FDH1	Metabolism;Metabolism;Metabolism	Global and overview maps;Global and overview maps;Carbohydrate metabolism	K00122;K00122;K00122	--	XP_008341466.1 formate dehydrogenase, mitochondrial [Malus domestica]	ko01100//Metabolic pathways;ko01200//Carbon metabolism;ko00630//Glyoxylate and dicarboxylate metabolism	GO:0005739//mitochondrion;GO:0009326//formate dehydrogenase complex	GO:0008863//formate dehydrogenase (NAD+) activity;GO:0016491//oxidoreductase activity;GO:0016616//oxidoreductase activity, acting on the CH-OH group of donors, NAD or NADP as acceptor;GO:0051287//NAD binding	GO:0042183//formate catabolic process;GO:0055114//oxidation-reduction process
MD17G0213300	3.891	3.712	2.205	26.49	28.438	27.188	3.26933333333333	27.372	3.06563246906367	1.08378048152018e-59	1.05303322785927e-57	ZAR1	-	-	-	--	XP_008343005.2 receptor protein kinase-like protein ZAR1 [Malus domestica]	-	GO:0016020//membrane;GO:0016021//integral component of membrane	GO:0004672//protein kinase activity;GO:0005515//protein binding;GO:0005524//ATP binding	GO:0006468//protein phosphorylation
MD02G0245600	28.967	29.98	31.337	127.521	135.507	122.602	30.0946666666667	128.543333333333	2.09467504693234	1.17930848666101e-59	1.14373304395803e-57	PICBP	-	-	-	--	XP_028955000.1 calmodulin binding protein PICBP [Malus domestica]	-	-	GO:0005516//calmodulin binding	-
MD17G0158900	14.587	16.705	19.603	128.862	124.367	135.824	16.965	129.684333333333	2.9343708685029	1.34273952739105e-59	1.29983131961538e-57	IAA26	Environmental Information Processing	Signal transduction	K14484	--	RXH67280.1 hypothetical protein DVH24_027400 [Malus domestica]	ko04075//Plant hormone signal transduction	GO:0005634//nucleus	-	GO:0006355//regulation of transcription, DNA-templated;GO:0009734//auxin-activated signaling pathway
MD12G0169400	83.645	76.688	87.064	6.11	8.417	6.86	82.4656666666667	7.129	-3.53202	1.51900239363526e-59	1.46775354676344e-57	CSP41B	-	-	-	--	XP_008350588.2 chloroplast stem-loop binding protein of 41 kDa b, chloroplastic-like [Malus domestica]	-	-	GO:0003824//catalytic activity;GO:0050662//coenzyme binding	-
MD04G0076300	2.023	1.833	1.312	29.74	32.928	36.249	1.72266666666667	32.9723333333333	4.25854051053208	1.67574475369574e-59	1.61623117163434e-57	METK4	Metabolism;Metabolism;Metabolism;Metabolism	Global and overview maps;Global and overview maps;Global and overview maps;Amino acid metabolism	K00789;K00789;K00789;K00789	--	KAB2622399.1 S-adenosylmethionine synthase 3 [Pyrus ussuriensis x Pyrus communis]	ko01100//Metabolic pathways;ko01110//Biosynthesis of secondary metabolites;ko01230//Biosynthesis of amino acids;ko00270//Cysteine and methionine metabolism	-	GO:0004478//methionine adenosyltransferase activity;GO:0005524//ATP binding	GO:0006556//S-adenosylmethionine biosynthetic process
MD10G0095600	2.879	3.549	4.097	30.801	31.709	28.897	3.50833333333333	30.469	3.1184844186283	1.71762048736411e-59	1.65358003176184e-57	RLK7	-	-	-	--	XP_008382378.1 receptor-like protein kinase 7 [Malus domestica]	-	GO:0016020//membrane;GO:0016021//integral component of membrane	GO:0000166//nucleotide binding;GO:0004672//protein kinase activity;GO:0004674//protein serine/threonine kinase activity;GO:0005515//protein binding;GO:0005524//ATP binding;GO:0016301//kinase activity;GO:0016740//transferase activity	GO:0006468//protein phosphorylation;GO:0016310//phosphorylation
MD02G0158300	0.799	0.341	0.565	14.288	13.401	13.894	0.568333333333333	13.861	4.6081502006306	1.76462893072029e-59	1.69572437247312e-57	ACA2	-	-	-	--	XP_008354719.2 calcium-transporting ATPase 2, plasma membrane-type-like [Malus domestica]	-	GO:0016020//membrane;GO:0016021//integral component of membrane	GO:0000166//nucleotide binding;GO:0005388//calcium-transporting ATPase activity;GO:0005516//calmodulin binding;GO:0005524//ATP binding	GO:0070588//calcium ion transmembrane transport
MD16G0130900	1.284	2.026	2.693	40.824	45.861	34.634	2.001	40.4396666666667	4.33697803318511	1.89811571115551e-59	1.82066426202756e-57	MYB108	-	-	-	ARR-B	XP_008340570.2 transcription factor MYB108 [Malus domestica]	-	-	GO:0003677//DNA binding	-
MD11G0209300	35.861	36.007	42.363	251.614	239.883	275.591	38.077	255.696	2.74743787026185	1.97705858669606e-59	1.89292536362717e-57	MMDHI	Metabolism;Metabolism;Metabolism;Metabolism;Metabolism;Metabolism;Metabolism;Metabolism	Global and overview maps;Global and overview maps;Global and overview maps;Amino acid metabolism;Carbohydrate metabolism;Energy metabolism;Carbohydrate metabolism;Carbohydrate metabolism	K00026;K00026;K00026;K00026;K00026;K00026;K00026;K00026	--	XP_009340262.1 PREDICTED: malate dehydrogenase, mitochondrial-like [Pyrus x bretschneideri]	ko01100//Metabolic pathways;ko01110//Biosynthesis of secondary metabolites;ko01200//Carbon metabolism;ko00270//Cysteine and methionine metabolism;ko00620//Pyruvate metabolism;ko00710//Carbon fixation in photosynthetic organisms;ko00630//Glyoxylate and dicarboxylate metabolism;ko00020//Citrate cycle (TCA cycle)	-	GO:0003824//catalytic activity;GO:0016491//oxidoreductase activity;GO:0016615//malate dehydrogenase activity;GO:0016616//oxidoreductase activity, acting on the CH-OH group of donors, NAD or NADP as acceptor;GO:0030060//L-malate dehydrogenase activity	GO:0005975//carbohydrate metabolic process;GO:0006099//tricarboxylic acid cycle;GO:0006108//malate metabolic process;GO:0008033//tRNA processing;GO:0055114//oxidation-reduction process
MD11G0235400	24.826	10.786	11.399	274.041	292.183	254.517	15.6703333333333	273.580333333333	4.1258567502958	2.46375869477528e-59	2.35461732600127e-57	GIP2	-	-	-	--	XP_008355568.1 gamma conglutin 1-like [Malus domestica]	-	-	GO:0004190//aspartic-type endopeptidase activity	GO:0006508//proteolysis
MD10G0178600	2.334	2.734	4.547	60.277	55.258	63.754	3.205	59.763	4.22085630880252	2.68489676619876e-59	2.56129388234393e-57	GAPCP1	Metabolism;Metabolism;Metabolism;Metabolism;Metabolism;Metabolism	Global and overview maps;Global and overview maps;Global and overview maps;Global and overview maps;Carbohydrate metabolism;Energy metabolism	K00134;K00134;K00134;K00134;K00134;K00134	--	XP_008383156.1 glyceraldehyde-3-phosphate dehydrogenase GAPCP1, chloroplastic-like [Malus domestica]	ko01100//Metabolic pathways;ko01110//Biosynthesis of secondary metabolites;ko01200//Carbon metabolism;ko01230//Biosynthesis of amino acids;ko00010//Glycolysis / Gluconeogenesis;ko00710//Carbon fixation in photosynthetic organisms	-	GO:0016620//oxidoreductase activity, acting on the aldehyde or oxo group of donors, NAD or NADP as acceptor;GO:0050661//NADP binding;GO:0051287//NAD binding	GO:0006006//glucose metabolic process;GO:0055114//oxidation-reduction process
MD07G0251400	0.532	0.44	0.083	61.689	56.977	69.479	0.351666666666667	62.715	7.47845814077926	2.95029943151366e-59	2.80937042781595e-57	COMT1	Metabolism;Metabolism;Metabolism	Global and overview maps;Global and overview maps;Biosynthesis of other secondary metabolites	K13066;K13066;K13066	--	XP_008347272.2 caffeic acid 3-O-methyltransferase [Malus domestica]	ko01100//Metabolic pathways;ko01110//Biosynthesis of secondary metabolites;ko00940//Phenylpropanoid biosynthesis	-	GO:0008168//methyltransferase activity;GO:0008171//O-methyltransferase activity;GO:0046983//protein dimerization activity	-
MD10G0026600	1.23	0.925	0.655	15.277	19.777	14.298	0.936666666666667	16.4506666666667	4.13446651582224	3.26197542473301e-59	3.10053127871181e-57	At1g34110	-	-	-	--	XP_008337234.2 probable LRR receptor-like serine/threonine-protein kinase At1g34110 [Malus domestica]	-	GO:0016020//membrane;GO:0016021//integral component of membrane	GO:0000166//nucleotide binding;GO:0004672//protein kinase activity;GO:0004674//protein serine/threonine kinase activity;GO:0005515//protein binding;GO:0005524//ATP binding;GO:0016301//kinase activity;GO:0016740//transferase activity	GO:0006468//protein phosphorylation;GO:0016310//phosphorylation
MD17G0116400	1375.79	1504	1326.75	146.253	146.453	172.736	1402.18	155.147333333333	-3.17596	3.71209185942955e-59	3.52198979530832e-57	PSBP	Metabolism	Energy metabolism	K02717	--	XP_008342330.1 oxygen-evolving enhancer protein 2, chloroplastic-like [Malus domestica]	ko00195//Photosynthesis	GO:0009523//photosystem II;GO:0009654//photosystem II oxygen evolving complex;GO:0019898//extrinsic component of membrane	GO:0005509//calcium ion binding	GO:0015979//photosynthesis
MD05G0054400	68.83	67.76	62.497	6.747	7.863	7.103	66.3623333333333	7.23766666666667	-3.19677	4.29445078965795e-59	4.06717046988761e-57	BHLH63	-	-	-	bHLH	RXH99653.1 hypothetical protein DVH24_021455 [Malus domestica]	-	-	GO:0046983//protein dimerization activity	GO:0006355//regulation of transcription, DNA-templated
MSTRG.82379	10.525	7.138	6.55	0.359	0.329	0.327	8.071	0.338333333333333	-4.57623	4.30401331692385e-59	4.06888235517767e-57	SOT15	-	-	-	--	flavonol sulfotransferase-like [Pyrus ussuriensis x Pyrus communis]	-	-	GO:0008146//sulfotransferase activity	GO:0001101//response to acid chemical;GO:0009694//jasmonic acid metabolic process;GO:0009725//response to hormone
MD16G0181000	4.37	7.029	8.442	104.707	92.507	100.821	6.61366666666667	99.345	3.90892511929724	4.92151782249524e-59	4.64428412069568e-57	IAA3	Environmental Information Processing	Signal transduction	K14484	--	XP_008341044.2 auxin-induced protein 22D [Malus domestica]	ko04075//Plant hormone signal transduction	GO:0005634//nucleus	GO:0005515//protein binding	GO:0006355//regulation of transcription, DNA-templated;GO:0009734//auxin-activated signaling pathway
MD04G0015000	38.906	43.255	59.296	0.953	1.343	0.746	47.1523333333333	1.014	-5.5392	5.51613142478597e-59	5.19605715611616e-57	CER26L	-	-	-	--	XP_008380478.2 protein ECERIFERUM 26-like [Malus domestica]	-	-	GO:0016747//transferase activity, transferring acyl groups other than amino-acyl groups	-
MD16G0020100	77.071	75.098	85.855	1.862	2.241	2.452	79.3413333333333	2.185	-5.18237	6.43139264572255e-59	6.04735321390271e-57	ndhL	-	-	-	--	XP_028951498.1 NAD(P)H-quinone oxidoreductase subunit L, chloroplastic isoform X2 [Malus domestica]	-	GO:0016020//membrane;GO:0016021//integral component of membrane	GO:0016655//oxidoreductase activity, acting on NAD(P)H, quinone or similar compound as acceptor	GO:0055114//oxidation-reduction process
MD13G0199600	2.489	1.177	1.334	61.436	55.175	70.06	1.66666666666667	62.2236666666667	5.22242591208259	9.09735991711127e-59	8.53882433150257e-57	HSP26-A	Metabolism;Metabolism	Global and overview maps;Metabolism of other amino acids	K00799;K00799	--	XP_008391287.2 glutathione transferase GST 23-like [Malus domestica]	ko01100//Metabolic pathways;ko00480//Glutathione metabolism	-	GO:0005515//protein binding	-
MSTRG.38822	6.873	5.608	4.188	0.112	0.187	0.151	5.55633333333333	0.15	-5.2111	1.11744488217803e-58	1.04696603710923e-56	pol	-	-	-	--	Transposon Ty3-I Gag-Pol polyprotein [Cajanus cajan]	-	-	-	-
MD04G0017400	74.196	72.555	50.336	429.798	454.017	459.192	65.6956666666667	447.669	2.76856230094559	1.17538642782599e-58	1.09929010864838e-56	UGT75C1	-	-	-	--	XP_008348418.1 UDP-glycosyltransferase 75C1-like [Malus domestica]	-	-	GO:0016758//transferase activity, transferring hexosyl groups	-
MD07G0231500	95.076	106.783	88.953	6.804	5.928	7.098	96.9373333333333	6.61	-3.87433	1.22206896308922e-58	1.1409166255403e-56	CA2	Metabolism;Metabolism;Metabolism	Global and overview maps;Global and overview maps;Metabolism of terpenoids and polyketides	K15746;K15746;K15746	--	XP_028962022.1 beta-carotene hydroxylase 2, chloroplastic-like isoform X1 [Malus domestica]	ko01100//Metabolic pathways;ko01110//Biosynthesis of secondary metabolites;ko00906//Carotenoid biosynthesis	GO:0016020//membrane;GO:0016021//integral component of membrane	GO:0005506//iron ion binding;GO:0016491//oxidoreductase activity	GO:0008610//lipid biosynthetic process;GO:0055114//oxidation-reduction process
MD15G0028500	86.834	144.516	118.975	7.063	5.436	6.133	116.775	6.21066666666667	-4.23284	1.47257635073563e-58	1.37234699769799e-56	CYP82A3	-	-	-	--	XP_028954421.1 LOW QUALITY PROTEIN: cytochrome P450 82A3-like [Malus domestica]	-	-	GO:0005506//iron ion binding;GO:0016705//oxidoreductase activity, acting on paired donors, with incorporation or reduction of molecular oxygen;GO:0020037//heme binding	GO:0055114//oxidation-reduction process
MD11G0154000	283.621	313.983	285.24	21.436	16.098	12.073	294.281333333333	16.5356666666667	-4.15354	1.6261875929088e-58	1.51281579121878e-56	PSBT	-	-	-	--	XP_008349868.1 photosystem II 5 kDa protein, chloroplastic-like [Malus domestica]	-	-	-	-
MD02G0038200	14.193	16.54	16.252	79.93	83.255	80.587	15.6616666666667	81.2573333333333	2.37526027163567	1.68568776788474e-58	1.5653923151394e-56	B'KAPPA	Genetic Information Processing	Translation	K11584	--	RXI05845.1 hypothetical protein DVH24_017887 [Malus domestica]	ko03015//mRNA surveillance pathway	GO:0000159//protein phosphatase type 2A complex;GO:0005634//nucleus	GO:0019888//protein phosphatase regulator activity	GO:0007165//signal transduction;GO:0009734//auxin-activated signaling pathway;GO:0043666//regulation of phosphoprotein phosphatase activity
MD07G0005600	7.834	5.163	3.278	58.25	61.243	55.639	5.425	58.3773333333333	3.42771326761126	2.03425365797975e-58	1.88574595277176e-56	GT7	Metabolism;Metabolism	Global and overview maps;Biosynthesis of other secondary metabolites	K23260;K23260	--	XP_008375157.2 UDP-glucose flavonoid 3-O-glucosyltransferase 7-like [Malus domestica]	ko01110//Biosynthesis of secondary metabolites;ko00940//Phenylpropanoid biosynthesis	GO:0016020//membrane;GO:0016021//integral component of membrane	GO:0016740//transferase activity;GO:0016758//transferase activity, transferring hexosyl groups	-
MD16G0182500	37.598	37.427	40.72	4.434	4.208	3.686	38.5816666666667	4.10933333333333	-3.23094	2.50591389704514e-58	2.31887637301877e-56	--	-	-	-	--	TQE00784.1 hypothetical protein C1H46_013579 [Malus baccata]	-	GO:0016020//membrane;GO:0016021//integral component of membrane	GO:0003676//nucleic acid binding;GO:0003677//DNA binding;GO:0008270//zinc ion binding	-
MD10G0056800	0.559	1.037	2.099	44.285	44.689	44.142	1.23166666666667	44.372	5.17096581313206	2.99987277453691e-58	2.77107966081694e-56	BGAL3	-	-	-	--	XP_008382310.2 beta-galactosidase 5-like [Malus domestica]	-	-	GO:0003676//nucleic acid binding;GO:0003723//RNA binding;GO:0004553//hydrolase activity, hydrolyzing O-glycosyl compounds;GO:0004565//beta-galactosidase activity;GO:0016787//hydrolase activity;GO:0016798//hydrolase activity, acting on glycosyl bonds;GO:0030246//carbohydrate binding	GO:0005975//carbohydrate metabolic process;GO:0008152//metabolic process
MD06G0139300	99.05	41.044	48.102	4.237	4.534	3.617	62.732	4.12933333333333	-3.92522	3.08847131379674e-58	2.84790708070804e-56	--	-	-	-	--	TQD96811.1 hypothetical protein C1H46_017543 [Malus baccata]	-	GO:0016020//membrane;GO:0016021//integral component of membrane	-	-
MD17G0174000	0.449	0.625	0.506	44.681	43.801	55.932	0.526666666666667	48.138	6.51414224029772	3.13011634409704e-58	2.88124463758041e-56	--	-	-	-	--	KAB2611365.1 hypothetical protein D8674_019397 [Pyrus ussuriensis x Pyrus communis]	-	-	-	-
MD10G0139300	2.881	3.66	2.201	73.378	70.759	61.408	2.914	68.515	4.55534708959561	3.89780821595076e-58	3.58161473685647e-56	--	-	-	-	--	-	-	-	-	-
MD15G0170300	119.719	138.517	127.46	0.424	0.785	0.51	128.565333333333	0.573	-7.80975	4.21436284576433e-58	3.8657201012511e-56	--	-	-	-	--	XP_008352354.1 uncharacterized protein LOC103415848 [Malus domestica]	-	-	-	-
MD16G0159900	266.538	253.95	289.761	34.067	35.696	35.692	270.083	35.1516666666667	-2.94174	4.2962694191293e-58	3.93397319167323e-56	GLN2	Metabolism;Metabolism;Metabolism;Metabolism;Metabolism;Metabolism	Global and overview maps;Global and overview maps;Carbohydrate metabolism;Amino acid metabolism;Amino acid metabolism;Energy metabolism	K01915;K01915;K01915;K01915;K01915;K01915	--	XP_008361978.3 glutamine synthetase leaf isozyme, chloroplastic [Malus domestica]	ko01100//Metabolic pathways;ko01230//Biosynthesis of amino acids;ko00630//Glyoxylate and dicarboxylate metabolism;ko00250//Alanine, aspartate and glutamate metabolism;ko00220//Arginine biosynthesis;ko00910//Nitrogen metabolism	GO:0016020//membrane;GO:0016021//integral component of membrane	GO:0000166//nucleotide binding;GO:0003676//nucleic acid binding;GO:0003723//RNA binding;GO:0003824//catalytic activity;GO:0004356//glutamate-ammonia ligase activity;GO:0005524//ATP binding;GO:0016874//ligase activity	GO:0006542//glutamine biosynthetic process;GO:0006807//nitrogen compound metabolic process
MD10G0034300	142.332	137.108	118.245	10.125	9.427	10.531	132.561666666667	10.0276666666667	-3.72461	4.56101916754871e-58	4.16912114430219e-56	ATPD	Metabolism;Metabolism;Metabolism	Global and overview maps;Energy metabolism;Energy metabolism	K02113;K02113;K02113	--	XP_008366147.3 ATP synthase subunit delta, chloroplastic-like [Malus domestica]	ko01100//Metabolic pathways;ko00190//Oxidative phosphorylation;ko00195//Photosynthesis	GO:0016020//membrane	GO:0046933//proton-transporting ATP synthase activity, rotational mechanism	GO:0015986//ATP synthesis coupled proton transport
MD01G0155000	0.371	0.855	0.906	28.327	32.301	27.365	0.710666666666667	29.331	5.36710941614286	5.69009834532634e-58	5.19214052143621e-56	ROQ1	-	-	-	--	XP_008354212.1 TMV resistance protein N-like isoform X1 [Malus domestica]	-	-	GO:0005515//protein binding	GO:0007165//signal transduction
MD12G0001900	51.513	53.956	53.11	3.325	3.698	2.629	52.8596666666667	3.21733333333333	-4.03823	6.1817075119134e-58	5.63093454401167e-56	At3g10130	-	-	-	--	XP_008387000.1 heme-binding-like protein At3g10130, chloroplastic [Malus domestica]	-	-	-	-
MD04G0003400	17.69	21.071	22.811	122.966	129.511	130.853	20.524	127.776666666667	2.63824057363129	8.93310674005285e-58	8.12308915835516e-56	DHAD	Metabolism;Metabolism;Metabolism;Metabolism;Metabolism;Metabolism	Global and overview maps;Global and overview maps;Global and overview maps;Global and overview maps;Metabolism of cofactors and vitamins;Amino acid metabolism	K01687;K01687;K01687;K01687;K01687;K01687	--	Dihydroxy-acid dehydratase, chloroplastic [Source:Projected from Arabidopsis thaliana (AT3G23940) UniProtKB/Swiss-Prot;Acc:Q9LIR4]	ko01100//Metabolic pathways;ko01110//Biosynthesis of secondary metabolites;ko01230//Biosynthesis of amino acids;ko01210//2-Oxocarboxylic acid metabolism;ko00770//Pantothenate and CoA biosynthesis;ko00290//Valine, leucine and isoleucine biosynthesis	GO:0009507//chloroplast;GO:0009536//plastid;GO:0009570//chloroplast stroma	GO:0003824//catalytic activity;GO:0004160//dihydroxy-acid dehydratase activity;GO:0005507//copper ion binding	GO:0009082//branched-chain amino acid biosynthetic process;GO:0009553//embryo sac development;GO:0009555//pollen development;GO:0009651//response to salt stress;GO:0048364//root development
MD13G0029600	19.768	24.338	26.798	176.503	164.6	181.233	23.6346666666667	174.112	2.88103921583047	1.01238644793058e-57	9.18994673875808e-56	FBA3	Metabolism;Metabolism;Metabolism;Metabolism;Metabolism;Metabolism;Metabolism;Metabolism	Global and overview maps;Global and overview maps;Global and overview maps;Global and overview maps;Carbohydrate metabolism;Energy metabolism;Carbohydrate metabolism;Carbohydrate metabolism	K01623;K01623;K01623;K01623;K01623;K01623;K01623;K01623	--	XP_008350853.2 fructose-bisphosphate aldolase 3, chloroplastic-like [Malus domestica]	ko01100//Metabolic pathways;ko01110//Biosynthesis of secondary metabolites;ko01200//Carbon metabolism;ko01230//Biosynthesis of amino acids;ko00010//Glycolysis / Gluconeogenesis;ko00710//Carbon fixation in photosynthetic organisms;ko00051//Fructose and mannose metabolism;ko00030//Pentose phosphate pathway	-	GO:0003824//catalytic activity;GO:0004332//fructose-bisphosphate aldolase activity;GO:0016829//lyase activity	GO:0006096//glycolytic process
MD11G0123500	19.348	16.602	28.047	200.433	212.028	209.751	21.3323333333333	207.404	3.28133003669188	1.09863819807404e-57	9.95567339836769e-56	CSLA2	-	-	-	--	XP_028944458.1 glucomannan 4-beta-mannosyltransferase 2 [Malus domestica]	-	GO:0016020//membrane;GO:0016021//integral component of membrane	-	-
MSTRG.71456	6.544	5.666	4.333	0.123	0.223	0.089	5.51433333333333	0.145	-5.24906	1.10441792491849e-57	9.99079304907302e-56	pol	-	-	-	--	proline-rich protein 12-like [Pyrus ussuriensis x Pyrus communis]	-	-	-	-
MD04G0157700	123.702	132.346	148.335	817.445	792.861	897.948	134.794333333333	836.084666666667	2.63288919734389	1.31344478310064e-57	1.18612428364413e-55	CRT2	Genetic Information Processing;Cellular Processes	Folding, sorting and degradation;Transport and catabolism	K08057;K08057	--	TQD74895.1 hypothetical protein C1H46_039568 [Malus baccata]	ko04141//Protein processing in endoplasmic reticulum;ko04145//Phagosome	GO:0005783//endoplasmic reticulum;GO:0005788//endoplasmic reticulum lumen	GO:0005509//calcium ion binding;GO:0005515//protein binding;GO:0046872//metal ion binding;GO:0051082//unfolded protein binding	GO:0006457//protein folding
MD04G0076900	33.425	35.586	35.059	132.754	142.05	130.958	34.69	135.254	1.96307951519006	1.51063321857961e-57	1.36185401567757e-55	ABCB1	Environmental Information Processing	Membrane transport	K05658	--	XP_008369562.2 ABC transporter B family member 1 [Malus domestica]	ko02010//ABC transporters	GO:0016020//membrane;GO:0016021//integral component of membrane	GO:0000166//nucleotide binding;GO:0005524//ATP binding;GO:0016887//ATPase activity;GO:0042626//ATPase activity, coupled to transmembrane movement of substances	GO:0055085//transmembrane transport
MD17G0003100	211.836	262.906	220.153	11.61	9.781	15.258	231.631666666667	12.2163333333333	-4.24495	1.78293148172793e-57	1.60457716952489e-55	ATPD	Metabolism;Metabolism;Metabolism	Global and overview maps;Energy metabolism;Energy metabolism	K02113;K02113;K02113	--	XP_008381027.1 ATP synthase subunit delta, chloroplastic [Malus domestica]	ko01100//Metabolic pathways;ko00190//Oxidative phosphorylation;ko00195//Photosynthesis	GO:0016020//membrane	GO:0046933//proton-transporting ATP synthase activity, rotational mechanism	GO:0015986//ATP synthesis coupled proton transport
MD15G0200600	3.272	4.969	5.433	28.604	33.331	33.559	4.558	31.8313333333333	2.80397475933779	1.79052990602962e-57	1.60865621762949e-55	HMG1	Metabolism;Metabolism;Metabolism	Global and overview maps;Global and overview maps;Metabolism of terpenoids and polyketides	K00021;K00021;K00021	--	RXH74880.1 hypothetical protein DVH24_029601 [Malus domestica]	ko01100//Metabolic pathways;ko01110//Biosynthesis of secondary metabolites;ko00900//Terpenoid backbone biosynthesis	GO:0005783//endoplasmic reticulum;GO:0005789//endoplasmic reticulum membrane;GO:0016020//membrane;GO:0016021//integral component of membrane	GO:0004420//hydroxymethylglutaryl-CoA reductase (NADPH) activity;GO:0005515//protein binding;GO:0016491//oxidoreductase activity;GO:0016616//oxidoreductase activity, acting on the CH-OH group of donors, NAD or NADP as acceptor;GO:0050662//coenzyme binding	GO:0008299//isoprenoid biosynthetic process;GO:0015936//coenzyme A metabolic process;GO:0055114//oxidation-reduction process
MD01G0176400	37.887	30.097	36.732	176.339	184.333	186.453	34.9053333333333	182.375	2.38538858428347	2.23993658928261e-57	2.00897423874324e-55	ABCC10	Environmental Information Processing	Membrane transport	K05666	--	XP_008380444.2 ABC transporter C family member 10 [Malus domestica]	ko02010//ABC transporters	GO:0016020//membrane;GO:0016021//integral component of membrane	GO:0000166//nucleotide binding;GO:0005524//ATP binding;GO:0016887//ATPase activity;GO:0042626//ATPase activity, coupled to transmembrane movement of substances	GO:0055085//transmembrane transport
MD17G0086100	61.226	62.576	79.587	478.215	440.366	504.249	67.7963333333333	474.276666666667	2.80644973833977	2.54799809185831e-57	2.28137139733143e-55	APA1	-	-	-	--	XP_008342027.1 aspartic proteinase A1-like [Malus domestica]	-	GO:0005634//nucleus	GO:0003677//DNA binding;GO:0003700//transcription factor activity, sequence-specific DNA binding;GO:0004190//aspartic-type endopeptidase activity;GO:0008233//peptidase activity;GO:0016787//hydrolase activity;GO:0043565//sequence-specific DNA binding	GO:0006355//regulation of transcription, DNA-templated;GO:0006508//proteolysis;GO:0006629//lipid metabolic process
MD07G0178200	50.467	51.567	53.645	2.489	3.123	1.117	51.893	2.243	-4.53204	2.65397176940578e-57	2.37220767967943e-55	EGY2	-	-	-	--	XP_028961758.1 LOW QUALITY PROTEIN: probable zinc metalloprotease EGY2, chloroplastic [Malus domestica]	-	-	-	-
MD01G0194600	1.559	1.342	1.511	20.207	25.423	22.942	1.47066666666667	22.8573333333333	3.95811490503019	2.80522401736145e-57	2.50313764868913e-55	--	-	-	-	--	XP_008381830.1 acidic leucine-rich nuclear phosphoprotein 32-related protein-like [Malus domestica]	-	-	-	-
MD06G0053700	50.535	43.83	52.335	1.063	0.507	0.726	48.9	0.765333333333333	-5.9976	3.11454863726507e-57	2.77443358064556e-55	TL20.3	-	-	-	--	TQE12775.1 hypothetical protein C1H46_001648 [Malus baccata]	-	-	-	-
MD10G0180100	444.11	606.558	705.629	46.974	45.855	31.83	585.432333333333	41.553	-3.81648	3.23720811955805e-57	2.87881077316901e-55	--	-	-	-	--	TQE02652.1 hypothetical protein C1H46_011721 [Malus baccata]	-	-	-	-
MD05G0301000	5.995	10.803	11.14	123.362	126.039	134.384	9.31266666666667	127.928333333333	3.77999767456637	3.65914901394314e-57	3.2485318183345e-55	--	-	-	-	--	-	-	-	-	-
MD14G0210300	14.47	14.891	17.149	159.862	139.192	183.105	15.5033333333333	160.719666666667	3.37389613277675	6.30073364789578e-57	5.58423805807088e-55	CAM72	Organismal Systems;Environmental Information Processing;Environmental Information Processing	Environmental adaptation;Signal transduction;Signal transduction	K02183;K02183;K02183	--	XP_008393461.2 calmodulin [Malus domestica]	ko04626//Plant-pathogen interaction;ko04016//MAPK signaling pathway - plant;ko04070//Phosphatidylinositol signaling system	-	GO:0005509//calcium ion binding	GO:0019722//calcium-mediated signaling
MD13G0059400	61.356	68.379	56.787	352.588	322.046	354.47	62.174	343.034666666667	2.46397107718584	6.45935954332538e-57	5.71517161077902e-55	EIF-5A2	-	-	-	--	XP_008360103.1 eukaryotic translation initiation factor 5A-2 [Malus domestica]	-	-	GO:0003723//RNA binding;GO:0003746//translation elongation factor activity;GO:0043022//ribosome binding	GO:0006412//translation;GO:0006452//translational frameshifting;GO:0045901//positive regulation of translational elongation;GO:0045905//positive regulation of translational termination
MD07G0009300	74.977	77.362	102.994	5.9	8.588	5.851	85.111	6.77966666666667	-3.65006	7.6076945216727e-57	6.71987400948019e-55	CYP76B6	-	-	-	--	XP_028960857.1 geraniol 8-hydroxylase-like [Malus domestica]	-	GO:0016020//membrane;GO:0016021//integral component of membrane	GO:0005506//iron ion binding;GO:0016705//oxidoreductase activity, acting on paired donors, with incorporation or reduction of molecular oxygen;GO:0020037//heme binding	GO:0055114//oxidation-reduction process
MD06G0166800	24.746	26.19	34.011	282.994	296.435	258.371	28.3156666666667	279.266666666667	3.30197098120022	7.63242129425949e-57	6.73038454566734e-55	PDCB1	-	-	-	--	XP_008374614.1 PLASMODESMATA CALLOSE-BINDING PROTEIN 3-like [Malus domestica]	-	-	-	-
MD16G0181600	63.298	87.506	108.765	3.754	4.661	3.763	86.523	4.05933333333333	-4.41377	8.14404615202905e-57	7.16949351517886e-55	SEOB	-	-	-	--	NP_001315665.1 protein SIEVE ELEMENT OCCLUSION B-like [Malus domestica]	-	-	-	GO:0010088//phloem development
MD07G0235200	2.896	6.111	5.092	82.349	83.358	94.526	4.69966666666667	86.7443333333333	4.20613917569012	8.39300825352255e-57	7.3762873877022e-55	CHIT3	Metabolism;Metabolism	Global and overview maps;Carbohydrate metabolism	K01183;K01183	--	XP_008376672.1 hevamine-A [Malus domestica]	ko01100//Metabolic pathways;ko00520//Amino sugar and nucleotide sugar metabolism	-	GO:0004553//hydrolase activity, hydrolyzing O-glycosyl compounds;GO:0016787//hydrolase activity;GO:0016798//hydrolase activity, acting on glycosyl bonds	GO:0005975//carbohydrate metabolic process;GO:0008152//metabolic process
MD09G0169300	2.834	3.615	3.459	28.363	35.276	27.808	3.30266666666667	30.4823333333333	3.20627006816209	9.58421504336752e-57	8.40910693805029e-55	CYP90D1	Metabolism;Metabolism;Metabolism	Global and overview maps;Global and overview maps;Metabolism of terpenoids and polyketides	K12638;K12638;K12638	--	XP_008391454.1 3-epi-6-deoxocathasterone 23-monooxygenase CYP90D1 [Malus domestica]	ko01100//Metabolic pathways;ko01110//Biosynthesis of secondary metabolites;ko00905//Brassinosteroid biosynthesis	-	GO:0004497//monooxygenase activity;GO:0005506//iron ion binding;GO:0016491//oxidoreductase activity;GO:0016705//oxidoreductase activity, acting on paired donors, with incorporation or reduction of molecular oxygen;GO:0020037//heme binding;GO:0046872//metal ion binding	GO:0055114//oxidation-reduction process
MD16G0098800	147.66	169.55	211.607	1239.63	1191.15	1282.8	176.272333333333	1237.86	2.81196903115786	9.84504734844292e-57	8.62353830180473e-55	GAPC2	Metabolism;Metabolism;Metabolism;Metabolism;Metabolism;Metabolism	Global and overview maps;Global and overview maps;Global and overview maps;Global and overview maps;Carbohydrate metabolism;Energy metabolism	K00134;K00134;K00134;K00134;K00134;K00134	--	XP_008340167.1 glyceraldehyde-3-phosphate dehydrogenase, cytosolic [Malus domestica]	ko01100//Metabolic pathways;ko01110//Biosynthesis of secondary metabolites;ko01200//Carbon metabolism;ko01230//Biosynthesis of amino acids;ko00010//Glycolysis / Gluconeogenesis;ko00710//Carbon fixation in photosynthetic organisms	GO:0005737//cytoplasm	GO:0000166//nucleotide binding;GO:0005524//ATP binding;GO:0016491//oxidoreductase activity;GO:0016620//oxidoreductase activity, acting on the aldehyde or oxo group of donors, NAD or NADP as acceptor;GO:0046872//metal ion binding;GO:0050661//NADP binding;GO:0051287//NAD binding;GO:0051536//iron-sulfur cluster binding;GO:0051539//4 iron, 4 sulfur cluster binding	GO:0006006//glucose metabolic process;GO:0016226//iron-sulfur cluster assembly;GO:0055114//oxidation-reduction process
MD07G0172800	0.463	1.346	0.335	50.285	56.337	33.505	0.714666666666667	46.709	6.03028624840664	9.86251101968994e-57	8.62443713635153e-55	UGT76F1	-	-	-	--	XP_008391045.1 UDP-glycosyltransferase 76F1-like [Malus domestica]	-	GO:0005829//cytosol;GO:1990745//EARP complex	GO:0016758//transferase activity, transferring hexosyl groups	GO:0032456//endocytic recycling;GO:0042147//retrograde transport, endosome to Golgi
MD06G0182400	3.847	1.56	2.184	15.668	17.089	16.016	2.53033333333333	16.2576666666667	2.68372085783871	1.24028431254481e-56	1.08278265075875e-54	NACK1	-	-	-	--	XP_008356658.1 kinesin-like protein NACK1 [Malus domestica]	-	GO:0005874//microtubule	GO:0000166//nucleotide binding;GO:0003774//motor activity;GO:0003777//microtubule motor activity;GO:0005524//ATP binding;GO:0008017//microtubule binding	GO:0007018//microtubule-based movement
MD07G0145500	75.171	103.322	125.796	2.507	2.193	3.243	101.429666666667	2.64766666666667	-5.25961	1.34472503269983e-56	1.17201051521088e-54	MLO6	-	-	-	--	XP_008365656.2 MLO-like protein 6 [Malus domestica]	-	GO:0016020//membrane;GO:0016021//integral component of membrane	GO:0005516//calmodulin binding	GO:0006952//defense response;GO:0009607//response to biotic stimulus
MD14G0160900	21.005	21.541	21.004	118.157	106.394	115.574	21.1833333333333	113.375	2.42010102113208	1.5429470486174e-56	1.34254304721157e-54	NAT6	-	-	-	--	XP_008393062.2 nucleobase-ascorbate transporter 6 isoform X1 [Malus domestica]	-	GO:0016020//membrane;GO:0016021//integral component of membrane	GO:0022857//transmembrane transporter activity	GO:0055085//transmembrane transport
MD07G0257300	6.879	9.032	9.968	57.713	61.531	56.943	8.62633333333333	58.729	2.76725370277812	2.11304510544008e-56	1.83555050649388e-54	TPR2	-	-	-	--	RXH95360.1 hypothetical protein DVH24_025044 [Malus domestica]	-	GO:0030289//protein phosphatase 4 complex	GO:0005515//protein binding;GO:0019888//protein phosphatase regulator activity	GO:0006355//regulation of transcription, DNA-templated;GO:0043666//regulation of phosphoprotein phosphatase activity
MD04G0009500	4.879	8.021	6.871	79.691	81.951	85.649	6.59033333333333	82.4303333333333	3.64475198642031	2.20274948169414e-56	1.91031173232278e-54	PAP15	-	-	-	--	XP_028956601.1 purple acid phosphatase 15-like [Malus domestica]	-	-	GO:0003993//acid phosphatase activity;GO:0016787//hydrolase activity;GO:0046872//metal ion binding	GO:0016311//dephosphorylation
MD16G0013500	3.505	4.356	2.365	33.067	32.656	33.402	3.40866666666667	33.0416666666667	3.27700702967912	2.30024382172671e-56	1.99157083891678e-54	AHK4	Environmental Information Processing	Signal transduction	K14489	ARR-B	NP_001315778.1 histidine kinase 4-like [Malus domestica]	ko04075//Plant hormone signal transduction	GO:0016020//membrane;GO:0016021//integral component of membrane	GO:0000155//phosphorelay sensor kinase activity;GO:0016301//kinase activity;GO:0016772//transferase activity, transferring phosphorus-containing groups	GO:0000160//phosphorelay signal transduction system;GO:0007165//signal transduction;GO:0016310//phosphorylation;GO:0023014//signal transduction by protein phosphorylation
MD06G0084900	26.154	22.364	39.986	298.393	318.592	308.787	29.5013333333333	308.590666666667	3.3868423635476	2.41236592649779e-56	2.08520618503272e-54	At1g64390	Metabolism;Metabolism	Global and overview maps;Carbohydrate metabolism	K01179;K01179	--	XP_008374318.2 endoglucanase 6-like [Malus domestica]	ko01100//Metabolic pathways;ko00500//Starch and sucrose metabolism	-	GO:0003824//catalytic activity;GO:0004553//hydrolase activity, hydrolyzing O-glycosyl compounds;GO:0008810//cellulase activity;GO:0016787//hydrolase activity;GO:0016798//hydrolase activity, acting on glycosyl bonds;GO:0030246//carbohydrate binding	GO:0000272//polysaccharide catabolic process;GO:0005975//carbohydrate metabolic process;GO:0008152//metabolic process;GO:0030245//cellulose catabolic process
MD01G0147600	7.011	9.656	6.125	45.532	54.347	42.43	7.59733333333333	47.4363333333333	2.64242747273758	2.41838050968053e-56	2.08696691746576e-54	TDR	-	-	-	--	XP_008375993.2 leucine-rich repeat receptor-like protein kinase TDR [Malus domestica]	-	GO:0016020//membrane;GO:0016021//integral component of membrane	GO:0000166//nucleotide binding;GO:0004672//protein kinase activity;GO:0004674//protein serine/threonine kinase activity;GO:0005515//protein binding;GO:0005524//ATP binding;GO:0016301//kinase activity;GO:0016740//transferase activity	GO:0006468//protein phosphorylation;GO:0016310//phosphorylation
MD06G0164300	0.762	0.908	0.759	25.782	30.895	29.454	0.809666666666667	28.7103333333333	5.14809818628625	2.65154495435085e-56	2.2844213573872e-54	At5g07800	-	-	-	--	RXH96410.1 hypothetical protein DVH24_008914 [Malus domestica]	-	-	GO:0004497//monooxygenase activity;GO:0004499//N,N-dimethylaniline monooxygenase activity;GO:0016491//oxidoreductase activity;GO:0050660//flavin adenine dinucleotide binding;GO:0050661//NADP binding	GO:0055114//oxidation-reduction process
MD13G0214100	82.646	75.38	72.714	3.669	3.277	4.344	76.9133333333333	3.76333333333333	-4.35315	2.91145031250962e-56	2.50422909830745e-54	--	-	-	-	--	XP_008360344.2 uncharacterized protein LOC103424045 [Malus domestica]	-	GO:0005886//plasma membrane;GO:0016020//membrane;GO:0016021//integral component of membrane	GO:0000166//nucleotide binding;GO:0005524//ATP binding;GO:0008553//hydrogen-exporting ATPase activity, phosphorylative mechanism	GO:0006811//ion transport
MD01G0002600	15.486	17.127	9.43	32.043	34.085	33.021	14.0143333333333	33.0496666666667	1.23773260452642	3.47668942820815e-56	2.98551458132938e-54	MCM7	Genetic Information Processing	Replication and repair	K02210	--	XP_008343305.2 DNA replication licensing factor MCM7-like [Malus domestica]	ko03030//DNA replication	GO:0005634//nucleus;GO:0042555//MCM complex	GO:0000166//nucleotide binding;GO:0003677//DNA binding;GO:0003678//DNA helicase activity;GO:0004386//helicase activity;GO:0005524//ATP binding;GO:0016787//hydrolase activity	GO:0006260//DNA replication;GO:0006270//DNA replication initiation;GO:0007049//cell cycle;GO:0032508//DNA duplex unwinding
MD12G0009600	41.551	34.987	30.729	2.527	2.041	2.441	35.7556666666667	2.33633333333333	-3.93585	3.71914146050958e-56	3.18849532924863e-54	At3g03770	-	-	-	--	XP_028946104.1 probable inactive leucine-rich repeat receptor-like protein kinase At3g03770 [Malus domestica]	-	GO:0016020//membrane;GO:0016021//integral component of membrane	GO:0004672//protein kinase activity;GO:0005515//protein binding;GO:0005524//ATP binding	GO:0006468//protein phosphorylation
MD12G0132400	1.257	2.068	1.554	30.146	26.341	29.386	1.62633333333333	28.6243333333333	4.13754720527839	3.83391865691208e-56	3.28153416135176e-54	OPSL1	-	-	-	--	TQD84431.1 hypothetical protein C1H46_030014 [Malus baccata]	-	-	-	-
MD08G0028100	6.485	8.977	10.452	29.509	37.122	33.171	8.638	33.2673333333333	1.94533700461838	3.87222137851969e-56	3.30892037928617e-54	CYP734A1	-	-	-	--	XP_028962488.1 cytochrome P450 734A1-like [Malus domestica]	-	GO:0016020//membrane;GO:0016021//integral component of membrane	GO:0005506//iron ion binding;GO:0016705//oxidoreductase activity, acting on paired donors, with incorporation or reduction of molecular oxygen;GO:0020037//heme binding	GO:0055114//oxidation-reduction process
MD02G0054000	141.291	135.661	130.647	11.435	9.106	9.439	135.866333333333	9.99333333333333	-3.76508	4.51919604411339e-56	3.85549882996002e-54	--	-	-	-	--	XP_008390689.2 uncharacterized protein LOC103452938 [Malus domestica]	-	-	-	-
MD04G0130800	191.621	275.362	224.321	17.797	11.749	14.489	230.434666666667	14.6783333333333	-3.9726	7.27968433598605e-56	6.20049476851487e-54	LSC30	-	-	-	--	XP_008370177.2 ferritin-4, chloroplastic-like [Malus domestica]	-	GO:0005623//cell	GO:0004322//ferroxidase activity;GO:0008199//ferric iron binding;GO:0016491//oxidoreductase activity;GO:0046872//metal ion binding	GO:0006826//iron ion transport;GO:0006879//cellular iron ion homeostasis;GO:0055114//oxidation-reduction process
MD10G0205800	5.731	7.6	8.03	52.338	51.275	49.694	7.12033333333333	51.1023333333333	2.84337247951881	8.69845960799408e-56	7.39693320441221e-54	SBT2.2	-	-	-	--	XP_008383350.1 subtilisin-like protease SBT2.2 isoform X1 [Malus domestica]	-	-	GO:0004252//serine-type endopeptidase activity;GO:0008233//peptidase activity;GO:0008236//serine-type peptidase activity;GO:0016787//hydrolase activity	GO:0006508//proteolysis
MD11G0237600	75.171	87.496	75.334	7.207	9.366	8.634	79.3336666666667	8.40233333333333	-3.23907	9.18165610459977e-56	7.79519631870778e-54	--	-	-	-	--	XP_008386571.1 uncharacterized protein LOC103449074 [Malus domestica]	-	-	-	-
MD10G0248200	8.086	15.337	26.424	501.297	668.202	378.125	16.6156666666667	515.874666666667	4.95640451679926	9.57200489149117e-56	8.11347257910757e-54	AGP30	-	-	-	--	XP_008383725.1 non-classical arabinogalactan protein 31 isoform X1 [Malus domestica]	-	-	-	-
MD05G0251100	1.304	1.195	3.292	52.222	61.107	51.299	1.93033333333333	54.876	4.82925342375952	1.03117880056806e-55	8.72643375938789e-54	NAT2	-	-	-	--	XP_009351319.1 PREDICTED: nucleobase-ascorbate transporter 2 [Pyrus x bretschneideri]	-	GO:0016020//membrane;GO:0016021//integral component of membrane	GO:0022857//transmembrane transporter activity	GO:0055085//transmembrane transport
MD03G0179400	24.449	23.928	26.793	1.367	2.242	1.328	25.0566666666667	1.64566666666667	-3.92845	1.26220835963994e-55	1.06643394868902e-53	CNGC4	-	-	-	--	RXI03667.1 hypothetical protein DVH24_004319 [Malus domestica]	-	GO:0016020//membrane;GO:0016021//integral component of membrane	GO:0005216//ion channel activity	GO:0006811//ion transport;GO:0034220//ion transmembrane transport;GO:0055085//transmembrane transport
MD13G0061900	40.542	41.967	72.296	591.351	598.48	556.454	51.6016666666667	582.095	3.4957650566889	1.37227246492599e-55	1.15756256735911e-53	EXPA1	-	-	-	--	XP_008389456.1 expansin-A10 [Malus domestica]	-	GO:0005576//extracellular region	-	GO:0009664//plant-type cell wall organization
MD15G0098300	4.361	1.266	0.904	29.616	29.256	32.058	2.177	30.31	3.79938053948348	1.65805066598621e-55	1.39638206007969e-53	KAT3	-	-	-	--	XP_008393996.2 potassium channel KAT3 [Malus domestica]	-	GO:0016020//membrane;GO:0016021//integral component of membrane	GO:0005216//ion channel activity;GO:0005249//voltage-gated potassium channel activity	GO:0006811//ion transport;GO:0006813//potassium ion transport;GO:0034220//ion transmembrane transport;GO:0055085//transmembrane transport;GO:0071805//potassium ion transmembrane transport
MD15G0016400	22.789	29.447	32.837	177.655	202.01	172.221	28.3576666666667	183.962	2.69759705327964	1.71239275053868e-55	1.43983690441128e-53	WAT1	-	-	-	--	XP_008387993.1 protein WALLS ARE THIN 1 [Malus domestica]	-	GO:0016020//membrane;GO:0016021//integral component of membrane	GO:0022857//transmembrane transporter activity	GO:0055085//transmembrane transport
MD09G0089800	1.58	1.569	0.342	63.488	53.935	48.565	1.16366666666667	55.3293333333333	5.57129477947874	1.7416121834531e-55	1.46206252866267e-53	--	-	-	-	--	XP_008379597.1 uncharacterized protein LOC103442573 [Malus domestica]	-	GO:0016020//membrane;GO:0016021//integral component of membrane	-	-
MD06G0113900	15.876	16.767	14.142	68.595	86.392	66.499	15.595	73.8286666666667	2.24309755121005	1.82261457636363e-55	1.5276188752819e-53	NPC6	Metabolism;Metabolism;Metabolism;Metabolism;Metabolism	Global and overview maps;Global and overview maps;Lipid metabolism;Carbohydrate metabolism;Lipid metabolism	K01114;K01114;K01114;K01114;K01114	--	XP_008374231.1 non-specific phospholipase C6-like [Malus domestica]	ko01100//Metabolic pathways;ko01110//Biosynthesis of secondary metabolites;ko00564//Glycerophospholipid metabolism;ko00562//Inositol phosphate metabolism;ko00565//Ether lipid metabolism	-	GO:0003824//catalytic activity;GO:0016788//hydrolase activity, acting on ester bonds	-
MD08G0050700	2.436	2.331	1.037	58.684	56.84	55.627	1.93466666666667	57.0503333333333	4.88207839211207	2.93785636070141e-55	2.45842819032347e-53	ZFP3	-	-	-	--	XP_008347496.2 zinc finger protein 1-like [Malus domestica]	-	-	GO:0003676//nucleic acid binding	-
MD03G0011800	12.672	22.496	12.602	67.969	66.058	76.879	15.9233333333333	70.302	2.14242335658161	3.05112673453958e-55	2.54914836795896e-53	pod	-	-	-	--	XP_011025398.1 PREDICTED: uncharacterized protein LOC105126277 [Populus euphratica]	-	GO:0005576//extracellular region;GO:0016020//membrane;GO:0016021//integral component of membrane	GO:0004601//peroxidase activity;GO:0016491//oxidoreductase activity;GO:0020037//heme binding;GO:0046872//metal ion binding	GO:0006979//response to oxidative stress;GO:0042744//hydrogen peroxide catabolic process;GO:0055114//oxidation-reduction process;GO:0098869//cellular oxidant detoxification
MD10G0238600	27.486	40.482	34.903	255.055	240.73	283.715	34.2903333333333	259.833333333333	2.92171268843515	3.22242668537239e-55	2.68798542652016e-53	PDC1	Metabolism;Metabolism;Metabolism	Global and overview maps;Global and overview maps;Carbohydrate metabolism	K01568;K01568;K01568	--	XP_028966172.1 pyruvate decarboxylase 1 [Malus domestica]	ko01100//Metabolic pathways;ko01110//Biosynthesis of secondary metabolites;ko00010//Glycolysis / Gluconeogenesis	-	GO:0000287//magnesium ion binding;GO:0003824//catalytic activity;GO:0016831//carboxy-lyase activity;GO:0030976//thiamine pyrophosphate binding;GO:0046872//metal ion binding	-
MD03G0239800	2.531	1.371	2.428	31.127	32.707	28.614	2.11	30.816	3.86836470424891	3.94665127174295e-55	3.28687141152078e-53	FUM1	Metabolism;Metabolism;Metabolism;Metabolism;Metabolism	Global and overview maps;Global and overview maps;Global and overview maps;Carbohydrate metabolism;Carbohydrate metabolism	K01679;K01679;K01679;K01679;K01679	--	XP_008345222.2 fumarate hydratase 1, mitochondrial [Malus domestica]	ko01100//Metabolic pathways;ko01110//Biosynthesis of secondary metabolites;ko01200//Carbon metabolism;ko00620//Pyruvate metabolism;ko00020//Citrate cycle (TCA cycle)	GO:0045239//tricarboxylic acid cycle enzyme complex	GO:0003824//catalytic activity;GO:0004333//fumarate hydratase activity;GO:0016829//lyase activity	GO:0006099//tricarboxylic acid cycle;GO:0006106//fumarate metabolic process
MD04G0027400	17.399	17.277	32.961	483.774	371.14	355.122	22.5456666666667	403.345333333333	4.16109348853114	4.95924879734866e-55	4.12364288271457e-53	--	-	-	-	--	XP_008386755.1 putative lipid-transfer protein DIR1 [Malus domestica]	-	-	GO:0005504//fatty acid binding	GO:0009627//systemic acquired resistance
MD12G0221100	76.633	57.6	77.818	3.97	6.134	4.151	70.6836666666667	4.75166666666667	-3.89487	5.01616566229584e-55	4.1643699362237e-53	PGLP1A	Metabolism;Metabolism;Metabolism;Metabolism	Global and overview maps;Global and overview maps;Global and overview maps;Carbohydrate metabolism	K19269;K19269;K19269;K19269	--	RXH82598.1 hypothetical protein DVH24_036939 [Malus domestica]	ko01100//Metabolic pathways;ko01110//Biosynthesis of secondary metabolites;ko01200//Carbon metabolism;ko00630//Glyoxylate and dicarboxylate metabolism	-	GO:0016791//phosphatase activity	-
MD13G0023800	118.245	109.797	110.846	12.409	12.556	12.695	112.962666666667	12.5533333333333	-3.1697	5.04927561774555e-55	4.18523527822865e-53	MYB6	-	-	-	ARR-B	XP_017192216.1 transcription repressor MYB6-like [Malus domestica]	-	GO:0005634//nucleus	GO:0003677//DNA binding	-
MD15G0257200	16.297	13.091	14.189	78.182	80.537	81.405	14.5256666666667	80.0413333333333	2.46214082119427	5.80538536969409e-55	4.80436844758847e-53	NPY2	-	-	-	--	XP_008352549.2 BTB/POZ domain-containing protein NPY4-like isoform X1 [Malus domestica]	-	-	GO:0005515//protein binding	-
MD11G0021800	37.789	38.043	53.858	3.327	0.424	1.894	43.23	1.88166666666667	-4.52195	6.86626358373385e-55	5.6669368682628e-53	--	-	-	-	--	RXH77087.1 hypothetical protein DVH24_019975 [Malus domestica]	-	-	-	-
MD05G0067500	1.644	1.265	3.657	70.71	67.222	59.893	2.18866666666667	65.9416666666667	4.91306619708791	6.86927622210707e-55	5.6669368682628e-53	AMY1.1	Metabolism;Metabolism;Metabolism	Global and overview maps;Global and overview maps;Carbohydrate metabolism	K01176;K01176;K01176	--	XP_008373147.2 LOW QUALITY PROTEIN: alpha-amylase-like [Malus domestica]	ko01100//Metabolic pathways;ko01110//Biosynthesis of secondary metabolites;ko00500//Starch and sucrose metabolism	GO:0005634//nucleus;GO:0005654//nucleoplasm;GO:0005730//nucleolus;GO:0016020//membrane;GO:0016021//integral component of membrane;GO:0030687//preribosome, large subunit precursor	GO:0003824//catalytic activity;GO:0004556//alpha-amylase activity;GO:0005509//calcium ion binding;GO:0017025//TBP-class protein binding;GO:0043021//ribonucleoprotein complex binding;GO:0043169//cation binding	GO:0000463//maturation of LSU-rRNA from tricistronic rRNA transcript (SSU-rRNA, 5.8S rRNA, LSU-rRNA);GO:0000466//maturation of 5.8S rRNA from tricistronic rRNA transcript (SSU-rRNA, 5.8S rRNA, LSU-rRNA);GO:0005975//carbohydrate metabolic process;GO:0006355//regulation of transcription, DNA-templated;GO:0006364//rRNA processing;GO:0042254//ribosome biogenesis;GO:0042273//ribosomal large subunit bi…
MD12G0080600	152.124	89.945	111.034	5.756	5.498	6.467	117.701	5.907	-4.31656	7.12621880068729e-55	5.86967736317835e-53	dfr1	-	-	-	--	XP_028946558.1 dihydrofolate reductase [Malus domestica]	-	-	GO:0000166//nucleotide binding;GO:0005524//ATP binding;GO:0016740//transferase activity	-
MD11G0044600	39.016	40.214	59.194	369.52	379.535	376.16	46.1413333333333	375.071666666667	3.02303468542301	7.77333536667266e-55	6.39265454574578e-53	EXPA8	-	-	-	--	RXH84990.1 hypothetical protein DVH24_041758 [Malus domestica]	-	GO:0005576//extracellular region;GO:0005618//cell wall;GO:0016020//membrane	-	GO:0009664//plant-type cell wall organization;GO:0071555//cell wall organization
MD08G0134300	0.303	0	0.306	77.702	80.855	83.693	0.203	80.75	8.63583872217083	1.10198690430969e-54	9.04836445936165e-53	RR4	Environmental Information Processing	Signal transduction	K14492	ARR-B	XP_008378433.1 two-component response regulator ORR10-like [Malus domestica]	ko04075//Plant hormone signal transduction	-	-	GO:0000160//phosphorelay signal transduction system
MSTRG.5284	9.411	6.494	3.39	146.246	143.054	159.932	6.43166666666667	149.744	4.5411617494435	1.3186293002726e-54	1.08102878322973e-52	--	-	-	-	--	PREDICTED: amaranthin lectin, partial [Prunus dulcis]	-	-	-	-
MD07G0250900	5.791	6.064	7.349	63.234	58.68	58.447	6.40133333333333	60.1203333333333	3.23140866781861	3.0828049520482e-54	2.5233792546656e-52	DMR6	-	-	-	--	XP_008376823.2 LOW QUALITY PROTEIN: protein DOWNY MILDEW RESISTANCE 6 [Malus domestica]	-	-	GO:0016491//oxidoreductase activity;GO:0046872//metal ion binding	GO:0055114//oxidation-reduction process
MD01G0127400	32.164	37.274	32.01	131.567	144.359	139.566	33.816	138.497333333333	2.03408027589122	3.19443494593733e-54	2.61067932622181e-52	ENGASE1	Metabolism	Glycan biosynthesis and metabolism	K01227	--	RXI08765.1 hypothetical protein DVH24_022909 [Malus domestica]	ko00511//Other glycan degradation	GO:0005737//cytoplasm	GO:0033925//mannosyl-glycoprotein endo-beta-N-acetylglucosaminidase activity	-
MD12G0057800	0.672	0.496	0.242	8.679	11.321	8.611	0.47	9.537	4.34280285529413	3.20836267270386e-54	2.61798402350585e-52	DSC1	-	-	-	--	XP_028946513.1 uncharacterized protein LOC103449735 [Malus domestica]	-	-	GO:0043531//ADP binding	GO:0007165//signal transduction
MD11G0197400	54.277	76.426	93.8	2.519	2.901	3.004	74.8343333333333	2.808	-4.73609	3.4064657122895e-54	2.77531743777027e-52	UGT85K5	-	-	-	--	XP_008386170.2 linamarin synthase 2-like [Malus domestica]	-	-	GO:0016758//transferase activity, transferring hexosyl groups	-
MSTRG.70705	13.952	13.088	8.855	0.165	0.209	0.044	11.965	0.139333333333333	-6.42414	4.38959816151352e-54	3.57075095098127e-52	pol	-	-	-	--	PREDICTED: LOW QUALITY PROTEIN, partial [Prunus dulcis]	-	-	-	-
MD15G0201400	3.993	5.303	5.383	35.901	42.889	34.917	4.893	37.9023333333333	2.95349547805392	4.5361482297393e-54	3.68425116591272e-52	MLO8	-	-	-	--	XP_028949971.1 LOW QUALITY PROTEIN: MLO-like protein 8 [Malus domestica]	-	GO:0016020//membrane;GO:0016021//integral component of membrane	GO:0005516//calmodulin binding	GO:0006952//defense response;GO:0009607//response to biotic stimulus
MD01G0069400	3.162	8.29	6.822	70.619	66.272	85.475	6.09133333333333	74.122	3.60507184981482	5.83432011174928e-54	4.73129996326525e-52	HOMT1	Metabolism;Metabolism;Metabolism	Global and overview maps;Global and overview maps;Biosynthesis of other secondary metabolites	K13066;K13066;K13066	--	XP_008358219.2 caffeic acid 3-O-methyltransferase 1-like isoform X1 [Malus domestica]	ko01100//Metabolic pathways;ko01110//Biosynthesis of secondary metabolites;ko00940//Phenylpropanoid biosynthesis	-	GO:0008168//methyltransferase activity;GO:0008171//O-methyltransferase activity;GO:0016740//transferase activity;GO:0046983//protein dimerization activity	GO:0032259//methylation
MD08G0183100	0.728	0.723	0.273	26.135	29.711	27.499	0.574666666666667	27.7816666666667	5.59526397268255	5.84740605690346e-54	4.73459415113597e-52	ALD1	Metabolism;Metabolism;Metabolism;Metabolism	Global and overview maps;Global and overview maps;Global and overview maps;Amino acid metabolism	K10206;K10206;K10206;K10206	--	XP_008391479.1 aminotransferase ALD1, chloroplastic [Malus domestica]	ko01100//Metabolic pathways;ko01110//Biosynthesis of secondary metabolites;ko01230//Biosynthesis of amino acids;ko00300//Lysine biosynthesis	-	GO:0003824//catalytic activity;GO:0008483//transaminase activity;GO:0030170//pyridoxal phosphate binding	GO:0009058//biosynthetic process
MD15G0280400	3.39	4.422	5.174	42.73	46.011	43.884	4.32866666666667	44.2083333333333	3.35232373154967	6.22857693061926e-54	5.03545415093576e-52	--	-	-	-	--	XP_008338585.2 uncharacterized protein LOC103401650 [Malus domestica]	-	-	-	-
MD10G0265100	263.526	294.202	262.505	38.391	34.196	34.856	273.411	35.8143333333333	-2.93246	6.62817809319396e-54	5.35026535682616e-52	PSBQ	Metabolism	Energy metabolism	K08901	--	XP_028966269.1 LOW QUALITY PROTEIN: oxygen-evolving enhancer protein 3, chloroplastic-like [Malus domestica]	ko00195//Photosynthesis	GO:0009523//photosystem II;GO:0009654//photosystem II oxygen evolving complex;GO:0019898//extrinsic component of membrane	GO:0005509//calcium ion binding	GO:0015979//photosynthesis
MD09G0114600	113.945	135.97	135.783	13.895	16.194	15.864	128.566	15.3176666666667	-3.06924	6.73494030767198e-54	5.42809290419253e-52	AIR3	-	-	-	--	XP_028963928.1 subtilisin-like protease SBT5.3 [Malus domestica]	-	-	GO:0004252//serine-type endopeptidase activity	GO:0006508//proteolysis
MD05G0152700	0.093	0.277	1.046	56.289	47.496	59.764	0.472	54.5163333333333	6.85175786262225	9.20775669828762e-54	7.40970212340115e-52	HSP26-A	Metabolism;Metabolism	Global and overview maps;Metabolism of other amino acids	K00799;K00799	--	XP_008364334.2 glutathione transferase GST 23-like [Malus domestica]	ko01100//Metabolic pathways;ko00480//Glutathione metabolism	-	GO:0005515//protein binding	-
MD05G0209400	21.997	20.538	19.526	1.042	0.632	0.73	20.687	0.801333333333333	-4.69018	1.05133799262272e-53	8.44741222005039e-52	--	-	-	-	--	XP_008371907.2 uncharacterized protein LOC103435300 isoform X1 [Malus domestica]	-	-	-	-
MD15G0146500	31.674	43.817	41.765	211.458	223.188	201.253	39.0853333333333	211.966333333333	2.43913589262101	1.2590566922598e-53	1.0100945952521e-51	--	-	-	-	--	-	-	-	-	-
MD10G0229400	27.974	36.794	36.248	105.485	115.426	91.669	33.672	104.193333333333	1.62964165181362	1.26666584660377e-53	1.0146476891543e-51	At1g07650	-	-	-	--	BBH01018.1 Leucine-rich repeat transmembrane protein kinase [Prunus dulcis]	-	GO:0016020//membrane;GO:0016021//integral component of membrane	GO:0004672//protein kinase activity;GO:0005515//protein binding;GO:0005524//ATP binding	GO:0006468//protein phosphorylation
MD11G0235600	22.524	25.775	30.185	121.997	129.601	126.742	26.1613333333333	126.113333333333	2.26921283674418	1.81015627970296e-53	1.44779389761364e-51	Pbld1	-	-	-	--	RXH84225.1 hypothetical protein DVH24_027124 [Malus domestica]	-	-	GO:0003824//catalytic activity	GO:0009058//biosynthetic process
MD17G0145100	39.093	47.831	38.382	1.302	1.143	1.486	41.7686666666667	1.31033333333333	-4.99442	2.0231338489934e-53	1.61567407593585e-51	--	-	-	-	--	TQD76910.1 hypothetical protein C1H46_037558 [Malus baccata]	-	-	-	-
MD13G0168600	0.857	0.696	2.63	58.106	57.953	54.435	1.39433333333333	56.8313333333333	5.34903916082195	2.05226648641332e-53	1.63644860196252e-51	ACL5	-	-	-	--	XP_008357037.1 thermospermine synthase ACAULIS5-like [Malus domestica]	-	-	GO:0003824//catalytic activity;GO:0016740//transferase activity	GO:0006596//polyamine biosynthetic process
MD10G0014300	6.894	7.685	10.573	61.322	66.786	58.282	8.384	62.13	2.88957943229158	2.18882865597416e-53	1.74269289714191e-51	ROQ1	-	-	-	--	XP_028965021.1 TMV resistance protein N-like isoform X1 [Malus domestica]	-	-	GO:0005515//protein binding;GO:0043531//ADP binding	GO:0007165//signal transduction
MD08G0170700	160.17	195.603	172.462	23.299	27.24	24.896	176.078333333333	25.145	-2.80787	2.23847356763338e-53	1.77951865373618e-51	HEMA1	Metabolism;Metabolism;Metabolism	Global and overview maps;Global and overview maps;Metabolism of cofactors and vitamins	K02492;K02492;K02492	--	XP_028963095.1 glutamyl-tRNA reductase 1, chloroplastic-like [Malus domestica]	ko01100//Metabolic pathways;ko01110//Biosynthesis of secondary metabolites;ko00860//Porphyrin metabolism	-	GO:0008883//glutamyl-tRNA reductase activity;GO:0050661//NADP binding	GO:0033014//tetrapyrrole biosynthetic process;GO:0055114//oxidation-reduction process
MD12G0146900	164.344	277.097	273.177	10.548	14.672	13.943	238.206	13.0543333333333	-4.18961	2.32812099625769e-53	1.84798566462403e-51	PFE2	-	-	-	--	XP_008388289.2 ferritin-4, chloroplastic-like [Malus domestica]	-	GO:0005623//cell	GO:0004322//ferroxidase activity;GO:0008199//ferric iron binding;GO:0016491//oxidoreductase activity;GO:0046872//metal ion binding	GO:0006826//iron ion transport;GO:0006879//cellular iron ion homeostasis;GO:0055114//oxidation-reduction process
MD05G0241700	140.585	160.691	177.619	15.229	18.903	15.674	159.631666666667	16.602	-3.26532	2.35991000482134e-53	1.87038909566414e-51	ycf23	-	-	-	--	XP_017188011.1 uncharacterized protein ycf23-like [Malus domestica]	-	-	GO:0003824//catalytic activity	-
MD13G0234200	146.192	74.049	111.475	4.082	5.331	4.892	110.572	4.76833333333333	-4.53536	2.44035416411591e-53	1.93122929536702e-51	PKS1	Metabolism;Metabolism;Metabolism;Organismal Systems	Global and overview maps;Global and overview maps;Biosynthesis of other secondary metabolites;Environmental adaptation	K00660;K00660;K00660;K00660	--	XP_028947084.1 chalcone synthase [Malus domestica]	ko01100//Metabolic pathways;ko01110//Biosynthesis of secondary metabolites;ko00941//Flavonoid biosynthesis;ko04712//Circadian rhythm - plant	-	GO:0003824//catalytic activity;GO:0016740//transferase activity;GO:0016746//transferase activity, transferring acyl groups;GO:0016747//transferase activity, transferring acyl groups other than amino-acyl groups	GO:0009058//biosynthetic process
MD03G0045600	35.597	32.879	34.551	1.404	1.222	1.158	34.3423333333333	1.26133333333333	-4.76697	2.53584820165811e-53	2.00377836512948e-51	hemY	-	-	-	--	XP_008355065.2 15-cis-phytoene desaturase, chloroplastic/chromoplastic [Malus domestica]	-	-	GO:0016491//oxidoreductase activity	GO:0055114//oxidation-reduction process
MD17G0107800	0.93	0.779	0.936	11.174	13.747	12.968	0.881666666666667	12.6296666666667	3.84043943601361	2.75618270478362e-53	2.17460743089604e-51	--	-	-	-	--	XP_008342278.2 uncharacterized protein LOC103405091 [Malus domestica]	-	-	-	-
MD08G0170400	7.493	26.195	8.665	46.302	49.884	48.468	14.1176666666667	48.218	1.77207014845122	2.84836297908595e-53	2.24396259439462e-51	SHM2	Metabolism;Metabolism;Metabolism;Metabolism;Metabolism;Metabolism;Metabolism;Metabolism	Global and overview maps;Global and overview maps;Global and overview maps;Global and overview maps;Carbohydrate metabolism;Amino acid metabolism;Metabolism of other amino acids;Metabolism of cofactors and vitamins	K00600;K00600;K00600;K00600;K00600;K00600;K00600;K00600	--	XP_028962237.1 serine hydroxymethyltransferase, mitochondrial [Malus domestica]	ko01100//Metabolic pathways;ko01110//Biosynthesis of secondary metabolites;ko01200//Carbon metabolism;ko01230//Biosynthesis of amino acids;ko00630//Glyoxylate and dicarboxylate metabolism;ko00260//Glycine, serine and threonine metabolism;ko00460//Cyanoamino acid metabolism;ko00670//One carbon pool by folate	-	GO:0003824//catalytic activity;GO:0004372//glycine hydroxymethyltransferase activity;GO:0016740//transferase activity;GO:0030170//pyridoxal phosphate binding	GO:0006730//one-carbon metabolic process;GO:0019264//glycine biosynthetic process from serine;GO:0035999//tetrahydrofolate interconversion
MD11G0042800	20.165	18.772	27.354	230.048	190.734	188.31	22.097	203.030666666667	3.19977523454843	2.90158758807532e-53	2.28246623045182e-51	--	-	-	-	--	-	-	-	-	-
MD04G0017500	41.776	41.102	41.771	0.742	0.069	0.558	41.5496666666667	0.456333333333333	-6.50861	3.01469052420601e-53	2.36788596443175e-51	UGT75L6	-	-	-	--	NP_001315912.1 crocetin glucosyltransferase, chloroplastic-like [Malus domestica]	-	-	GO:0016740//transferase activity;GO:0016757//transferase activity, transferring glycosyl groups;GO:0016758//transferase activity, transferring hexosyl groups	-
MD15G0319400	87.405	88.337	103.667	9.331	9.16	6.71	93.1363333333333	8.40033333333333	-3.47083	3.05468716556121e-53	2.39571489092176e-51	CLEB3J9	Metabolism;Metabolism;Metabolism	Global and overview maps;Metabolism of other amino acids;Carbohydrate metabolism	K00434;K00434;K00434	--	XP_008372994.1 thylakoid lumenal 29 kDa protein, chloroplastic [Malus domestica]	ko01100//Metabolic pathways;ko00480//Glutathione metabolism;ko00053//Ascorbate and aldarate metabolism	-	GO:0004601//peroxidase activity;GO:0016740//transferase activity;GO:0016757//transferase activity, transferring glycosyl groups;GO:0020037//heme binding	GO:0005975//carbohydrate metabolic process;GO:0006004//fucose metabolic process;GO:0006979//response to oxidative stress;GO:0055114//oxidation-reduction process;GO:0098869//cellular oxidant detoxification
MD04G0189900	3.253	3.05	4.722	39.896	43.311	40.592	3.675	41.2663333333333	3.48914910017639	3.54976106083328e-53	2.77983378119105e-51	WAKL1	-	-	-	--	XP_008370923.3 putative wall-associated receptor kinase-like 16 [Malus domestica]	-	GO:0016020//membrane;GO:0016021//integral component of membrane	GO:0004672//protein kinase activity;GO:0005524//ATP binding	GO:0006468//protein phosphorylation
MD08G0144700	43.092	30.246	34.882	0.215	0.239	0.078	36.0733333333333	0.177333333333333	-7.66833	6.1987180896785e-53	4.84700954887111e-51	GPAT2	Metabolism;Metabolism;Metabolism;Metabolism	Global and overview maps;Global and overview maps;Lipid metabolism;Lipid metabolism	K13508;K13508;K13508;K13508	--	XP_008378516.1 probable glycerol-3-phosphate acyltransferase 3 [Malus domestica]	ko01100//Metabolic pathways;ko01110//Biosynthesis of secondary metabolites;ko00564//Glycerophospholipid metabolism;ko00561//Glycerolipid metabolism	GO:0016020//membrane;GO:0016021//integral component of membrane	GO:0016746//transferase activity, transferring acyl groups	-
MD01G0143700	122.576	149.584	156.892	10.777	10.234	10.831	143.017333333333	10.614	-3.75215	7.49619030984013e-53	5.85282906512934e-51	ERF106	-	-	-	AP2-EREBP	XP_008343686.2 ethylene-responsive transcription factor ERF107-like [Malus domestica]	-	GO:0005634//nucleus	GO:0003677//DNA binding;GO:0003700//transcription factor activity, sequence-specific DNA binding	GO:0006355//regulation of transcription, DNA-templated
MD01G0103800	68.989	50.227	67.452	1.599	0.854	2.081	62.2226666666667	1.51133333333333	-5.36355	7.91685974553766e-53	6.17209208215259e-51	LHCB4.3	Metabolism;Metabolism	Global and overview maps;Energy metabolism	K08915;K08915	--	AZB48887.1 light harvesting complex photosystem II [Malus domestica]	ko01100//Metabolic pathways;ko00196//Photosynthesis - antenna proteins	GO:0009507//chloroplast;GO:0009522//photosystem I;GO:0009523//photosystem II;GO:0009535//chloroplast thylakoid membrane;GO:0009536//plastid;GO:0009579//thylakoid;GO:0016020//membrane;GO:0016021//integral component of membrane	GO:0016168//chlorophyll binding	GO:0009765//photosynthesis, light harvesting;GO:0015979//photosynthesis;GO:0018298//protein-chromophore linkage
MD12G0170400	40.165	35.181	43.157	3.915	3.923	3.291	39.501	3.70966666666667	-3.41253	8.20089395077529e-53	6.38404308322371e-51	SOQ1	-	-	-	--	XP_008388470.2 protein SUPPRESSOR OF QUENCHING 1, chloroplastic [Malus domestica]	-	GO:0005623//cell;GO:0005634//nucleus	GO:0003677//DNA binding;GO:0005515//protein binding;GO:0008270//zinc ion binding;GO:0016787//hydrolase activity	GO:0045454//cell redox homeostasis
MD09G0150400	51.012	60.241	67.977	356.823	340.286	373.385	59.7433333333333	356.831333333333	2.57839266469961	8.71715651588574e-53	6.77587804556286e-51	PMEU1	Metabolism;Metabolism	Global and overview maps;Carbohydrate metabolism	K01051;K01051	--	NP_001315711.1 pectinesterase-like [Malus domestica]	ko01100//Metabolic pathways;ko00040//Pentose and glucuronate interconversions	-	GO:0004857//enzyme inhibitor activity;GO:0016787//hydrolase activity;GO:0030599//pectinesterase activity;GO:0045330//aspartyl esterase activity	GO:0042545//cell wall modification;GO:0043086//negative regulation of catalytic activity;GO:0045490//pectin catabolic process
MD07G0245100	42.226	52.744	56.488	2.618	2.264	2.628	50.486	2.50333333333333	-4.33396	9.03060449188629e-53	7.00913840947174e-51	PPH1	-	-	-	--	XP_008376748.2 protein phosphatase 2C 57-like [Malus domestica]	-	-	GO:0003824//catalytic activity;GO:0004721//phosphoprotein phosphatase activity;GO:0004722//protein serine/threonine phosphatase activity;GO:0016787//hydrolase activity;GO:0043169//cation binding;GO:0046872//metal ion binding	GO:0006470//protein dephosphorylation
MD13G0222800	73.51	48.804	62.349	2.388	4.534	1.151	61.5543333333333	2.691	-4.51565	1.02862363512635e-52	7.9719091414785e-51	--	-	-	-	--	TQE14072.1 hypothetical protein C1H46_000366 [Malus baccata]	-	-	-	-
MD12G0001400	68.535	76.415	82.42	437.571	407.531	467.758	75.79	437.62	2.52959926153365	1.03774019679031e-52	8.03070098011712e-51	RPL10A	Genetic Information Processing	Translation	K02865	--	TQD84407.1 hypothetical protein C1H46_030062 [Malus baccata]	ko03010//Ribosome	GO:0005743//mitochondrial inner membrane;GO:0005750//mitochondrial respiratory chain complex III;GO:0015934//large ribosomal subunit;GO:0016020//membrane	GO:0003723//RNA binding;GO:0003735//structural constituent of ribosome;GO:0008080//N-acetyltransferase activity	GO:0006122//mitochondrial electron transport, ubiquinol to cytochrome c;GO:0006412//translation;GO:0016192//vesicle-mediated transport;GO:0048193//Golgi vesicle transport
MD04G0017900	0.729	1.449	0.936	20.019	18.239	21.248	1.038	19.8353333333333	4.25619429340913	1.21716185153377e-52	9.4053089876692e-51	--	-	-	-	--	XP_008348416.2 uncharacterized protein LOC103411565 [Malus domestica]	-	-	-	-
MD15G0187800	1362.29	1572.72	1290.3	175.137	166.126	185.592	1408.44033333333	175.618333333333	-3.00358	1.31826499598103e-52	1.01715776189901e-50	RPA1A	-	-	-	--	XP_008337765.1 replication protein A 70 kDa DNA-binding subunit A [Malus domestica]	-	GO:0005634//nucleus;GO:0016020//membrane;GO:0016021//integral component of membrane	GO:0003676//nucleic acid binding;GO:0003677//DNA binding	GO:0006260//DNA replication;GO:0006281//DNA repair;GO:0006310//DNA recombination
MD03G0024200	29.36	32.516	26.727	112.97	120.831	107.408	29.5343333333333	113.736333333333	1.94522824804493	1.6643091642739e-52	1.28227567152897e-50	CSLE6	-	-	-	--	XP_028955240.1 cellulose synthase-like protein E6 isoform X1 [Malus domestica]	-	GO:0016020//membrane;GO:0016021//integral component of membrane	GO:0016740//transferase activity;GO:0016757//transferase activity, transferring glycosyl groups;GO:0016760//cellulose synthase (UDP-forming) activity	GO:0030244//cellulose biosynthetic process;GO:0071555//cell wall organization
MD10G0137600	7.731	10.209	9.787	58.584	59.715	60.225	9.24233333333333	59.508	2.68675460349356	1.82784885362359e-52	1.40621075735957e-50	PAP15	-	-	-	--	XP_008358456.2 purple acid phosphatase 15-like [Malus domestica]	-	-	GO:0003993//acid phosphatase activity;GO:0016787//hydrolase activity;GO:0046872//metal ion binding	GO:0016311//dephosphorylation
MD02G0051900	20.749	22.474	25.501	115.903	118.275	115.678	22.908	116.618666666667	2.34787531954999	2.38831129048661e-52	1.83469863527454e-50	B'KAPPA	Genetic Information Processing	Translation	K11584	--	RXH74517.1 hypothetical protein DVH24_029238 [Malus domestica]	ko03015//mRNA surveillance pathway	GO:0000159//protein phosphatase type 2A complex;GO:0005634//nucleus	GO:0019888//protein phosphatase regulator activity	GO:0007165//signal transduction;GO:0009734//auxin-activated signaling pathway;GO:0043666//regulation of phosphoprotein phosphatase activity
MD15G0136500	43.907	45.197	51.85	270.123	261.296	288.21	46.9846666666667	273.209666666667	2.53974661112402	2.66619179031146e-52	2.04517179611201e-50	RPS12	Genetic Information Processing	Translation	K02951	--	XP_008336904.2 40S ribosomal protein S12-like [Malus domestica]	ko03010//Ribosome	GO:0005840//ribosome	GO:0003735//structural constituent of ribosome	GO:0006412//translation
MD09G0168300	14.39	16.662	14.843	52.632	69.721	48.508	15.2983333333333	56.9536666666667	1.89641423733174	3.16579798170376e-52	2.42486260589829e-50	RHD3	-	-	-	--	XP_008391327.1 protein ROOT HAIR DEFECTIVE 3 [Malus domestica]	-	GO:0005783//endoplasmic reticulum;GO:0005789//endoplasmic reticulum membrane;GO:0016020//membrane;GO:0016021//integral component of membrane	GO:0000166//nucleotide binding;GO:0003924//GTPase activity;GO:0005525//GTP binding;GO:0016787//hydrolase activity	-
MD16G0054700	5.469	6.697	6.953	47.214	48.923	52.275	6.373	49.4706666666667	2.95652877552212	3.27673344169393e-52	2.50617565916614e-50	PAP1	-	-	-	--	Probable inactive purple acid phosphatase 1 [Source:Projected from Arabidopsis thaliana (AT1G13750) UniProtKB/Swiss-Prot;Acc:Q9LMX4]	-	-	GO:0003993//acid phosphatase activity;GO:0016787//hydrolase activity;GO:0046872//metal ion binding	GO:0016311//dephosphorylation
MD13G0004100	2.046	3.017	4.245	49.672	49.336	37.092	3.10266666666667	45.3666666666667	3.87005204587337	3.28166360424535e-52	2.50629295469498e-50	SCPL35	-	-	-	--	XP_028947680.1 serine carboxypeptidase-like 35 [Malus domestica]	-	GO:0016020//membrane;GO:0016021//integral component of membrane	GO:0004180//carboxypeptidase activity;GO:0004185//serine-type carboxypeptidase activity;GO:0004672//protein kinase activity;GO:0005509//calcium ion binding;GO:0005524//ATP binding;GO:0008233//peptidase activity;GO:0016787//hydrolase activity;GO:0030247//polysaccharide binding	GO:0006468//protein phosphorylation;GO:0006508//proteolysis
MD02G0127200	3.425	2.212	2.409	25.683	30.419	28.519	2.682	28.207	3.39467209161969	3.35456459490858e-52	2.55824556926836e-50	CYP90B1	Metabolism;Metabolism;Metabolism	Global and overview maps;Global and overview maps;Metabolism of terpenoids and polyketides	K09587;K09587;K09587	--	XP_028946987.1 cytochrome P450 90B1-like isoform X3 [Malus domestica]	ko01100//Metabolic pathways;ko01110//Biosynthesis of secondary metabolites;ko00905//Brassinosteroid biosynthesis	GO:0016020//membrane;GO:0016021//integral component of membrane	GO:0004497//monooxygenase activity;GO:0005506//iron ion binding;GO:0016491//oxidoreductase activity;GO:0016705//oxidoreductase activity, acting on paired donors, with incorporation or reduction of molecular oxygen;GO:0020037//heme binding;GO:0046872//metal ion binding	GO:0055114//oxidation-reduction process
MD17G0065600	47.288	51.087	51.176	3.201	3.381	1.598	49.8503333333333	2.72666666666667	-4.19239	3.422560756874e-52	2.60631230466858e-50	--	-	-	-	--	XP_008341875.2 uncharacterized protein LOC103404707 [Malus domestica]	-	-	-	-
MD01G0151100	50.223	52.68	63.234	369.301	347.645	433.516	55.379	383.487333333333	2.79176801824592	3.57589239212526e-52	2.71912930478301e-50	ENO1	Metabolism;Metabolism;Metabolism;Metabolism;Metabolism;Genetic Information Processing	Global and overview maps;Global and overview maps;Global and overview maps;Global and overview maps;Carbohydrate metabolism;Folding, sorting and degradation	K01689;K01689;K01689;K01689;K01689;K01689	--	RXI08551.1 hypothetical protein DVH24_022695 [Malus domestica]	ko01100//Metabolic pathways;ko01110//Biosynthesis of secondary metabolites;ko01200//Carbon metabolism;ko01230//Biosynthesis of amino acids;ko00010//Glycolysis / Gluconeogenesis;ko03018//RNA degradation	GO:0000015//phosphopyruvate hydratase complex	GO:0000287//magnesium ion binding;GO:0004634//phosphopyruvate hydratase activity	GO:0006096//glycolytic process
MD10G0123100	7.29	6.123	8.242	40.121	51.461	37.983	7.21833333333333	43.1883333333333	2.58090397136837	4.14858624950816e-52	3.15004375309977e-50	FH1	-	-	-	--	XP_008338227.2 formin-like protein 1 [Malus domestica]	-	GO:0016020//membrane;GO:0016021//integral component of membrane	-	-
MD16G0102900	46.107	60.094	61.211	4.007	4.356	3.663	55.804	4.00866666666667	-3.79917	4.44152549689656e-52	3.36760057472787e-50	CYP76B10	-	-	-	--	XP_028951747.1 geraniol 8-hydroxylase-like [Malus domestica]	-	-	GO:0005506//iron ion binding;GO:0016705//oxidoreductase activity, acting on paired donors, with incorporation or reduction of molecular oxygen;GO:0020037//heme binding	GO:0055114//oxidation-reduction process
MD10G0269500	3.286	2.884	1.792	42.91	37.241	44.307	2.654	41.486	3.96638428622472	4.44835638886871e-52	3.36791288616398e-50	DAO	Metabolism	Amino acid metabolism	K23947	--	XP_008384037.1 2-oxoglutarate-dependent dioxygenase DAO-like [Malus domestica]	ko00380//Tryptophan metabolism	-	GO:0016491//oxidoreductase activity;GO:0046872//metal ion binding	GO:0055114//oxidation-reduction process
MD10G0276700	2.873	4.229	7.494	148.776	90.977	90.995	4.86533333333333	110.249333333333	4.50208747155037	5.74557066432492e-52	4.34378388495389e-50	WRKY6	-	-	-	WRKY	XP_028943455.1 LOW QUALITY PROTEIN: probable WRKY transcription factor 31 [Malus domestica]	-	-	GO:0003700//transcription factor activity, sequence-specific DNA binding;GO:0043565//sequence-specific DNA binding	GO:0006355//regulation of transcription, DNA-templated
MD15G0204900	27.857	34.272	36.285	174.78	183.977	174.051	32.8046666666667	177.602666666667	2.43668027676809	5.99606105650733e-52	4.52663786349391e-50	PSAT1	Metabolism;Metabolism;Metabolism;Metabolism;Metabolism;Metabolism;Metabolism	Global and overview maps;Global and overview maps;Global and overview maps;Global and overview maps;Amino acid metabolism;Amino acid metabolism;Metabolism of cofactors and vitamins	K00831;K00831;K00831;K00831;K00831;K00831;K00831	--	XP_008337931.2 phosphoserine aminotransferase 1, chloroplastic-like [Malus domestica]	ko01100//Metabolic pathways;ko01110//Biosynthesis of secondary metabolites;ko01200//Carbon metabolism;ko01230//Biosynthesis of amino acids;ko00270//Cysteine and methionine metabolism;ko00260//Glycine, serine and threonine metabolism;ko00750//Vitamin B6 metabolism	-	GO:0003824//catalytic activity;GO:0004648//O-phospho-L-serine:2-oxoglutarate aminotransferase activity	GO:0006564//L-serine biosynthetic process
MD01G0118500	8.381	11.872	16.667	106.097	111.011	103.014	12.3066666666667	106.707333333333	3.1161473696783	8.64380933486766e-52	6.5161406347965e-50	UGT76F1	-	-	-	--	XP_017192738.2 LOW QUALITY PROTEIN: UDP-glycosyltransferase 76F1 [Malus domestica]	-	-	GO:0016758//transferase activity, transferring hexosyl groups	-
MD15G0350700	1.68	1.155	2.909	44.427	37.854	50.413	1.91466666666667	44.2313333333333	4.52990357872243	9.78855293660016e-52	7.36851930383841e-50	Xyl2	Metabolism;Metabolism	Global and overview maps;Carbohydrate metabolism	K15920;K15920	--	XP_008339210.2 beta-xylosidase/alpha-L-arabinofuranosidase 1-like [Malus domestica]	ko01100//Metabolic pathways;ko00520//Amino sugar and nucleotide sugar metabolism	-	GO:0004553//hydrolase activity, hydrolyzing O-glycosyl compounds;GO:0016787//hydrolase activity	GO:0005975//carbohydrate metabolic process
MD04G0183800	79.668	83.231	81.128	7.247	6.156	5.528	81.3423333333333	6.31033333333333	-3.68822	1.02094200496612e-51	7.6743245152668e-50	At5g16400	-	-	-	--	XP_028957351.1 thioredoxin F-type, chloroplastic-like [Malus domestica]	-	GO:0005623//cell	GO:0097367//carbohydrate derivative binding	GO:0045454//cell redox homeostasis;GO:1901135//carbohydrate derivative metabolic process
MD10G0227000	17.683	18.055	19.186	0.518	0.54	0.732	18.308	0.596666666666667	-4.93941	1.11486892184027e-51	8.36837519186201e-50	SBT5.6	-	-	-	--	XP_008383532.2 subtilisin-like protease SBT5.6 [Malus domestica]	-	GO:0016020//membrane;GO:0016021//integral component of membrane	GO:0004252//serine-type endopeptidase activity;GO:0008233//peptidase activity;GO:0008236//serine-type peptidase activity;GO:0016787//hydrolase activity	GO:0006508//proteolysis
MD12G0166500	8.033	10.826	11.425	68.702	84.921	55.873	10.0946666666667	69.832	2.79029501973547	1.32432729735553e-51	9.92640066252144e-50	At1g11820	-	-	-	--	XP_008388431.1 uncharacterized protein PB18E9.04c [Malus domestica]	-	GO:0016020//membrane;GO:0016021//integral component of membrane	GO:0004553//hydrolase activity, hydrolyzing O-glycosyl compounds;GO:0016787//hydrolase activity	GO:0005975//carbohydrate metabolic process
MD16G0181300	0.225	0.373	0.634	29.237	29.367	28.334	0.410666666666667	28.9793333333333	6.14091274579708	1.52946916195158e-51	1.14476730369865e-49	MRS2-2	-	-	-	--	XP_008353298.2 magnesium transporter MRS2-I-like [Malus domestica]	-	GO:0016020//membrane;GO:0016021//integral component of membrane	GO:0046873//metal ion transmembrane transporter activity	GO:0006811//ion transport;GO:0030001//metal ion transport;GO:0055085//transmembrane transport
MD12G0220500	75.501	88.129	106.628	609.37	542.093	520.564	90.086	557.342333333333	2.62918891492291	1.64124663710779e-51	1.22667989395686e-49	RPL38A	Genetic Information Processing	Translation	K02923	--	KAB2630010.1 hypothetical protein D8674_007529 [Pyrus ussuriensis x Pyrus communis]	ko03010//Ribosome	GO:0005840//ribosome	GO:0003735//structural constituent of ribosome;GO:0008374//O-acyltransferase activity	GO:0006412//translation;GO:0006629//lipid metabolic process
MD03G0002200	32.905	29.442	28.868	1.056	1.36	1.205	30.405	1.207	-4.65481	1.75625438113465e-51	1.31077033953589e-49	MET1	-	-	-	--	XP_008351381.2 protein MET1, chloroplastic-like [Malus domestica]	-	-	GO:0003723//RNA binding;GO:0005515//protein binding	-
MD05G0102200	41.078	40.539	42.616	212.439	226.297	235.694	41.411	224.81	2.44062026426634	2.323233805447e-51	1.73146919466183e-49	MO2	-	-	-	--	KAA3465527.1 FAD/NAD(P)-binding oxidoreductase family protein [Gossypium australe]	-	-	GO:0071949//FAD binding	-
MD07G0122800	120.149	92.087	88.865	9.416	11.726	9.94	100.367	10.3606666666667	-3.2761	2.60175152259586e-51	1.93629360124198e-49	TSS	-	-	-	--	XP_028961580.1 LOW QUALITY PROTEIN: protein TSS-like [Malus domestica]	-	-	GO:0005515//protein binding	-
MD04G0166800	151.421	136.155	181.077	16.516	17.172	14.543	156.217666666667	16.077	-3.28049	2.89958730425138e-51	2.15489442888756e-49	LOX1.5	Metabolism	Lipid metabolism	K15718	--	NP_001281030.1 probable linoleate 9S-lipoxygenase 5 [Malus domestica]	ko00591//Linoleic acid metabolism	GO:0009522//photosystem I;GO:0009538//photosystem I reaction center	GO:0005515//protein binding;GO:0016491//oxidoreductase activity;GO:0016702//oxidoreductase activity, acting on single donors with incorporation of molecular oxygen, incorporation of two atoms of oxygen;GO:0046872//metal ion binding;GO:0051213//dioxygenase activity	GO:0006633//fatty acid biosynthetic process;GO:0015979//photosynthesis;GO:0031408//oxylipin biosynthetic process;GO:0055114//oxidation-reduction process
MD09G0126500	33.075	26.961	36.922	1.018	0.754	1.095	32.3193333333333	0.955666666666667	-5.07975	3.10746213811851e-51	2.30611490046396e-49	At1g06690	-	-	-	--	XP_008348350.1 uncharacterized oxidoreductase At1g06690, chloroplastic [Malus domestica]	-	-	GO:0016491//oxidoreductase activity	GO:0055114//oxidation-reduction process
MD07G0067800	66.229	63.609	57.811	208.508	226.563	206.991	62.5496666666667	214.020666666667	1.77467601432833	3.29757392623354e-51	2.4437444740342e-49	ABCC9	-	-	-	--	XP_008375707.2 LOW QUALITY PROTEIN: putative ABC transporter C family member 15 [Malus domestica]	-	GO:0016020//membrane;GO:0016021//integral component of membrane	GO:0000166//nucleotide binding;GO:0005524//ATP binding;GO:0016887//ATPase activity;GO:0042626//ATPase activity, coupled to transmembrane movement of substances	GO:0055085//transmembrane transport
MD08G0147500	65.44	77.47	85.075	457.256	409.662	440.177	75.995	435.698333333333	2.51935318815684	3.88914226895293e-51	2.87807498684658e-49	DFC	-	-	-	--	RXH90820.1 hypothetical protein DVH24_006765 [Malus domestica]	-	GO:0005615//extracellular space	-	-
MD02G0088400	61.188	54.391	54.69	3.373	6.074	3.611	56.7563333333333	4.35266666666667	-3.70481	4.12632908848453e-51	3.04929907907896e-49	WSD1	-	-	-	--	XP_028945336.1 O-acyltransferase WSD1-like isoform X1 [Malus domestica]	-	-	GO:0004144//diacylglycerol O-acyltransferase activity	GO:0045017//glycerolipid biosynthetic process
MD09G0007000	32.52	29.975	36.255	197.084	186.477	211.117	32.9166666666667	198.226	2.59025605118175	4.48423971274987e-51	3.30912924400225e-49	RPL7A-1	Genetic Information Processing	Translation	K02936	--	XP_008379091.1 60S ribosomal protein L7a-1 [Malus domestica]	ko03010//Ribosome	GO:1990904//ribonucleoprotein complex	-	GO:0042254//ribosome biogenesis
MD17G0148000	2.029	2.036	2.971	25.234	27.051	27.623	2.34533333333333	26.636	3.50551255806635	4.55039128904085e-51	3.35322935608701e-49	At1g54200	-	-	-	--	XP_008338693.2 LOW QUALITY PROTEIN: protein BIG GRAIN 1-like B [Malus domestica]	-	-	-	GO:0009734//auxin-activated signaling pathway
MD04G0122400	22.008	35.023	36.483	262.866	266.652	264.158	31.1713333333333	264.558666666667	3.08529590797825	4.70833131280453e-51	3.46475073380404e-49	PDX13	Metabolism	Metabolism of cofactors and vitamins	K06215	--	XP_008370096.1 pyridoxal 5'-phosphate synthase subunit PDX1.3 [Malus domestica]	ko00750//Vitamin B6 metabolism	-	GO:0003824//catalytic activity	GO:0042819//vitamin B6 biosynthetic process;GO:0042823//pyridoxal phosphate biosynthetic process
MD09G0185100	84.609	56.84	35.871	0.864	1.205	0.818	59.1066666666667	0.962333333333333	-5.94064	4.8761467733801e-51	3.58321665134044e-49	BAC2	-	-	-	--	XP_008342612.2 mitochondrial arginine transporter BAC2-like [Malus domestica]	-	GO:0016020//membrane;GO:0016021//integral component of membrane	GO:0022857//transmembrane transporter activity	GO:0055085//transmembrane transport
MD15G0157600	38.43	31.315	39.306	1.983	1.61	1.405	36.3503333333333	1.666	-4.44751	4.96255794207795e-51	3.64161524622302e-49	--	-	-	-	--	XP_008337341.2 uncharacterized protein LOC103400467 isoform X1 [Malus domestica]	-	GO:0016020//membrane;GO:0016021//integral component of membrane	GO:0003824//catalytic activity;GO:0016747//transferase activity, transferring acyl groups other than amino-acyl groups	GO:0006633//fatty acid biosynthetic process
MD11G0007400	2.866	4.467	5.24	48.338	59.205	39.494	4.191	49.0123333333333	3.54777840427786	5.26162265500276e-51	3.85568180813805e-49	At3g13560	Metabolism;Metabolism	Global and overview maps;Carbohydrate metabolism	K19892;K19892	--	RXH85342.1 hypothetical protein DVH24_042110 [Malus domestica]	ko01100//Metabolic pathways;ko00500//Starch and sucrose metabolism	-	GO:0004553//hydrolase activity, hydrolyzing O-glycosyl compounds	GO:0005975//carbohydrate metabolic process
MSTRG.78644	5.275	4.496	3.231	0.079	0.097	0.131	4.334	0.102333333333333	-5.40435	6.06544511271854e-51	4.43851846825824e-49	gag-pol	-	-	-	--	reverse transcriptase [Corchorus capsularis]	-	-	-	-
MD13G0178200	6.101	5.958	7.153	68.838	58.525	69.268	6.404	65.5436666666667	3.35541116992073	6.19195915659786e-51	4.5247870895317e-49	GG2	-	-	-	--	XP_009337270.1 PREDICTED: guanine nucleotide-binding protein subunit gamma 2-like [Pyrus x bretschneideri]	-	-	-	GO:0007186//G-protein coupled receptor signaling pathway
MD06G0178800	191.995	204.417	220.148	24.767	29.258	26.64	205.52	26.8883333333333	-2.93423	7.65448659715185e-51	5.58575247259198e-49	--	-	-	-	--	XP_008374741.1 uncharacterized protein LOC103437985 [Malus domestica]	-	GO:0016020//membrane;GO:0016021//integral component of membrane	-	-
MD04G0131300	36.62	43.702	46.905	2.983	2.353	1.537	42.409	2.291	-4.21032	8.83278975307124e-51	6.43665017727975e-49	DTX44	-	-	-	--	XP_008370187.1 protein DETOXIFICATION 44, chloroplastic [Malus domestica]	-	GO:0016020//membrane	GO:0015297//antiporter activity;GO:0042910//xenobiotic transporter activity	GO:0055085//transmembrane transport
MD17G0231000	23.465	14.727	20.275	100.22	130.104	99.536	19.489	109.953333333333	2.49615936995415	9.95528038825312e-51	7.24457214162087e-49	IDH1	Metabolism;Metabolism;Metabolism;Metabolism;Cellular Processes;Metabolism;Metabolism;Metabolism	Global and overview maps;Global and overview maps;Global and overview maps;Global and overview maps;Transport and catabolism;Metabolism of other amino acids;Carbohydrate metabolism;Global and overview maps	K00031;K00031;K00031;K00031;K00031;K00031;K00031;K00031	--	XP_028952907.1 isocitrate dehydrogenase [NADP] [Malus domestica]	ko01100//Metabolic pathways;ko01110//Biosynthesis of secondary metabolites;ko01200//Carbon metabolism;ko01230//Biosynthesis of amino acids;ko04146//Peroxisome;ko00480//Glutathione metabolism;ko00020//Citrate cycle (TCA cycle);ko01210//2-Oxocarboxylic acid metabolism	-	GO:0000287//magnesium ion binding;GO:0004450//isocitrate dehydrogenase (NADP+) activity;GO:0016491//oxidoreductase activity;GO:0016616//oxidoreductase activity, acting on the CH-OH group of donors, NAD or NADP as acceptor;GO:0046872//metal ion binding;GO:0051287//NAD binding	GO:0006099//tricarboxylic acid cycle;GO:0006102//isocitrate metabolic process;GO:0055114//oxidation-reduction process
MD14G0016700	32.03	10.062	12.456	66.712	75.293	50.264	18.1826666666667	64.0896666666667	1.81752796590475	1.19143713481017e-50	8.65821656360388e-49	ABCG39	-	-	-	--	XP_028948809.1 pleiotropic drug resistance protein 2 [Malus domestica]	-	GO:0016020//membrane;GO:0016021//integral component of membrane	GO:0000166//nucleotide binding;GO:0005524//ATP binding;GO:0016887//ATPase activity	-
MD15G0227800	10.97	11.135	15.829	82.296	92.884	95.892	12.6446666666667	90.3573333333333	2.83711268809949	1.65920711596304e-50	1.20408407967288e-48	TULP5	-	-	-	TUB	NP_001280988.1 tubby-like F-box protein 5 [Malus domestica]	-	-	GO:0005515//protein binding	-
MD09G0150800	24.056	26.24	34.895	186.613	192.939	207.996	28.397	195.849333333333	2.78593378796658	1.86903792795914e-50	1.35448455806851e-48	ALAAT2	Metabolism;Metabolism;Metabolism;Metabolism;Metabolism;Metabolism;Metabolism	Global and overview maps;Global and overview maps;Global and overview maps;Energy metabolism;Global and overview maps;Amino acid metabolism;Amino acid metabolism	K00814;K00814;K00814;K00814;K00814;K00814;K00814	--	XP_008380735.1 alanine aminotransferase 2 [Malus domestica]	ko01100//Metabolic pathways;ko01200//Carbon metabolism;ko01230//Biosynthesis of amino acids;ko00710//Carbon fixation in photosynthetic organisms;ko01210//2-Oxocarboxylic acid metabolism;ko00250//Alanine, aspartate and glutamate metabolism;ko00220//Arginine biosynthesis	-	GO:0003824//catalytic activity;GO:0030170//pyridoxal phosphate binding	GO:0009058//biosynthetic process
MD13G0041100	43.383	49.547	49.875	2.917	4.654	3.743	47.6016666666667	3.77133333333333	-3.65787	1.89748899256435e-50	1.37320624085333e-48	STN7	-	-	-	--	XP_008389312.2 serine/threonine-protein kinase STN7, chloroplastic [Malus domestica]	-	GO:0016020//membrane;GO:0016021//integral component of membrane	GO:0000166//nucleotide binding;GO:0004672//protein kinase activity;GO:0004674//protein serine/threonine kinase activity;GO:0005524//ATP binding;GO:0016301//kinase activity;GO:0016740//transferase activity	GO:0006468//protein phosphorylation;GO:0016310//phosphorylation
MD05G0066100	0.559	1.547	1.782	43.382	42.425	40.579	1.296	42.1286666666667	5.02266463332389	2.07291744447016e-50	1.49809686606694e-48	--	-	-	-	--	KAB2602888.1 hypothetical protein D8674_003893 [Pyrus ussuriensis x Pyrus communis]	-	-	-	-
MSTRG.82609	90.714	131.98	83.001	3.351	3.175	4.261	101.898333333333	3.59566666666667	-4.82473	2.17241870942163e-50	1.56784683419442e-48	--	-	-	-	--	PREDICTED: phloem specific [Prunus dulcis]	-	-	-	-
MD16G0012700	9.134	4.485	20.955	38.387	37.894	38.518	11.5246666666667	38.2663333333333	1.73135064558161	2.45685327215259e-50	1.77068925114426e-48	ALKBH10B	-	-	-	--	RXH70382.1 hypothetical protein DVH24_007638 [Malus domestica]	-	-	-	-
MD08G0159300	32.506	22.868	18.824	81.658	109.295	73.031	24.7326666666667	87.9946666666667	1.83099828609511	2.51944925171855e-50	1.81331225430958e-48	SAC51	-	-	-	--	XP_017189408.2 transcription factor SAC51-like [Malus domestica]	-	-	GO:0046983//protein dimerization activity	-
MD11G0204300	31.096	28.47	26.184	1.183	1.879	1.489	28.5833333333333	1.517	-4.23588	2.55386327472384e-50	1.83556299038644e-48	LECRK91	-	-	-	--	XP_008386207.2 L-type lectin-domain containing receptor kinase IX.1-like [Malus domestica]	-	-	GO:0004672//protein kinase activity;GO:0005524//ATP binding;GO:0030246//carbohydrate binding	GO:0006468//protein phosphorylation
MD17G0120600	2.309	2.771	3.568	28.375	40.481	29.846	2.88266666666667	32.9006666666667	3.51264089014235	2.91251708687135e-50	2.09047806448654e-48	WRKY71	-	-	-	WRKY	XP_008342352.1 WRKY transcription factor 71-like [Malus domestica]	-	-	GO:0003700//transcription factor activity, sequence-specific DNA binding;GO:0043565//sequence-specific DNA binding	GO:0006355//regulation of transcription, DNA-templated
MD01G0036700	2.454	3.708	2.552	32.636	29.259	31.04	2.90466666666667	30.9783333333333	3.41481501007182	3.20196784064982e-50	2.29509356097288e-48	PUX9	-	-	-	--	Plant UBX domain-containing protein 9 [Source:Projected from Arabidopsis thaliana (AT4G00752) UniProtKB/Swiss-Prot;Acc:Q4V3D3]	-	-	GO:0005515//protein binding	-
MD12G0137500	68.653	71.121	64.72	0.28	1.66	1.686	68.1646666666667	1.20866666666667	-5.81754	3.45104014971602e-50	2.47024794782129e-48	--	-	-	-	--	XP_008390693.2 uncharacterized protein LOC103452948 [Malus domestica]	-	-	-	-
MD16G0196400	0.261	0.215	0.473	24.492	27.18	24.074	0.316333333333333	25.2486666666667	6.31861780718611	3.72372046408117e-50	2.66180061729442e-48	IAA13	Environmental Information Processing	Signal transduction	K14484	--	XP_008340670.3 LOW QUALITY PROTEIN: auxin-responsive protein IAA12 [Malus domestica]	ko04075//Plant hormone signal transduction	GO:0005634//nucleus	GO:0005515//protein binding	GO:0006355//regulation of transcription, DNA-templated
MD08G0165900	29.859	29.147	31.243	0.077	0.293	0.555	30.083	0.308333333333333	-6.60831	4.05510024439064e-50	2.89473468874405e-48	--	-	-	-	--	TQD82082.1 hypothetical protein C1H46_032360 [Malus baccata]	-	-	-	-
MD09G0079800	214.714	251.958	210.569	22.597	30.46	22.737	225.747	25.2646666666667	-3.15951	4.15120093248538e-50	2.95930992562015e-48	PSB27-1	Metabolism	Energy metabolism	K08902	--	XP_008379552.1 photosystem II repair protein PSB27-H1, chloroplastic [Malus domestica]	ko00195//Photosynthesis	-	-	GO:0010207//photosystem II assembly
MD07G0248100	34.278	34.379	46.97	320.535	270.734	332.322	38.5423333333333	307.863666666667	2.9977757945951	4.6997842958167e-50	3.3458382962403e-48	UBICEP52-7	Genetic Information Processing	Translation	K02927	--	PRQ44005.1 putative ribosomal protein L40e [Rosa chinensis]	ko03010//Ribosome	GO:0005840//ribosome	GO:0003735//structural constituent of ribosome;GO:0005515//protein binding	GO:0006412//translation
MD04G0136400	27.479	62.656	83.458	1225.14	1280.96	1201.43	57.8643333333333	1235.85	4.41667963358874	4.79203327075599e-50	3.40688891124696e-48	PNC1	Metabolism;Metabolism;Metabolism	Global and overview maps;Global and overview maps;Biosynthesis of other secondary metabolites	K00430;K00430;K00430	--	XP_008370240.2 cationic peroxidase 1-like [Malus domestica]	ko01100//Metabolic pathways;ko01110//Biosynthesis of secondary metabolites;ko00940//Phenylpropanoid biosynthesis	-	GO:0004601//peroxidase activity;GO:0020037//heme binding	GO:0006979//response to oxidative stress;GO:0042744//hydrogen peroxide catabolic process;GO:0055114//oxidation-reduction process
MD16G0009900	0.797	0.726	0.498	23.162	20.943	22.153	0.673666666666667	22.086	5.03495342944664	5.13798104606648e-50	3.64789701657667e-48	GAD4	Metabolism;Metabolism;Metabolism;Metabolism;Metabolism;Metabolism	Global and overview maps;Global and overview maps;Amino acid metabolism;Metabolism of other amino acids;Carbohydrate metabolism;Metabolism of other amino acids	K01580;K01580;K01580;K01580;K01580;K01580	--	RXH70405.1 hypothetical protein DVH24_007661 [Malus domestica]	ko01100//Metabolic pathways;ko01110//Biosynthesis of secondary metabolites;ko00250//Alanine, aspartate and glutamate metabolism;ko00410//beta-Alanine metabolism;ko00650//Butanoate metabolism;ko00430//Taurine and hypotaurine metabolism	-	GO:0003824//catalytic activity;GO:0004351//glutamate decarboxylase activity;GO:0016829//lyase activity;GO:0016831//carboxy-lyase activity;GO:0030170//pyridoxal phosphate binding	GO:0006536//glutamate metabolic process;GO:0019752//carboxylic acid metabolic process
MD15G0220400	65.535	85.473	69.366	4.724	5.99	6.529	73.458	5.74766666666667	-3.67587	5.17880009887316e-50	3.67190923767131e-48	TRX1	-	-	-	--	XP_008361428.2 thioredoxin H-type [Malus domestica]	-	GO:0005623//cell;GO:0016020//membrane;GO:0016021//integral component of membrane	GO:0015035//protein disulfide oxidoreductase activity	GO:0006662//glycerol ether metabolic process;GO:0045454//cell redox homeostasis
MD03G0116300	10.391	12.67	17.138	126.252	132.064	134.57	13.3996666666667	130.962	3.28887924194949	5.40067274088227e-50	3.82405529512295e-48	2ODD19	-	-	-	--	XP_008356939.1 protein DMR6-LIKE OXYGENASE 2-like [Malus domestica]	-	-	GO:0016491//oxidoreductase activity;GO:0046872//metal ion binding	GO:0055114//oxidation-reduction process
MD17G0199600	3.61	2.987	4.138	32.972	35.792	29.981	3.57833333333333	32.915	3.20138550728087	6.77267225897231e-50	4.78906425988893e-48	TBL39	-	-	-	--	XP_028953545.1 protein trichome birefringence-like 39 [Malus domestica]	-	-	-	-
MD06G0086500	40.162	37.939	41.578	4.178	4.403	3.78	39.893	4.12033333333333	-3.2753	6.96268171681308e-50	4.91679655878531e-48	--	-	-	-	--	TQD72069.1 hypothetical protein C1H46_042393 [Malus baccata]	-	-	GO:0005515//protein binding	-
MD17G0081000	13.959	15.145	10.313	0.847	0.696	0.744	13.139	0.762333333333333	-4.10729	7.37855761801973e-50	5.20237781603361e-48	--	-	-	-	--	RXH68064.1 hypothetical protein DVH24_028211 [Malus domestica]	-	GO:0016020//membrane;GO:0016021//integral component of membrane	-	-
MD05G0024900	6.579	1.004	2.168	30.525	31.674	26.247	3.25033333333333	29.482	3.18117481291481	7.38692435950492e-50	5.20237781603361e-48	ERF110	-	-	-	AP2-EREBP	XP_008372740.2 ethylene-responsive transcription factor ABR1-like isoform X1 [Malus domestica]	-	GO:0005634//nucleus	GO:0003677//DNA binding;GO:0003700//transcription factor activity, sequence-specific DNA binding	GO:0006355//regulation of transcription, DNA-templated
MD16G0211100	2.199	1.396	1.285	17.074	20.373	16.629	1.62666666666667	18.0253333333333	3.4700353865597	1.58330065172079e-49	1.11357397579741e-47	SMXL4	-	-	-	--	XP_008381032.1 protein SMAX1-LIKE 4-like [Malus domestica]	-	-	-	GO:0019538//protein metabolic process
MD06G0001900	87.751	90.976	110.25	425.397	445.507	409.504	96.3256666666667	426.802666666667	2.14757701928592	1.65290158436895e-49	1.16096975004913e-47	PFP-ALPHA	Metabolism;Metabolism;Metabolism;Metabolism;Metabolism	Global and overview maps;Global and overview maps;Carbohydrate metabolism;Carbohydrate metabolism;Carbohydrate metabolism	K00895;K00895;K00895;K00895;K00895	--	XP_008373335.2 pyrophosphate--fructose 6-phosphate 1-phosphotransferase subunit alpha [Malus domestica]	ko01100//Metabolic pathways;ko01110//Biosynthesis of secondary metabolites;ko00010//Glycolysis / Gluconeogenesis;ko00051//Fructose and mannose metabolism;ko00030//Pentose phosphate pathway	GO:0005737//cytoplasm	GO:0003824//catalytic activity;GO:0003872//6-phosphofructokinase activity;GO:0005524//ATP binding;GO:0016301//kinase activity;GO:0016740//transferase activity;GO:0046872//metal ion binding;GO:0047334//diphosphate-fructose-6-phosphate 1-phosphotransferase activity	GO:0006096//glycolytic process;GO:0008152//metabolic process;GO:0016310//phosphorylation;GO:0046835//carbohydrate phosphorylation;GO:0061615//glycolytic process through fructose-6-phosphate
MSTRG.24207	40.865	29.247	17.502	0.878	1.202	0.48	29.2046666666667	0.853333333333333	-5.09695	1.83590297831589e-49	1.28778285382725e-47	TY3B-I	-	-	-	--	transposable element gene [Prunus dulcis]	-	-	-	-
MD05G0235400	1.105	3.88	3.028	57.839	58.845	57.711	2.671	58.1316666666667	4.44387239093271	1.90474651429287e-49	1.33285358113449e-47	At4g12770	-	-	-	--	TQD85346.1 hypothetical protein C1H46_029088 [Malus baccata]	-	-	-	-
MD08G0019900	0.487	0.207	0.587	27.147	23.872	24.775	0.427	25.2646666666667	5.8867412655876	1.90523783229943e-49	1.33285358113449e-47	BLH11	-	-	-	--	XP_008377194.2 LOW QUALITY PROTEIN: BEL1-like homeodomain protein 11 [Malus domestica]	-	GO:0005634//nucleus	GO:0003677//DNA binding	GO:0006355//regulation of transcription, DNA-templated
MD11G0006900	134.145	143.198	136.533	11.563	10.717	15.381	137.958666666667	12.5536666666667	-3.45806	1.98069331017904e-49	1.38379516109819e-47	PTC52	-	-	-	--	XP_028943653.1 protochlorophyllide-dependent translocon component 52, chloroplastic-like [Malus domestica]	-	GO:0016020//membrane;GO:0016021//integral component of membrane	GO:0010277//chlorophyllide a oxygenase [overall] activity;GO:0016491//oxidoreductase activity;GO:0051537//2 iron, 2 sulfur cluster binding	GO:0055114//oxidation-reduction process
MD16G0115400	1781.13	2995.61	2280	197.203	181.974	211.575	2352.24533333333	196.917333333333	-3.57838	2.02161371314031e-49	1.41050569549263e-47	LIR1	-	-	-	--	XP_008369637.1 light-regulated protein, chloroplastic [Malus domestica]	-	GO:0009507//chloroplast	-	-
MD02G0194200	17.276	22.581	25.448	103.654	124.781	117.235	21.7683333333333	115.223333333333	2.40413004109863	2.30580158879105e-49	1.60665070067316e-47	--	-	-	-	--	RXI06632.1 hypothetical protein DVH24_025768 [Malus domestica]	-	-	-	-
MD11G0257300	201.316	229.46	278.555	10.769	9.428	13.664	236.443666666667	11.287	-4.38876	2.33520227286496e-49	1.62497868504879e-47	CP12-1	-	-	-	--	XP_008359430.1 calvin cycle protein CP12-1, chloroplastic-like [Malus domestica]	-	-	-	-
MD01G0194200	2.813	4.504	4.738	36.628	48.034	40.248	4.01833333333333	41.6366666666667	3.3731854242787	2.49811341193964e-49	1.73603992712118e-47	CDC20-1	Genetic Information Processing	Folding, sorting and degradation	K03363	--	XP_028960835.1 cell division cycle 20.1, cofactor of APC complex-like [Malus domestica]	ko04120//Ubiquitin mediated proteolysis	GO:0016020//membrane;GO:0016021//integral component of membrane	GO:0005515//protein binding;GO:0010997//anaphase-promoting complex binding;GO:0097027//ubiquitin-protein transferase activator activity	GO:1904668//positive regulation of ubiquitin protein ligase activity
MD11G0125300	26.162	25.715	27.182	0.558	1.149	0.631	26.353	0.779333333333333	-5.07958	2.86035502135645e-49	1.98514692143559e-47	At5g22620	-	-	-	--	TQE13260.1 hypothetical protein C1H46_001067 [Malus baccata]	-	-	GO:0003824//catalytic activity	-
MD07G0237900	44.997	48.35	45.485	4.257	6.326	4.425	46.2773333333333	5.00266666666667	-3.20954	3.04004206872247e-49	2.10706641032669e-47	SIGE	-	-	-	Sigma70-like	RXH95184.1 hypothetical protein DVH24_024868 [Malus domestica]	-	-	GO:0003700//transcription factor activity, sequence-specific DNA binding	GO:0006352//DNA-templated transcription, initiation;GO:0006355//regulation of transcription, DNA-templated
MD05G0224200	36.637	30.185	34.309	2.695	2.31	2.439	33.7103333333333	2.48133333333333	-3.764	3.23194923654547e-49	2.2371228567687e-47	At4g20800	-	-	-	--	TQD86660.1 hypothetical protein C1H46_027786 [Malus baccata]	-	-	GO:0016491//oxidoreductase activity;GO:0050660//flavin adenine dinucleotide binding;GO:0071949//FAD binding	GO:0055114//oxidation-reduction process
MD03G0039100	59.826	61.102	70.71	2.01	3.632	3.33	63.8793333333333	2.99066666666667	-4.41681	3.54045157112508e-49	2.44743627185495e-47	ndhN	-	-	-	--	XP_008354213.1 NAD(P)H-quinone oxidoreductase subunit N, chloroplastic [Malus domestica]	-	GO:0016020//membrane	GO:0016655//oxidoreductase activity, acting on NAD(P)H, quinone or similar compound as acceptor	GO:0055114//oxidation-reduction process
MD16G0031500	51.93	42.122	53.61	252.722	248.581	257.962	49.2206666666667	253.088333333333	2.36230490121533	3.7588817287106e-49	2.59501324397352e-47	FBA3	Metabolism;Metabolism;Metabolism;Metabolism;Metabolism;Metabolism;Metabolism;Metabolism	Global and overview maps;Global and overview maps;Global and overview maps;Global and overview maps;Carbohydrate metabolism;Energy metabolism;Carbohydrate metabolism;Carbohydrate metabolism	K01623;K01623;K01623;K01623;K01623;K01623;K01623;K01623	--	RXH70223.1 hypothetical protein DVH24_007479 [Malus domestica]	ko01100//Metabolic pathways;ko01110//Biosynthesis of secondary metabolites;ko01200//Carbon metabolism;ko01230//Biosynthesis of amino acids;ko00010//Glycolysis / Gluconeogenesis;ko00710//Carbon fixation in photosynthetic organisms;ko00051//Fructose and mannose metabolism;ko00030//Pentose phosphate pathway	-	GO:0003824//catalytic activity;GO:0004332//fructose-bisphosphate aldolase activity	GO:0006096//glycolytic process
MD07G0019600	42.061	37.971	44.043	3.403	3.588	3.517	41.3583333333333	3.50266666666667	-3.56165	4.15647251510932e-49	2.86572667441203e-47	PPH	-	-	-	--	XP_008375230.2 pheophytinase, chloroplastic [Malus domestica]	-	-	GO:0004672//protein kinase activity;GO:0005524//ATP binding	GO:0006468//protein phosphorylation
MSTRG.67259	89.62	67.412	76.731	3.097	6.083	4.763	77.921	4.64766666666667	-4.06743	4.25126979271799e-49	2.92723915333763e-47	--	-	-	-	--	glycine-rich protein 5-like [Malus domestica]	-	-	-	-
MD03G0118100	7.738	6.81	7.956	39.614	44.638	40.612	7.50133333333333	41.6213333333333	2.47210422529433	4.42326276621554e-49	3.04167432264478e-47	WIP3	-	-	-	--	XP_008378253.1 zinc finger protein WIP3-like [Malus domestica]	-	-	GO:0003676//nucleic acid binding	-
MD11G0004000	12.217	26.034	30.024	339.726	333.177	351.818	22.7583333333333	341.573666666667	3.90772994250782	4.63707175859779e-49	3.18452723861399e-47	PNC1	Metabolism;Metabolism;Metabolism	Global and overview maps;Global and overview maps;Biosynthesis of other secondary metabolites	K00430;K00430;K00430	--	XP_008381199.3 peroxidase P7-like [Malus domestica]	ko01100//Metabolic pathways;ko01110//Biosynthesis of secondary metabolites;ko00940//Phenylpropanoid biosynthesis	GO:0016020//membrane;GO:0016021//integral component of membrane	GO:0004601//peroxidase activity;GO:0020037//heme binding;GO:0046872//metal ion binding	GO:0006979//response to oxidative stress;GO:0042744//hydrogen peroxide catabolic process;GO:0055114//oxidation-reduction process;GO:0098869//cellular oxidant detoxification
MSTRG.51318	10.996	10.086	5.236	0.55	0.349	0.466	8.77266666666667	0.455	-4.26908	4.99911790966182e-49	3.42867605861616e-47	pol	-	-	-	--	proline-rich protein 12-like [Pyrus ussuriensis x Pyrus communis]	-	-	-	-
MD15G0104500	35.337	36.115	48.468	252.304	239.436	226.146	39.9733333333333	239.295333333333	2.5816824744624	5.19074593152629e-49	3.55545767017391e-47	RAN1	Genetic Information Processing;Genetic Information Processing	Translation;Translation	K07936;K07936	--	XP_008378301.1 GTP-binding nuclear protein Ran-3-like [Malus domestica]	ko03013//Nucleocytoplasmic transport;ko03008//Ribosome biogenesis in eukaryotes	GO:0005634//nucleus	GO:0000166//nucleotide binding;GO:0003924//GTPase activity;GO:0005525//GTP binding	GO:0006913//nucleocytoplasmic transport;GO:0015031//protein transport
MD07G0051700	4.104	7.671	4.377	79.628	62.69	78.396	5.384	73.5713333333333	3.77239342249714	5.22672865365284e-49	3.57543675358354e-47	TBL36	-	-	-	--	XP_008375566.2 protein trichome birefringence-like 36 [Malus domestica]	-	-	-	-
MD07G0209200	6.467	5.585	4.483	26.186	31.704	24.532	5.51166666666667	27.474	2.31750642603738	5.47720270590449e-49	3.74189936944527e-47	TDR	-	-	-	--	XP_008376399.1 leucine-rich repeat receptor-like protein kinase TDR [Malus domestica]	-	-	GO:0004672//protein kinase activity;GO:0005515//protein binding;GO:0005524//ATP binding	GO:0006468//protein phosphorylation
MD05G0234900	7.216	7.527	8.274	35.645	39.835	31.354	7.67233333333333	35.6113333333333	2.21459914666484	5.83925753319051e-49	3.98405935307464e-47	ARF6	-	-	-	ARF	XP_008371797.2 auxin response factor 6-like isoform X1 [Malus domestica]	-	GO:0005634//nucleus	GO:0003677//DNA binding;GO:0005515//protein binding	GO:0006355//regulation of transcription, DNA-templated;GO:0009725//response to hormone;GO:0009734//auxin-activated signaling pathway
MD13G0110800	41.973	38.426	49.662	1.947	2.32	1.508	43.3536666666667	1.925	-4.49322	6.068829796507e-49	4.13531638653415e-47	SWEET15	-	-	-	--	XP_008389921.1 bidirectional sugar transporter N3-like [Malus domestica]	-	GO:0005886//plasma membrane;GO:0016020//membrane;GO:0016021//integral component of membrane	-	GO:0008643//carbohydrate transport
MD03G0111700	55.234	78.314	80.516	463.124	459.42	509.35	71.3546666666667	477.298	2.74181059954382	6.7663371488556e-49	4.60461968257011e-47	HDT1	-	-	-	--	RXI04722.1 hypothetical protein DVH24_038996 [Malus domestica]	-	-	GO:0003676//nucleic acid binding	-
MD01G0057100	4.703	4.447	6.932	50.083	49.759	48.812	5.36066666666667	49.5513333333333	3.20843954382941	6.83647763881721e-49	4.64632524292048e-47	CPRF1	-	-	-	bZIP	XP_008343422.2 common plant regulatory factor 1-like isoform X1 [Malus domestica]	-	-	GO:0003700//transcription factor activity, sequence-specific DNA binding	GO:0006355//regulation of transcription, DNA-templated
MD14G0109900	22.024	15.373	26.409	160.408	164.785	167.472	21.2686666666667	164.221666666667	2.94884298370391	7.48861914247114e-49	5.08296079129593e-47	At1g64390	Metabolism;Metabolism	Global and overview maps;Carbohydrate metabolism	K01179;K01179	--	XP_008341511.1 endoglucanase 6 [Malus domestica]	ko01100//Metabolic pathways;ko00500//Starch and sucrose metabolism	-	GO:0003824//catalytic activity;GO:0004553//hydrolase activity, hydrolyzing O-glycosyl compounds;GO:0008810//cellulase activity;GO:0016787//hydrolase activity;GO:0016798//hydrolase activity, acting on glycosyl bonds;GO:0030246//carbohydrate binding	GO:0000272//polysaccharide catabolic process;GO:0005975//carbohydrate metabolic process;GO:0008152//metabolic process;GO:0030245//cellulose catabolic process
MD11G0057400	189.264	193.211	190.392	17.764	17.078	21.084	190.955666666667	18.642	-3.35661	7.78862135391097e-49	5.27975949866926e-47	PNSB5	-	-	-	--	PnsB5 [Source:Projected from Arabidopsis thaliana (AT5G43750) UniProtKB/TrEMBL;Acc:A0A178UJI2]	-	GO:0009507//chloroplast;GO:0009535//chloroplast thylakoid membrane;GO:0016020//membrane;GO:0016021//integral component of membrane	-	GO:0006979//response to oxidative stress
MD15G0003400	6.684	8.638	10.951	70.452	79.966	73.198	8.75766666666667	74.5386666666667	3.08937056839593	8.64298457292507e-49	5.85135631706106e-47	COR410	-	-	-	--	AYA60104.1 dehydrin 1 [Malus prunifolia]	-	-	-	GO:0009415//response to water
MD09G0129300	76.842	90.742	93.401	363.143	384.99	357.841	86.995	368.658	2.08327867408364	1.1911364644349e-48	8.05367886803742e-47	RPL18AB	Genetic Information Processing	Translation	K02882	--	RXH90299.1 hypothetical protein DVH24_032656 [Malus domestica]	ko03010//Ribosome	GO:0005840//ribosome	GO:0003735//structural constituent of ribosome;GO:0003860//3-hydroxyisobutyryl-CoA hydrolase activity;GO:0004190//aspartic-type endopeptidase activity;GO:0008233//peptidase activity;GO:0016787//hydrolase activity	GO:0006412//translation;GO:0006508//proteolysis
MD15G0136400	43.336	42.913	43.822	256.485	229.307	285.943	43.357	257.245	2.56880619523694	1.24103354378542e-48	8.38025070467611e-47	RPS12	Genetic Information Processing	Translation	K02951	--	XP_008336903.1 40S ribosomal protein S12-like [Malus domestica]	ko03010//Ribosome	GO:0005840//ribosome;GO:0016020//membrane;GO:0016021//integral component of membrane	GO:0003735//structural constituent of ribosome	GO:0006412//translation
MD08G0086800	121.327	141.671	131.953	16.761	15.702	11.605	131.650333333333	14.6893333333333	-3.16387	1.34261791193487e-48	9.05455997472991e-47	BKI1	Environmental Information Processing	Signal transduction	K14499	--	XP_008378048.1 BRI1 kinase inhibitor 1-like [Malus domestica]	ko04075//Plant hormone signal transduction	GO:0005886//plasma membrane	GO:0019210//kinase inhibitor activity	GO:0033673//negative regulation of kinase activity
MD13G0141800	7.629	14.946	17.586	227.022	187.913	210.765	13.387	208.566666666667	3.96160400640188	1.39827981510317e-48	9.41783637212233e-47	FRAA3	-	-	-	--	XP_008390599.2 major allergen Pru av 1 [Malus domestica]	-	-	GO:0004864//protein phosphatase inhibitor activity;GO:0010427//abscisic acid binding;GO:0038023//signaling receptor activity	GO:0006952//defense response;GO:0009607//response to biotic stimulus;GO:0009738//abscisic acid-activated signaling pathway;GO:0032515//negative regulation of phosphoprotein phosphatase activity
MD07G0034100	90.861	83.635	94.946	8.908	8.852	8.22	89.814	8.66	-3.3745	1.44600079379771e-48	9.72676533961258e-47	MPH1	-	-	-	--	XP_028960999.1 protein MAINTENANCE OF PSII UNDER HIGH LIGHT 1-like [Malus domestica]	-	GO:0009535//chloroplast thylakoid membrane	-	GO:0061635//regulation of protein complex stability
MD10G0163300	0.943	7.133	5.203	18.714	19.208	21.207	4.42633333333333	19.7096666666667	2.15471937227814	1.53324325826758e-48	1.03004106625843e-46	FBL17	-	-	-	--	XP_008382963.1 F-box/LRR-repeat protein 17-like [Malus domestica]	-	-	GO:0005515//protein binding	-
MD12G0147100	92.216	165.5	185.817	4.735	5.908	6.504	147.844333333333	5.71566666666667	-4.69301	1.56546736661835e-48	1.05034452419094e-46	PFE2	-	-	-	--	XP_008388291.1 ferritin-4, chloroplastic-like [Malus domestica]	-	-	GO:0008199//ferric iron binding	GO:0006826//iron ion transport;GO:0006879//cellular iron ion homeostasis
MD16G0080900	15.405	17.414	21.759	104.702	114.804	87.041	18.1926666666667	102.182333333333	2.48972	1.57093143912667e-48	1.05266450508427e-46	SPDSYN1	Metabolism;Metabolism;Metabolism;Metabolism	Global and overview maps;Amino acid metabolism;Metabolism of other amino acids;Amino acid metabolism	K00797;K00797;K00797;K00797	--	XP_008340017.1 uncharacterized protein LOC103403001 isoform X1 [Malus domestica]	ko01100//Metabolic pathways;ko00270//Cysteine and methionine metabolism;ko00480//Glutathione metabolism;ko00330//Arginine and proline metabolism	-	GO:0003824//catalytic activity;GO:0016740//transferase activity	GO:0006595//polyamine metabolic process;GO:0006596//polyamine biosynthetic process
MD07G0144100	83.769	110.2	118.359	597.58	598.463	646.019	104.109333333333	614.020666666667	2.56018780344846	1.68118031853989e-48	1.12510419583101e-46	PIP2-5	-	-	-	--	XP_008365039.2 probable aquaporin PIP2-5 [Malus domestica]	-	GO:0016020//membrane;GO:0016021//integral component of membrane	GO:0015267//channel activity	GO:0055085//transmembrane transport
MD11G0163500	5.662	2.868	4.852	32.659	29.831	32.189	4.46066666666667	31.5596666666667	2.82275071905523	1.84967155453434e-48	1.23628747927781e-46	KIN12F	-	-	-	--	XP_008385806.2 kinesin-like protein KIN-12F isoform X2 [Malus domestica]	-	-	GO:0000166//nucleotide binding;GO:0003774//motor activity;GO:0003777//microtubule motor activity;GO:0005524//ATP binding;GO:0008017//microtubule binding	GO:0007018//microtubule-based movement
MD14G0175700	52.801	48.31	45.951	2.445	2.517	2.454	49.0206666666667	2.472	-4.30964	1.96966259299115e-48	1.31481242912289e-46	PNSB4	-	-	-	--	XP_008393172.1 photosynthetic NDH subunit of subcomplex B 4, chloroplastic-like [Malus domestica]	-	GO:0009535//chloroplast thylakoid membrane;GO:0010598//NAD(P)H dehydrogenase complex (plastoquinone)	-	GO:0009773//photosynthetic electron transport in photosystem I
MSTRG.95145	7.592	6.957	6.213	0.301	0.289	0.151	6.92066666666667	0.247	-4.80833	2.06170569213799e-48	1.37450539078903e-46	--	-	-	-	--	PREDICTED: protein NYNRIN-like [Fragaria vesca subsp. vesca] [Fragaria vesca]	-	-	-	-
MSTRG.39097	8.185	6.913	4.676	0.244	0.191	0.18	6.59133333333333	0.205	-5.00687	2.15601965907644e-48	1.43555887655359e-46	pol	-	-	-	--	Transposon Ty3-I Gag-Pol polyprotein [Cajanus cajan]	-	-	-	-
MD05G0047200	12.466	7.75	9.222	90.587	79.474	96.911	9.81266666666667	88.9906666666667	3.18093687611297	2.26584818784402e-48	1.50677468592903e-46	CRRSP38	-	-	-	--	XP_008342465.1 cysteine-rich repeat secretory protein 38-like [Malus domestica]	-	-	GO:0004252//serine-type endopeptidase activity;GO:0008233//peptidase activity;GO:0008236//serine-type peptidase activity;GO:0016787//hydrolase activity	GO:0006508//proteolysis
MD05G0176700	15.889	16.766	10.742	119.406	106.507	126.716	14.4656666666667	117.543	3.02248390705047	2.42262701410279e-48	1.60899233134108e-46	PARC	Metabolism;Metabolism	Global and overview maps;Metabolism of other amino acids	K00799;K00799	--	XP_008390701.2 probable glutathione S-transferase [Malus domestica]	ko01100//Metabolic pathways;ko00480//Glutathione metabolism	-	GO:0005515//protein binding	-
MD07G0138200	28.872	28.597	26.872	2.417	2.942	2.802	28.1136666666667	2.72033333333333	-3.36942	2.98453348552751e-48	1.97967766016002e-46	SPD1	-	-	-	--	XP_017179898.2 uncharacterized protein ycf45-like [Malus domestica]	-	-	GO:0005524//ATP binding	-
MD10G0168300	785.728	780.154	854.117	83.236	65.562	89.932	806.666333333333	79.5766666666667	-3.34155	3.30047129395608e-48	2.18647888701121e-46	PSBR	Metabolism	Energy metabolism	K03541	--	XP_028965851.1 photosystem II 10 kDa polypeptide, chloroplastic [Malus domestica]	ko00195//Photosynthesis	GO:0009523//photosystem II;GO:0009654//photosystem II oxygen evolving complex;GO:0016020//membrane;GO:0016021//integral component of membrane;GO:0042651//thylakoid membrane	-	GO:0015979//photosynthesis
MSTRG.6825	5.839	4.937	3.325	0.123	0.045	0.052	4.70033333333333	0.0733333333333333	-6.00215	3.65962661811155e-48	2.42135295585217e-46	pol	-	-	-	--	Transposon Ty3-I Gag-Pol polyprotein [Cajanus cajan]	-	-	-	-
MSTRG.35489	7.72	6.748	4.402	0.17	0.282	0.127	6.29	0.193	-5.02639	3.73004047710968e-48	2.46483329663716e-46	CYP94A1	Metabolism	Lipid metabolism	K20769	--	PREDICTED: retrotransposon, partial [Prunus dulcis]	ko00073//Cutin, suberine and wax biosynthesis	GO:0043231//intracellular membrane-bounded organelle;GO:0044425//membrane part	GO:0004497//monooxygenase activity;GO:0016705//oxidoreductase activity, acting on paired donors, with incorporation or reduction of molecular oxygen;GO:0046872//metal ion binding	-
MD02G0217200	1.784	0.192	1.025	32.557	32.681	34.347	1.00033333333333	33.195	5.0524132285324	3.92275130389771e-48	2.58891717500509e-46	SPP1	Metabolism;Metabolism	Global and overview maps;Carbohydrate metabolism	K07024;K07024	--	NP_001315756.1 sucrose-phosphatase 1-like [Malus domestica]	ko01110//Biosynthesis of secondary metabolites;ko00500//Starch and sucrose metabolism	-	GO:0000287//magnesium ion binding;GO:0016787//hydrolase activity;GO:0050307//sucrose-phosphate phosphatase activity	GO:0005986//sucrose biosynthetic process;GO:0016311//dephosphorylation
MD01G0061800	121.469	120.649	139.462	20.464	23.944	20.578	127.193333333333	21.662	-2.55378	4.38541404614351e-48	2.89062693684746e-46	TSS	-	-	-	--	XP_008351591.2 LOW QUALITY PROTEIN: protein TSS [Malus domestica]	-	-	GO:0005515//protein binding	-
MD07G0244000	0.579	0.742	2.124	42.323	44.947	37.785	1.14833333333333	41.685	5.18191494793859	4.86547212371138e-48	3.20303125955945e-46	CNGC1	Organismal Systems	Environmental adaptation	K05391	--	XP_017183711.2 cyclic nucleotide-gated ion channel 1-like [Malus domestica]	ko04626//Plant-pathogen interaction	GO:0016020//membrane;GO:0016021//integral component of membrane	GO:0005216//ion channel activity	GO:0006811//ion transport;GO:0034220//ion transmembrane transport;GO:0055085//transmembrane transport
MD11G0251500	33.721	39.663	47.439	229.209	226.314	212.601	40.2743333333333	222.708	2.46722076968175	4.92559908932372e-48	3.23855053908066e-46	RAP2-2	-	-	-	AP2-EREBP	NP_001306945.1 ethylene-responsive transcription factor ERF071-like [Malus domestica]	-	GO:0005634//nucleus	GO:0003677//DNA binding;GO:0003700//transcription factor activity, sequence-specific DNA binding	GO:0006355//regulation of transcription, DNA-templated
MD16G0077900	1.432	2.002	3.134	32.12	33.589	33.124	2.18933333333333	32.9443333333333	3.91146680095037	4.99667781861274e-48	3.28117261310355e-46	NAT6	-	-	-	--	XP_008339995.2 nucleobase-ascorbate transporter 6 [Malus domestica]	-	GO:0016020//membrane;GO:0016021//integral component of membrane	GO:0022857//transmembrane transporter activity	GO:0055085//transmembrane transport
MD14G0102000	9.111	6.815	9.718	56.943	66.223	52.414	8.548	58.5266666666667	2.77543530050712	5.20261711654835e-48	3.41213643588823e-46	PGD3	Metabolism;Metabolism;Metabolism;Metabolism;Metabolism	Global and overview maps;Global and overview maps;Global and overview maps;Metabolism of other amino acids;Carbohydrate metabolism	K00033;K00033;K00033;K00033;K00033	--	XP_028948010.1 6-phosphogluconate dehydrogenase, decarboxylating 3, chloroplastic [Malus domestica]	ko01100//Metabolic pathways;ko01110//Biosynthesis of secondary metabolites;ko01200//Carbon metabolism;ko00480//Glutathione metabolism;ko00030//Pentose phosphate pathway	GO:0016020//membrane;GO:0016021//integral component of membrane	GO:0004616//phosphogluconate dehydrogenase (decarboxylating) activity;GO:0016491//oxidoreductase activity;GO:0050661//NADP binding	GO:0006098//pentose-phosphate shunt;GO:0055114//oxidation-reduction process
MD03G0177800	4.109	5.6	7.202	26.925	29.944	28.486	5.637	28.4516666666667	2.33551369387005	5.39731867978679e-48	3.53541219089954e-46	GH3.6	Environmental Information Processing	Signal transduction	K14487	--	XP_008365943.1 indole-3-acetic acid-amido synthetase GH3.6 [Malus domestica]	ko04075//Plant hormone signal transduction	-	-	-
MSTRG.12321	13.89	11.901	8.049	0.555	0.821	0.407	11.28	0.594333333333333	-4.24635	6.43829162882699e-48	4.21202350600118e-46	pol	-	-	-	--	Transposon Ty3-I Gag-Pol polyprotein [Cajanus cajan]	-	-	-	-
MD11G0072300	120.256	135.112	118.651	15.989	12.636	13.451	124.673	14.0253333333333	-3.15204	8.11110546794373e-48	5.29979429255382e-46	--	-	-	-	--	XP_008366254.1 uncharacterized protein LOC103429906 isoform X2 [Malus domestica]	-	-	-	-
MD13G0037200	129.553	117.502	120.909	13.67	17.942	17.021	122.654666666667	16.211	-2.91956	9.939220458679e-48	6.48620670430311e-46	--	-	-	-	--	-	-	-	-	-
MD15G0032200	1.139	1.131	1.282	32.828	35.612	30.066	1.184	32.8353333333333	4.79350811499289	1.01983950507666e-47	6.64707318662883e-46	ERF003	-	-	-	AP2-EREBP	XP_008378704.1 ethylene-responsive transcription factor ERF003-like [Malus domestica]	-	GO:0005634//nucleus	GO:0003677//DNA binding;GO:0003700//transcription factor activity, sequence-specific DNA binding	GO:0006355//regulation of transcription, DNA-templated
MD14G0086000	73.356	74.217	68.287	9.397	7.411	7.2	71.9533333333333	8.00266666666667	-3.16851	1.08385591559972e-47	7.05555237961366e-46	--	-	-	-	--	KAB2632677.1 hypothetical protein D8674_028924 [Pyrus ussuriensis x Pyrus communis]	-	-	-	-
MD08G0006500	581.883	641.524	624.357	68.314	47.606	62.046	615.921333333333	59.322	-3.37611	1.16973921655614e-47	7.60518924588197e-46	PETE	Metabolism	Energy metabolism	K02638	--	XP_008357114.1 plastocyanin [Malus domestica]	ko00195//Photosynthesis	GO:0009507//chloroplast;GO:0009535//chloroplast thylakoid membrane;GO:0009579//thylakoid;GO:0016020//membrane	GO:0005507//copper ion binding;GO:0009055//electron carrier activity;GO:0046872//metal ion binding	GO:0022900//electron transport chain;GO:0055114//oxidation-reduction process
MD03G0175600	3.861	7.242	6.839	66.2	70.622	67.652	5.98066666666667	68.158	3.51050478620266	1.20024133957266e-47	7.79384438176957e-46	HSP21.7	-	-	-	--	XP_008345061.2 21.7 kDa class VI heat shock protein-like [Malus domestica]	-	-	-	-
MD12G0161400	44.765	59.427	76.637	491.871	465.14	541.449	60.2763333333333	499.486666666667	3.05078260291906	1.24536682597119e-47	8.07687350124305e-46	PGM1	Metabolism;Metabolism;Metabolism;Metabolism;Metabolism;Metabolism	Global and overview maps;Global and overview maps;Global and overview maps;Global and overview maps;Carbohydrate metabolism;Amino acid metabolism	K15633;K15633;K15633;K15633;K15633;K15633	--	XP_008388403.1 2,3-bisphosphoglycerate-independent phosphoglycerate mutase [Malus domestica]	ko01100//Metabolic pathways;ko01110//Biosynthesis of secondary metabolites;ko01200//Carbon metabolism;ko01230//Biosynthesis of amino acids;ko00010//Glycolysis / Gluconeogenesis;ko00260//Glycine, serine and threonine metabolism	GO:0005737//cytoplasm	GO:0003824//catalytic activity;GO:0004619//phosphoglycerate mutase activity;GO:0016853//isomerase activity;GO:0030145//manganese ion binding;GO:0046872//metal ion binding	GO:0006007//glucose catabolic process
MD15G0292100	57.483	63.772	69.138	12.546	14.664	10.61	63.4643333333333	12.6066666666667	-2.33176	1.26492455203977e-47	8.19358782671886e-46	--	-	-	-	--	-	-	-	-	-
MD04G0112500	6.046	6.615	11.26	26.778	28.524	28.018	7.97366666666667	27.7733333333333	1.8003851377654	1.31041979220828e-47	8.47781820685379e-46	--	-	-	-	--	XP_008370026.2 uncharacterized protein LOC103433540 [Malus domestica]	-	-	-	-
MSTRG.87990	32.864	28.509	16.056	0.722	1.262	0.578	25.8096666666667	0.854	-4.91753	1.64155022640239e-47	1.0607002127941e-45	--	-	-	-	--	T4.14 [Malus x robusta]	-	-	-	-
MD15G0035900	5.118	4.728	3.237	54.963	50.52	57.853	4.361	54.4453333333333	3.64207750115321	1.76993677740385e-47	1.14225144940744e-45	At2g25060	-	-	-	--	XP_008379078.1 early nodulin-like protein 1 [Malus domestica]	-	-	GO:0009055//electron carrier activity	GO:0022900//electron transport chain
MD03G0239700	10.18	6.785	7.106	56.325	53.426	57.027	8.02366666666667	55.5926666666667	2.79256100955847	1.87748278229099e-47	1.2101691231111e-45	ERS1	Environmental Information Processing;Environmental Information Processing	Signal transduction;Signal transduction	K14509;K14509	--	NP_001315686.1 probable ethylene response sensor 1 [Malus domestica]	ko04075//Plant hormone signal transduction;ko04016//MAPK signaling pathway - plant	GO:0016020//membrane;GO:0016021//integral component of membrane	GO:0000155//phosphorelay sensor kinase activity;GO:0005515//protein binding;GO:0016772//transferase activity, transferring phosphorus-containing groups	GO:0000160//phosphorelay signal transduction system;GO:0007165//signal transduction;GO:0016310//phosphorylation;GO:0023014//signal transduction by protein phosphorylation
MD10G0096300	30.481	25.87	26.052	0.655	2.209	1.058	27.4676666666667	1.30733333333333	-4.39304	1.98574865519523e-47	1.2783835636906e-45	GT5	-	-	-	--	XP_008347487.2 putative UDP-glucose glucosyltransferase [Malus domestica]	-	-	GO:0016740//transferase activity;GO:0016757//transferase activity, transferring glycosyl groups;GO:0016758//transferase activity, transferring hexosyl groups	-
MD11G0249300	35.601	31.728	36.539	2.502	2.054	2.272	34.6226666666667	2.276	-3.92714	2.01056358447709e-47	1.29277267341107e-45	LPA1	-	-	-	--	XP_008386645.1 protein LOW PSII ACCUMULATION 1, chloroplastic-like [Malus domestica]	-	GO:0016020//membrane;GO:0016021//integral component of membrane	GO:0005515//protein binding	-
MD15G0238000	975.174	1052.25	998.623	122.728	126.568	150.192	1008.68	133.162666666667	-2.92121	2.25362233404472e-47	1.44728343479386e-45	PSBO	Metabolism	Energy metabolism	K02716	--	XP_008338186.1 oxygen-evolving enhancer protein 1, chloroplastic [Malus domestica]	ko00195//Photosynthesis	GO:0009654//photosystem II oxygen evolving complex	GO:0010242//oxygen evolving activity	GO:0010207//photosystem II assembly;GO:0042549//photosystem II stabilization;GO:0055114//oxidation-reduction process
MSTRG.85782	5.35	4.584	2.989	0.042	0.061	0.086	4.30766666666667	0.063	-6.09541	2.28151889845181e-47	1.46340750078202e-45	--	-	-	-	--	Transposon Ty3-I Gag-Pol polyprotein [Cajanus cajan]	-	-	-	-
MD11G0227700	7.941	6.376	10.699	62.769	72.516	65.143	8.33866666666667	66.8093333333333	3.00216103912159	2.32924140968078e-47	1.49219338563042e-45	NEK2	-	-	-	--	XP_008386435.1 serine/threonine-protein kinase Nek2 [Malus domestica]	-	-	GO:0004672//protein kinase activity;GO:0005524//ATP binding	GO:0006468//protein phosphorylation
MD17G0170600	0.636	2.076	0.938	40.612	35.401	42.95	1.21666666666667	39.6543333333333	5.02647266051897	2.54345750000354e-47	1.62744058670958e-45	IAA17	Environmental Information Processing	Signal transduction	K14484	--	XP_008347482.1 auxin-responsive protein IAA1-like [Malus domestica]	ko04075//Plant hormone signal transduction	GO:0005634//nucleus	GO:0005515//protein binding	GO:0006355//regulation of transcription, DNA-templated;GO:0009734//auxin-activated signaling pathway
MD13G0079300	81.976	72.14	61.444	0.398	0.088	0	71.8533333333333	0.162	-8.79292	2.56214187213449e-47	1.63739902249881e-45	CCD4	Metabolism;Metabolism;Metabolism	Global and overview maps;Global and overview maps;Metabolism of terpenoids and polyketides	K09840;K09840;K09840	--	CAB07784.1 hypothetical protein [Malus domestica]	ko01100//Metabolic pathways;ko01110//Biosynthesis of secondary metabolites;ko00906//Carotenoid biosynthesis	-	GO:0016702//oxidoreductase activity, acting on single donors with incorporation of molecular oxygen, incorporation of two atoms of oxygen;GO:0046872//metal ion binding;GO:0051213//dioxygenase activity	GO:0055114//oxidation-reduction process
MD15G0005400	26.775	32.588	27.747	0.19	0.632	0.256	29.0366666666667	0.359333333333333	-6.33641	2.76238416059718e-47	1.76322107224103e-45	--	-	-	-	--	XP_008387898.1 uncharacterized protein LOC103450342 isoform X1 [Malus domestica]	-	GO:0016020//membrane;GO:0016021//integral component of membrane	-	GO:0055085//transmembrane transport
MD02G0012400	57.01	71.225	60.15	2.981	5.885	3.463	62.795	4.10966666666667	-3.93356	2.90267588097145e-47	1.8505175956599e-45	SIRP1	-	-	-	--	XP_028964521.1 E3 ubiquitin-protein ligase EL5 [Malus domestica]	-	-	-	-
MD10G0242700	34.511	5.493	4.325	30.088	31.165	29.073	14.7763333333333	30.1086666666667	1.02689050414083	2.9267119354148e-47	1.86357672120563e-45	ARF3	Environmental Information Processing	Signal transduction	K14486	ARF	NP_001280858.1 auxin response factor 3 [Malus domestica]	ko04075//Plant hormone signal transduction	GO:0005634//nucleus	GO:0003677//DNA binding	GO:0006355//regulation of transcription, DNA-templated;GO:0009725//response to hormone;GO:0009734//auxin-activated signaling pathway
MD07G0135900	11.738	10.784	11.158	69.921	65.205	72.978	11.2266666666667	69.368	2.62734065209307	3.39676961652154e-47	2.1602631301776e-45	--	-	-	-	--	XP_008376257.1 uncharacterized protein C594.04c [Malus domestica]	-	GO:0016020//membrane;GO:0016021//integral component of membrane	GO:0016627//oxidoreductase activity, acting on the CH-CH group of donors	GO:0006629//lipid metabolic process;GO:0055114//oxidation-reduction process
MD01G0133000	13.675	9.728	10.241	86.957	81.017	93.379	11.2146666666667	87.1176666666667	2.95757857400003	3.44828478458306e-47	2.19037053362596e-45	SOD	Cellular Processes	Transport and catabolism	K04564	--	XP_008362736.2 superoxide dismutase [Mn], mitochondrial-like isoform X2 [Malus domestica]	ko04146//Peroxisome	GO:0005840//ribosome	GO:0003735//structural constituent of ribosome;GO:0004784//superoxide dismutase activity;GO:0046872//metal ion binding	GO:0006412//translation;GO:0006801//superoxide metabolic process;GO:0019430//removal of superoxide radicals;GO:0055114//oxidation-reduction process
MD07G0067100	25.472	29.216	27.166	1.447	1.743	1.884	27.2846666666667	1.69133333333333	-4.01186	3.62999324951237e-47	2.30300466524081e-45	ACD6	-	-	-	--	XP_008383620.2 ankyrin repeat-containing protein NPR4-like [Malus domestica]	-	GO:0016020//membrane;GO:0016021//integral component of membrane	GO:0005515//protein binding	-
MD04G0031200	26.394	26.121	32.139	153.486	162.367	167.344	28.218	161.065666666667	2.5129613536419	3.77923711937943e-47	2.39479484516425e-45	GPX2	Metabolism;Metabolism;Metabolism	Global and overview maps;Metabolism of other amino acids;Lipid metabolism	K00432;K00432;K00432	--	XP_028956710.1 probable phospholipid hydroperoxide glutathione peroxidase [Malus domestica]	ko01100//Metabolic pathways;ko00480//Glutathione metabolism;ko00590//Arachidonic acid metabolism	-	GO:0004602//glutathione peroxidase activity	GO:0006979//response to oxidative stress;GO:0055114//oxidation-reduction process
MD04G0162000	777.806	975.889	797.629	76.352	64.898	92.706	850.441333333333	77.9853333333333	-3.44694	5.33777778734336e-47	3.37625133275378e-45	At1g56220	-	-	-	--	XP_008363969.2 dormancy-associated protein homolog 3 isoform X2 [Malus domestica]	-	-	-	-
MD09G0038500	1.828	1.552	1.881	25.866	26.453	31.503	1.75366666666667	27.9406666666667	3.9939199895194	5.34094801819326e-47	3.37625133275378e-45	AATP1	-	-	-	--	XP_008348052.2 AAA-ATPase At3g28580-like [Malus domestica]	-	-	GO:0000166//nucleotide binding;GO:0005524//ATP binding	-
MD01G0182100	236.973	285.51	217.977	36.27	37.21	37.828	246.82	37.1026666666667	-2.73386	6.50823707844608e-47	4.10919594502899e-45	COL11	-	-	-	C2C2-CO-like	XP_008354258.2 zinc finger protein CONSTANS-LIKE 2 isoform X1 [Malus domestica]	-	GO:0005634//nucleus	GO:0005515//protein binding	-
MD08G0083000	2.007	1.624	1.952	24.048	27.976	21.357	1.861	24.4603333333333	3.71629410382453	6.83620345854697e-47	4.31108080604618e-45	HSFB4	-	-	-	HSF	XP_008357386.2 heat stress transcription factor B-4-like [Malus domestica]	-	GO:0005634//nucleus	GO:0003677//DNA binding;GO:0003700//transcription factor activity, sequence-specific DNA binding;GO:0043565//sequence-specific DNA binding	GO:0006355//regulation of transcription, DNA-templated
MD11G0202400	11.286	10.564	14.3	65.077	64.691	61.611	12.05	63.793	2.40436497942613	7.15287325492324e-47	4.50536559350915e-45	PSKR2	-	-	-	--	XP_008349995.2 phytosulfokine receptor 2 [Malus domestica]	-	GO:0016020//membrane;GO:0016021//integral component of membrane	GO:0000166//nucleotide binding;GO:0004672//protein kinase activity;GO:0004674//protein serine/threonine kinase activity;GO:0005515//protein binding;GO:0005524//ATP binding;GO:0016301//kinase activity;GO:0016740//transferase activity	GO:0006468//protein phosphorylation;GO:0016310//phosphorylation
MD11G0052100	36.061	45.645	56.081	0.098	0.164	0.313	45.929	0.191666666666667	-7.90466	7.31127356176584e-47	4.59961512276655e-45	CIA2	-	-	-	C2C2-CO-like	XP_008384739.1 protein CHLOROPLAST IMPORT APPARATUS 2 [Malus domestica]	-	GO:0005634//nucleus	GO:0005515//protein binding	-
MD11G0051200	4.971	6.887	6.43	43.336	44.51	41.564	6.096	43.1366666666667	2.82297989036096	9.71906778067494e-47	6.10706644690363e-45	UGT87A1	-	-	-	--	XP_008384734.2 UDP-glycosyltransferase 87A1-like [Malus domestica]	-	-	GO:0016740//transferase activity;GO:0016758//transferase activity, transferring hexosyl groups	-
MD05G0035300	34.895	25.474	26.948	0	0.161	0.163	29.1056666666667	0.108	-8.07412	1.09762045212383e-46	6.88874998588914e-45	ABCG11	-	-	-	--	XP_008373271.1 ABC transporter G family member 11-like [Malus domestica]	-	GO:0016020//membrane;GO:0016021//integral component of membrane	GO:0000166//nucleotide binding;GO:0005524//ATP binding;GO:0016887//ATPase activity	-
MD13G0065900	10.437	8.924	12.507	82.417	87.097	80.516	10.6226666666667	83.3433333333333	2.97192082276175	1.19230362486865e-46	7.47404857701416e-45	PRE6	-	-	-	bHLH	XP_008389506.1 transcription factor PRE6-like [Malus domestica]	-	-	GO:0003676//nucleic acid binding;GO:0046983//protein dimerization activity	-
MD15G0195500	58.785	45.481	63.953	1.044	2.589	0.943	56.073	1.52533333333333	-5.20011	1.30593245307197e-46	8.17657087682341e-45	PRXQ	-	-	-	--	XP_008337814.1 peroxiredoxin Q, chloroplastic [Malus domestica]	-	GO:0005623//cell;GO:0016020//membrane;GO:0016021//integral component of membrane	GO:0004601//peroxidase activity;GO:0005509//calcium ion binding;GO:0016209//antioxidant activity;GO:0016491//oxidoreductase activity;GO:0050664//oxidoreductase activity, acting on NAD(P)H, oxygen as acceptor	GO:0045454//cell redox homeostasis;GO:0055114//oxidation-reduction process;GO:0098869//cellular oxidant detoxification
MD07G0111500	48.763	43.997	47.734	6.539	6.389	5.462	46.8313333333333	6.13	-2.93352	1.38631570749602e-46	8.66951281774745e-45	PHT4;4	-	-	-	--	XP_008338836.1 ascorbate transporter, chloroplastic-like isoform X2 [Malus domestica]	-	-	-	GO:0055085//transmembrane transport
MD13G0109300	4.167	6.269	9.216	85.17	84.711	88.987	6.55066666666667	86.2893333333333	3.71946858801878	1.5013234888761e-46	9.37755247789895e-45	G6PD2	Metabolism;Metabolism;Metabolism;Metabolism;Metabolism	Global and overview maps;Global and overview maps;Global and overview maps;Metabolism of other amino acids;Carbohydrate metabolism	K00036;K00036;K00036;K00036;K00036	--	XP_008389914.1 glucose-6-phosphate 1-dehydrogenase, chloroplastic-like [Malus domestica]	ko01100//Metabolic pathways;ko01110//Biosynthesis of secondary metabolites;ko01200//Carbon metabolism;ko00480//Glutathione metabolism;ko00030//Pentose phosphate pathway	-	GO:0004345//glucose-6-phosphate dehydrogenase activity;GO:0016491//oxidoreductase activity;GO:0016614//oxidoreductase activity, acting on CH-OH group of donors;GO:0050661//NADP binding	GO:0005975//carbohydrate metabolic process;GO:0006006//glucose metabolic process;GO:0006098//pentose-phosphate shunt;GO:0055114//oxidation-reduction process
MD01G0017400	2.493	1.084	0.512	44.181	41.551	49.085	1.363	44.939	5.04311055421149	1.65462601722421e-46	1.03228201987776e-44	GT17	-	-	-	--	XP_028961467.1 probable xyloglucan galactosyltransferase GT17 [Malus domestica]	-	-	GO:0016757//transferase activity, transferring glycosyl groups	GO:0006486//protein glycosylation
MD10G0162900	565.08	584.62	496.68	43.317	29.757	49.448	548.793333333333	40.8406666666667	-3.74818	1.71337658852984e-46	1.06766559200693e-44	PSBW	Metabolism	Energy metabolism	K02721	--	XP_008382953.1 photosystem II reaction center W protein, chloroplastic-like [Malus domestica]	ko00195//Photosynthesis	GO:0009507//chloroplast;GO:0009523//photosystem II;GO:0016020//membrane;GO:0016021//integral component of membrane	GO:0016491//oxidoreductase activity;GO:0016740//transferase activity;GO:0016757//transferase activity, transferring glycosyl groups;GO:0047262//polygalacturonate 4-alpha-galacturonosyltransferase activity	GO:0015979//photosynthesis;GO:0055114//oxidation-reduction process
MD08G0155100	34.948	30.603	35.065	136.555	144.071	116.765	33.5386666666667	132.463666666667	1.98169945782644	1.75326321357032e-46	1.09122436879725e-44	GRF2	-	-	-	--	XP_008386122.1 14-3-3-like protein [Malus domestica]	-	-	GO:0019904//protein domain specific binding	-
MD12G0163500	13.847	11.499	15.106	61.11	65.662	58.449	13.484	61.7403333333333	2.19496473958612	1.81295342596768e-46	1.12703839281602e-44	At5g26710	Metabolism;Metabolism;Genetic Information Processing;Metabolism	Global and overview maps;Global and overview maps;Translation;Metabolism of cofactors and vitamins	K01885;K01885;K01885;K01885	--	XP_028945604.1 glutamate--tRNA ligase, cytoplasmic-like [Malus domestica]	ko01100//Metabolic pathways;ko01110//Biosynthesis of secondary metabolites;ko00970//Aminoacyl-tRNA biosynthesis;ko00860//Porphyrin metabolism	GO:0005737//cytoplasm	GO:0000155//phosphorelay sensor kinase activity;GO:0000166//nucleotide binding;GO:0004812//aminoacyl-tRNA ligase activity;GO:0004818//glutamate-tRNA ligase activity;GO:0005524//ATP binding	GO:0000160//phosphorelay signal transduction system;GO:0006355//regulation of transcription, DNA-templated;GO:0006412//translation;GO:0006418//tRNA aminoacylation for protein translation;GO:0006424//glutamyl-tRNA aminoacylation;GO:0007165//signal transduction;GO:0009584//detection of visible light;GO:0018298//protein-chromophore linkage;GO:0023014//signal transduction by protein phosphorylation;G…
MD04G0023600	22.383	25.818	22.688	97.276	103.603	92.653	23.6296666666667	97.844	2.0498841064786	2.00897150350471e-46	1.24741676740692e-44	Os04g0338000	-	-	-	--	XP_008367679.3 LOW QUALITY PROTEIN: probable aldo-keto reductase 2 [Malus domestica]	-	-	GO:0016491//oxidoreductase activity	GO:0055114//oxidation-reduction process
MD10G0189600	49.134	57.211	58.138	3.373	4.112	1.983	54.8276666666667	3.156	-4.11873	2.20284652995947e-46	1.36618146257581e-44	tag	Genetic Information Processing	Replication and repair	K01246	--	XP_008383248.2 uncharacterized protein LOC103445971 [Malus domestica]	ko03410//Base excision repair	-	GO:0003824//catalytic activity;GO:0008725//DNA-3-methyladenine glycosylase activity	GO:0006281//DNA repair;GO:0006284//base-excision repair
MD16G0185000	10.532	8.426	7.704	44.561	48.887	38.031	8.88733333333333	43.8263333333333	2.30197547808985	2.21909373923906e-46	1.37463294345212e-44	ETR2	Environmental Information Processing;Environmental Information Processing	Signal transduction;Signal transduction	K14509;K14509	ARR-B	XP_008356309.2 ethylene receptor 2 isoform X1 [Malus domestica]	ko04075//Plant hormone signal transduction;ko04016//MAPK signaling pathway - plant	GO:0005783//endoplasmic reticulum;GO:0005789//endoplasmic reticulum membrane;GO:0016020//membrane;GO:0016021//integral component of membrane	GO:0000155//phosphorelay sensor kinase activity;GO:0000166//nucleotide binding;GO:0004672//protein kinase activity;GO:0005515//protein binding;GO:0005524//ATP binding;GO:0016301//kinase activity;GO:0016740//transferase activity;GO:0038199//ethylene receptor activity;GO:0046872//metal ion binding;GO:0051740//ethylene binding	GO:0000160//phosphorelay signal transduction system;GO:0006468//protein phosphorylation;GO:0007165//signal transduction;GO:0009723//response to ethylene;GO:0009873//ethylene-activated signaling pathway;GO:0016310//phosphorylation;GO:0023014//signal transduction by protein phosphorylation
MD04G0130900	25.71	29.727	32.106	1.361	1.331	1.082	29.181	1.258	-4.53583	2.23555322705425e-46	1.38319583392786e-44	mcfF	-	-	-	--	XP_008370176.1 mitoferrin-like [Malus domestica]	-	GO:0016020//membrane;GO:0016021//integral component of membrane	GO:0022857//transmembrane transporter activity	GO:0055085//transmembrane transport
MD02G0244200	82.927	54.778	92.454	525.014	666.827	440.015	76.7196666666667	543.952	2.82581099200957	2.62913743701148e-46	1.6248007425809e-44	--	-	-	-	--	XP_028954998.1 proline-rich protein 4-like [Malus domestica]	-	-	-	-
MD12G0200800	37.716	35.384	48.371	209.293	223.622	214.879	40.4903333333333	215.931333333333	2.41492317989448	3.10357479323879e-46	1.91574543825474e-44	AKR1	-	-	-	--	XP_008388672.2 perakine reductase-like [Malus domestica]	-	-	-	-
MD05G0272200	27.973	34.958	36.756	1.053	0.675	1.065	33.229	0.931	-5.15752	3.33141706534577e-46	2.05396933706888e-44	--	-	-	-	--	XP_008371301.2 uncharacterized protein LOC103434726 [Malus domestica]	-	GO:0016020//membrane;GO:0016021//integral component of membrane	-	-
MD14G0010200	13.171	11.526	15.725	102.304	88.731	113.336	13.474	101.457	2.91261829735676	3.4793808737271e-46	2.14267788359992e-44	CBR1	Metabolism	Carbohydrate metabolism	K00326	--	XP_028948595.1 NADH--cytochrome b5 reductase 1-like [Malus domestica]	ko00520//Amino sugar and nucleotide sugar metabolism	GO:0016020//membrane;GO:0016021//integral component of membrane	GO:0016491//oxidoreductase activity	GO:0055114//oxidation-reduction process
MD16G0117900	0.776	3.575	1.57	56.903	65.838	68.192	1.97366666666667	63.6443333333333	5.01108180922149	3.54308715687285e-46	2.17935166408915e-44	IAA31	Environmental Information Processing	Signal transduction	K14484	--	XP_028952523.1 auxin-responsive protein IAA31-like [Malus domestica]	ko04075//Plant hormone signal transduction	GO:0005634//nucleus	GO:0005515//protein binding	GO:0006355//regulation of transcription, DNA-templated;GO:0009734//auxin-activated signaling pathway
MD11G0183800	57.787	54.342	50.367	0.1	0.668	0.905	54.1653333333333	0.557666666666667	-6.60182	3.79813923925013e-46	2.33349847312618e-44	--	-	-	-	--	XP_008366475.1 uncharacterized protein LOC103430120 [Malus domestica]	-	-	-	-
MD03G0114000	13.714	13.623	14.958	2.662	1.184	1.528	14.0983333333333	1.79133333333333	-2.97642	4.01508592515097e-46	2.463900916033e-44	AMC9	-	-	-	--	XP_008360431.2 metacaspase-9 [Malus domestica]	-	-	-	-
MD03G0230500	15.933	11.514	12.17	42.309	53.834	45.182	13.2056666666667	47.1083333333333	1.83482515569647	4.17090716367043e-46	2.55653220868528e-44	CYP81E8	-	-	-	--	XP_008369127.2 cytochrome P450 81E8-like [Malus domestica]	-	GO:0016020//membrane;GO:0016021//integral component of membrane	GO:0004497//monooxygenase activity;GO:0005506//iron ion binding;GO:0005524//ATP binding;GO:0016491//oxidoreductase activity;GO:0016705//oxidoreductase activity, acting on paired donors, with incorporation or reduction of molecular oxygen;GO:0020037//heme binding;GO:0046872//metal ion binding	GO:0055114//oxidation-reduction process
MD15G0326300	6.769	8.383	10.081	46.969	54.441	49.975	8.411	50.4616666666667	2.58483861638457	4.43262621089288e-46	2.71378100388714e-44	--	-	-	-	--	XP_008338926.2 uncharacterized protein LOC103401973 [Malus domestica]	-	-	GO:0004347//glucose-6-phosphate isomerase activity;GO:0016853//isomerase activity	GO:0006094//gluconeogenesis;GO:0006096//glycolytic process
MD15G0247200	10.624	5.83	5.244	73.553	83.669	67.714	7.23266666666667	74.9786666666667	3.37388060210897	4.46216979106811e-46	2.72868443587134e-44	--	-	-	-	--	RXH75343.1 hypothetical protein DVH24_030064 [Malus domestica]	-	-	-	-
MD12G0208100	51.208	55.453	53.246	7.903	6.79	4.577	53.3023333333333	6.42333333333333	-3.0528	4.52923805542844e-46	2.76647336777904e-44	RPV1	-	-	-	--	CDK13056.1 TIR-NBS-LRR disease resistance protein, partial [Malus domestica]	-	GO:0016020//membrane;GO:0016021//integral component of membrane	GO:0005515//protein binding;GO:0043531//ADP binding	GO:0007165//signal transduction
MD17G0086200	5.247	4.254	11.466	120.169	145.526	114.998	6.989	126.897666666667	4.18243568491884	4.99154939700213e-46	3.04530946234776e-44	WRKY6	-	-	-	WRKY	XP_008342028.2 probable WRKY transcription factor 31 [Malus domestica]	-	GO:0005634//nucleus	GO:0003677//DNA binding;GO:0003700//transcription factor activity, sequence-specific DNA binding;GO:0004190//aspartic-type endopeptidase activity;GO:0008233//peptidase activity;GO:0016787//hydrolase activity;GO:0043565//sequence-specific DNA binding	GO:0006355//regulation of transcription, DNA-templated;GO:0006508//proteolysis;GO:0006629//lipid metabolic process
MD09G0080700	15.015	7.603	10.877	57.83	64.72	57.617	11.165	60.0556666666667	2.42731712942814	5.14680069320357e-46	3.1363802412428e-44	SRF3	-	-	-	--	XP_008356125.2 protein STRUBBELIG-RECEPTOR FAMILY 3-like [Malus domestica]	-	GO:0005886//plasma membrane;GO:0016020//membrane;GO:0016021//integral component of membrane;GO:0030658//transport vesicle membrane;GO:0031410//cytoplasmic vesicle	GO:0004672//protein kinase activity;GO:0005515//protein binding;GO:0005524//ATP binding	GO:0006468//protein phosphorylation;GO:0015031//protein transport
MD17G0225500	42.416	37.15	40.356	2.032	6.289	2.413	39.974	3.578	-3.48184	5.48338591798836e-46	3.33761360029018e-44	CAJ1	-	-	-	--	XP_008343086.2 chaperone protein dnaJ C76, chloroplastic [Malus domestica]	-	-	GO:0005506//iron ion binding;GO:0009055//electron carrier activity	GO:0022900//electron transport chain
MD08G0108300	14.957	15.266	12.758	101.951	90.888	113.692	14.327	102.177	2.83426202934325	5.641970819456e-46	3.43016135521689e-44	At2g24580	Metabolism;Cellular Processes;Metabolism;Metabolism	Global and overview maps;Transport and catabolism;Amino acid metabolism;Amino acid metabolism	K00306;K00306;K00306;K00306	--	XP_008347646.2 probable sarcosine oxidase [Malus domestica]	ko01100//Metabolic pathways;ko04146//Peroxisome;ko00260//Glycine, serine and threonine metabolism;ko00310//Lysine degradation	-	GO:0008115//sarcosine oxidase activity;GO:0016491//oxidoreductase activity	GO:0046653//tetrahydrofolate metabolic process;GO:0055114//oxidation-reduction process
MD16G0019500	36.834	48.179	50.871	226.148	228.292	222.279	45.2946666666667	225.573	2.3161813027695	6.49157437018463e-46	3.94212875063481e-44	PGM1	Metabolism;Metabolism;Metabolism;Metabolism;Metabolism;Metabolism;Metabolism;Metabolism	Global and overview maps;Global and overview maps;Carbohydrate metabolism;Carbohydrate metabolism;Carbohydrate metabolism;Nucleotide metabolism;Carbohydrate metabolism;Carbohydrate metabolism	K01835;K01835;K01835;K01835;K01835;K01835;K01835;K01835	--	XP_028951212.1 phosphoglucomutase, cytoplasmic [Malus domestica]	ko01100//Metabolic pathways;ko01110//Biosynthesis of secondary metabolites;ko00500//Starch and sucrose metabolism;ko00010//Glycolysis / Gluconeogenesis;ko00520//Amino sugar and nucleotide sugar metabolism;ko00230//Purine metabolism;ko00030//Pentose phosphate pathway;ko00052//Galactose metabolism	-	GO:0000287//magnesium ion binding;GO:0016868//intramolecular transferase activity, phosphotransferases;GO:0046872//metal ion binding	GO:0005975//carbohydrate metabolic process;GO:0071704//organic substance metabolic process
MD11G0067500	277.123	399.268	536.951	22.252	17.943	24.19	404.447333333333	21.4616666666667	-4.23612	6.96856214703475e-46	4.22689617029618e-44	--	-	-	-	--	XP_008385079.2 uncharacterized protein LOC103447667 [Malus domestica]	-	-	-	-
MD07G0073800	1.32	4.025	3.424	52.565	63.603	45.989	2.923	54.0523333333333	4.20883516336604	8.63820747968798e-46	5.23359665178139e-44	--	-	-	-	--	RXH93275.1 hypothetical protein DVH24_013851 [Malus domestica]	-	GO:0016020//membrane;GO:0016021//integral component of membrane	-	-
MD13G0204900	21.609	25.904	29.669	145.145	142.307	135.167	25.7273333333333	140.873	2.45302129534419	1.01708532642369e-45	6.15506723261802e-44	PBA1	Genetic Information Processing	Folding, sorting and degradation	K02738	--	XP_008391416.1 proteasome subunit beta type-6-like [Malus domestica]	ko03050//Proteasome	GO:0000502//proteasome complex;GO:0005634//nucleus;GO:0005737//cytoplasm;GO:0005839//proteasome core complex	GO:0004175//endopeptidase activity;GO:0004298//threonine-type endopeptidase activity;GO:0008233//peptidase activity;GO:0016787//hydrolase activity	GO:0006508//proteolysis;GO:0051603//proteolysis involved in cellular protein catabolic process
MD01G0120900	33.54	28.239	25.287	0.712	1.396	0.842	29.022	0.983333333333333	-4.88332	1.02795922835314e-45	6.21370562134018e-44	--	-	-	-	--	RXI00439.1 hypothetical protein DVH24_000673, partial [Malus domestica]	-	-	-	-
MD08G0203700	9.858	10.755	12.441	75.503	93.956	62.434	11.018	77.2976666666667	2.81056249711461	1.22449008826401e-45	7.39315833728841e-44	RABD1	-	-	-	--	XP_028963267.1 ras-related protein RABD1 [Malus domestica]	-	-	GO:0003924//GTPase activity;GO:0005525//GTP binding	-
MD03G0000500	115.153	62.605	78.628	5.388	7.131	5.458	85.462	5.99233333333333	-3.83409	1.39581420097695e-45	8.41788270078834e-44	ANS	Metabolism;Metabolism;Metabolism	Global and overview maps;Global and overview maps;Biosynthesis of other secondary metabolites	K05277;K05277;K05277	--	RXH95439.1 hypothetical protein DVH24_007939 [Malus domestica]	ko01100//Metabolic pathways;ko01110//Biosynthesis of secondary metabolites;ko00941//Flavonoid biosynthesis	-	GO:0016491//oxidoreductase activity;GO:0046872//metal ion binding	GO:0055114//oxidation-reduction process
MD17G0117300	43.3	59.803	62.966	365.512	328.449	381.132	55.3563333333333	358.364333333333	2.69460676777992	1.42462087519857e-45	8.5817460482111e-44	GSTF9	Metabolism;Metabolism	Global and overview maps;Metabolism of other amino acids	K00799;K00799	--	XP_008342336.2 glutathione S-transferase F9-like [Malus domestica]	ko01100//Metabolic pathways;ko00480//Glutathione metabolism	GO:0016020//membrane;GO:0016021//integral component of membrane	GO:0005515//protein binding	GO:0007142//male meiosis II
MD16G0219200	73.114	71.729	89.288	10.194	12.762	10.854	78.0436666666667	11.27	-2.79179	1.46918105635669e-45	8.84002197992233e-44	TSS	-	-	-	--	XP_028952054.1 protein TSS isoform X1 [Malus domestica]	-	-	GO:0005515//protein binding	-
MD07G0191900	7.638	8.486	10.557	43.749	46.532	42.999	8.89366666666667	44.4266666666667	2.3205756611673	1.48431160720607e-45	8.92083177627582e-44	POT2	-	-	-	--	XP_008345319.2 LOW QUALITY PROTEIN: potassium transporter 2-like [Malus domestica]	-	GO:0016020//membrane;GO:0016021//integral component of membrane	GO:0004553//hydrolase activity, hydrolyzing O-glycosyl compounds;GO:0015079//potassium ion transmembrane transporter activity;GO:0016787//hydrolase activity	GO:0005975//carbohydrate metabolic process;GO:0006811//ion transport;GO:0006813//potassium ion transport;GO:0071805//potassium ion transmembrane transport
MD13G0091400	29.734	40.966	27.402	163.428	170.282	157.913	32.7006666666667	163.874333333333	2.3251979580686	1.69849234323447e-45	1.01963954536414e-43	CYP71B26	-	-	-	--	XP_028946960.1 cytochrome P450 71B26-like [Malus domestica]	-	GO:0016020//membrane;GO:0016021//integral component of membrane	GO:0005506//iron ion binding;GO:0016705//oxidoreductase activity, acting on paired donors, with incorporation or reduction of molecular oxygen;GO:0020037//heme binding	GO:0055114//oxidation-reduction process
MD09G0122100	29.992	37.426	42.446	246.39	243.099	238.326	36.6213333333333	242.605	2.72785306039614	1.75119628739832e-45	1.0500773349396e-43	GT3	-	-	-	--	XP_028963970.1 LOW QUALITY PROTEIN: pentatricopeptide repeat-containing protein At3g22150, chloroplastic [Malus domestica]	-	-	GO:0005515//protein binding;GO:0016740//transferase activity;GO:0016758//transferase activity, transferring hexosyl groups	-
MD03G0136900	6.371	6.022	3.033	23.464	30.287	24.827	5.142	26.1926666666667	2.34876143218318	1.89931362752536e-45	1.13759346357307e-43	LRP1	-	-	-	SRS	XP_008363042.2 protein LATERAL ROOT PRIMORDIUM 1 [Malus domestica]	-	-	-	-
[truncated: 22,757 more rows]
