# Supplementary material for: The eTM–miR3699–MAN7 mediated cell wall degradation in regulating embryogenic cell formation during the early stage of somatic embryogenesis in apple
Source: Hortic Res. 2025 Nov 14;13(2):uhaf315. doi: 10.1093/hr/uhaf315 (PMC12946679; doi:10.1093/hr/uhaf315)
Supplement: Web_Material_uhaf315 [file web_material_uhaf315.zip › Table S4 Differentially expressed miRNAs in EIM-0 d vs. EIM-8 d library.xls]

## Sheet: CK-vs-T.all
Table S3 Differentially expressed miRNAs in EIM-0 d vs. EIM-8 d library
id	EIM-0d-1_TPM	EIM-0d-2_TPM	EIM-0d-3_TPM	EIM-8d-1_TPM	EIM-8d-2_TPM	EIM-8d-3_TPM	CK_mean	T_mean	log2(fc)	PValue	FDR	length	seq	class
mdm-miR10987	1.941	0.3663	1.3966	11.1371	8.989	10.1882	1.23463333333333	10.1047666666667	3.03288145542255	4.2502582809979e-18	4.49497012141899e-17	21	CCATATGTCCCTCCATATACT	exist
mdm-miR11005	0.01	0.01	0.01	1.806	2.1924	0.2264	0.01	1.40826666666667	7.13777673557556	0.000491075027529506	0.00175479711202523	22	CTACTATATGGTCGTACACATC	exist
mdm-miR11008	1.941	0.3663	0.3492	3.311	1.3155	2.7169	0.8855	2.4478	1.46692147388373	0.00224206259722821	0.00694508739437259	21	GTGACCGCACAAAATAGAAGA	exist
mdm-miR1511	8371.68	5571.98	7360.87	28040.5	30900.8	29649.7	7101.51393333333	29530.3278666667	2.05599885151708	3.13653295256591e-49	1.17283928619161e-47	21	ACCTAGCTCTGATACCATGAA	exist
mdm-miR156aa	37642.5	36598.3	50651.5	12333.9	12566.4	12474.4	41630.7621333333	12458.2244333333	-1.74055	2.16837120749956e-05	0.000100619577318307	20	TGACAGAAGATAGAGAGCAC	exist
mdm-miR156ab	45234.4	43120.9	55756.1	12919.3	13176.3	11759.9	48037.1209333333	12618.5	-1.92861	2.68170726361579e-08	1.73317747222576e-07	21	TTGACAGAAGATAGAGAGCAC	exist
mdm-miR156ac	45234.4	43120.9	55756.1	12919.3	13176.3	11759.9	48037.1209333333	12618.5	-1.92861	2.67997315826573e-08	1.73317747222576e-07	21	TTGACAGAAGATAGAGAGCAC	exist
mdm-miR156b	9252.91	6970.2	9016.56	2544.37	3200.51	3091.78	8413.22593333333	2945.56	-1.51412	0.0051545156845825	0.0146254144221081	20	TGACAGAAGAGAGTGAGCAC	exist
mdm-miR156d	9254.37	6976.43	9029.48	2544.37	3200.51	3092.69	8420.09	2945.85696666667	-1.51515	0.00500814243646023	0.0142487095950377	20	TGACAGAAGAGAGTGAGCAC	exist
mdm-miR156g	9254.37	6976.43	9029.48	2544.37	3200.51	3092.69	8420.09	2945.85696666667	-1.51515	0.00494210089203624	0.0141376492731201	20	TGACAGAAGAGAGTGAGCAC	exist
mdm-miR156i	9254.37	6976.43	9029.48	2544.37	3200.51	3092.69	8420.09	2945.85696666667	-1.51515	0.00496367800496783	0.0141606835727556	20	TGACAGAAGAGAGTGAGCAC	exist
mdm-miR156l	9254.37	6976.43	9029.48	2544.37	3200.51	3092.69	8420.09	2945.85696666667	-1.51515	0.00493624589794799	0.0141376492731201	20	TGACAGAAGAGAGTGAGCAC	exist
mdm-miR156m	9254.37	6976.43	9029.48	2544.37	3200.51	3092.69	8420.09	2945.85696666667	-1.51515	0.00479327598271037	0.0137872526205982	20	TGACAGAAGAGAGTGAGCAC	exist
mdm-miR156o	9254.37	6976.43	9029.48	2544.37	3200.51	3092.69	8420.09	2945.85696666667	-1.51515	0.00478000505680677	0.0137869567340956	20	TGACAGAAGAGAGTGAGCAC	exist
mdm-miR156p	37652.7	36618.8	50672.1	12334.2	12568.1	12475.6	41647.8635333333	12459.2867666667	-1.74102	2.23764113891767e-05	0.000102242753186801	21	CTGACAGAAGATAGAGAGCAC	exist
mdm-miR156q	37652.7	36618.8	50672.1	12334.2	12568.1	12475.6	41647.8635333333	12459.2867666667	-1.74102	2.25685499573036e-05	0.00010229121993635	21	CTGACAGAAGATAGAGAGCAC	exist
mdm-miR156r	37652.7	36618.8	50672.1	12334.2	12568.1	12475.6	41647.8635333333	12459.2867666667	-1.74102	2.11484679882653e-05	9.88502052844363e-05	21	CTGACAGAAGATAGAGAGCAC	exist
mdm-miR156s	37652.7	36618.8	50672.1	12334.2	12568.1	12475.6	41647.8635333333	12459.2867666667	-1.74102	1.9387697812297e-05	9.14365748174548e-05	21	CTGACAGAAGATAGAGAGCAC	exist
mdm-miR156t	30.086	16.4841	32.4714	72.2406	69.2808	70.4118	26.3471666666667	70.6444	1.42292737725723	8.50217919274568e-20	9.37029643663655e-19	21	TTGACAGAAGAGAGAGAGCAC	exist
mdm-miR156u	30.086	16.4841	32.4714	72.2406	69.2808	70.4118	26.3471666666667	70.6444	1.42292737725723	8.48653287793354e-20	9.37029643663655e-19	21	TTGACAGAAGAGAGAGAGCAC	exist
mdm-miR156v	30.086	16.4841	32.4714	72.2406	69.2808	70.4118	26.3471666666667	70.6444	1.42292737725723	8.41504743900386e-20	9.37029643663655e-19	21	TTGACAGAAGAGAGAGAGCAC	exist
mdm-miR156w	30.086	16.4841	32.4714	72.2406	69.2808	70.4118	26.3471666666667	70.6444	1.42292737725723	8.29373071485631e-20	9.37029643663655e-19	21	TTGACAGAAGAGAGAGAGCAC	exist
mdm-miR156x	37642.5	36598.3	50651.5	12333.9	12566.4	12474.4	41630.7621333333	12458.2244333333	-1.74055	2.24602036609019e-05	0.000102242753186801	20	TGACAGAAGATAGAGAGCAC	exist
mdm-miR156y	37642.5	36598.3	50651.5	12333.9	12566.4	12474.4	41630.7621333333	12458.2244333333	-1.74055	2.10141732345698e-05	9.86629568457158e-05	20	TGACAGAAGATAGAGAGCAC	exist
mdm-miR156z	37642.5	36598.3	50651.5	12333.9	12566.4	12474.4	41630.7621333333	12458.2244333333	-1.74055	2.18010202553526e-05	0.000100619577318307	20	TGACAGAAGATAGAGAGCAC	exist
mdm-miR159c	2.4263	5.1284	8.7289	27.3912	39.4637	37.5832	5.42786666666667	34.8127	2.68115652371377	1.57895128261556e-24	2.20421599053132e-23	21	GAATTCCTTCTCCTCTCCTTT	exist
mdm-miR159d	36973.8	24716.6	30046.1	7443.19	8087.22	6556.9	30578.8	7362.43736666667	-2.05428	6.18524016951363e-09	4.26049109044788e-08	21	TTTGGATTGAAGGGAGCTCTA	exist
mdm-miR159e	36973.8	24716.6	30046.1	7443.19	8087.22	6556.9	30578.8	7362.43736666667	-2.05428	6.23063840724275e-09	4.26371138064259e-08	21	TTTGGATTGAAGGGAGCTCTA	exist
mdm-miR159f	36973.8	24716.6	30046.1	7443.19	8087.22	6556.9	30578.8	7362.43736666667	-2.05428	6.55074475308771e-09	4.45365568602781e-08	21	TTTGGATTGAAGGGAGCTCTA	exist
mdm-miR160a	187.795	181.325	179.465	474.38	513.906	479.298	182.862	489.194733333333	1.41965514567894	7.48901321635159e-36	1.66829719947236e-34	21	TGCCTGGCTCCCTGTATGCCA	exist
mdm-miR160b	187.795	181.325	179.465	474.38	513.906	479.298	182.862	489.194733333333	1.41965514567894	8.11413415371844e-36	1.76989551227983e-34	21	TGCCTGGCTCCCTGTATGCCA	exist
mdm-miR160c	187.795	187.552	179.465	470.166	509.302	476.355	184.937566666667	485.274266666667	1.39176204679005	7.08235165415267e-35	1.45396513370546e-33	21	TGCCTGGCTCCCTGTATGCCA	exist
mdm-miR160d	187.795	181.325	179.465	474.38	513.906	479.298	182.862	489.194733333333	1.41965514567894	9.36469782017511e-36	2.00098747300476e-34	21	TGCCTGGCTCCCTGTATGCCA	exist
mdm-miR160e	187.795	187.552	179.465	470.166	509.302	476.355	184.937566666667	485.274266666667	1.39176204679005	7.75018479319326e-35	1.53102707141006e-33	21	TGCCTGGCTCCCTGTATGCCA	exist
mdm-miR164a	25.7187	17.583	19.2035	8.1271	4.6041	6.1129	20.8350666666667	6.28136666666667	-1.72986	0.0121653687108299	0.0324927067353033	21	TGGAGAAGCAGGGCACATGCC	exist
mdm-miR166a	340841	321358	311481	127838	126168	134118	324560	129374.754033333	-1.32693	0.0200547606914058	0.0501129700331788	21	TCGGACCAGGCTTCATTCCCC	exist
mdm-miR166b	341254	321767	311807	128012	126321	134311	324943	129548	-1.3267	0.0209668398650109	0.0515311768513295	21	TCGGACCAGGCTTCATTCCCC	exist
mdm-miR166c	341233	321749	311788	128021	126315	134305	324923	129546.831833333	-1.32662	0.0207389412161325	0.0513325566271649	21	TCGGACCAGGCTTCATTCCCC	exist
mdm-miR166d	341210	321747	311780	128000	126308	134303	324913	129536.820233333	-1.32669	0.0205744238278226	0.0510460230988868	21	TCGGACCAGGCTTCATTCCCC	exist
mdm-miR166e	341450	321979	312025	128025	126344	134294	325151.357166667	129555	-1.32755	0.0209137273540444	0.0515311768513295	21	TCGGACCAGGCTTCATTCCCC	exist
mdm-miR166f	341471	321998	312044	128017	126350	134301	325170.779266667	129555.942266667	-1.32762	0.0212416286711966	0.0519625822867825	21	TCGGACCAGGCTTCATTCCCC	exist
mdm-miR166g	340841	321358	311481	127838	126168	134118	324560	129374.754033333	-1.32693	0.0200292755708727	0.0501129700331788	21	TCGGACCAGGCTTCATTCCCC	exist
mdm-miR166h	340841	321358	311481	127838	126168	134118	324560	129374.754033333	-1.32693	0.0203421367845206	0.0507100409842693	21	TCGGACCAGGCTTCATTCCCC	exist
mdm-miR166i	341450	321979	312025	128025	126344	134294	325151.357166667	129555	-1.32755	0.0211667022855088	0.0519005557211421	21	TCGGACCAGGCTTCATTCCCC	exist
mdm-miR166j	341189	321728	311761	128008	126302	134296	324892.782466667	129535.292066667	-1.32662	0.0205412393819643	0.0510460230988868	21	TCGGACCAGGCTTCATTCCCC	exist
mdm-miR167a	25.2335	22.7114	27.9324	5.719	4.8233	3.3961	25.2924333333333	4.64613333333333	-2.4446	2.87601682680428e-07	1.71090319185459e-06	21	AGATCATCTGGCAGTTTCACC	exist
mdm-miR168a	1383.47	1112.86	1349.48	2889.32	2884.8	2821	1281.93763333333	2865.04	1.16022996040857	3.04085896417544e-29	4.54825619355956e-28	21	TCGCTTGGTGCAGGTCGGGAA	exist
mdm-miR168b	1383.47	1112.86	1349.48	2889.32	2884.8	2821	1281.93763333333	2865.04	1.16022996040857	1.9666160207599e-29	2.98412604889219e-28	21	TCGCTTGGTGCAGGTCGGGAA	exist
mdm-miR169a	0.01	0.01	0.01	23.7792	23.8975	22.4141	0.01	23.3636	11.1900468748898	1.02255572569317e-47	3.56871948266915e-46	21	CAGCCAAGGATGACTTGCCGG	exist
mdm-miR169e	3.3968	1.8316	1.3966	45.4514	42.3139	50.941	2.20833333333333	46.2354333333333	4.38796905115239	4.29842951488794e-52	2.64732688358098e-50	22	TGAAGAGAAGAGCGTTGTTTGG	exist
mdm-miR169f	3.3968	1.8316	1.3966	45.4514	42.3139	50.941	2.20833333333333	46.2354333333333	4.38796905115239	6.47170284869244e-52	3.7643738236561e-50	22	TGAAGAGAAGAGCGTTGTTTGG	exist
mdm-miR169g	0.01	0.01	0.01	22.8762	19.5126	20.8292	0.01	21.0726666666667	11.0411571779982	3.08475771721968e-45	9.49923920567353e-44	21	CAGCCAAGGATGACTTGCCGG	exist
mdm-miR169h	0.01	0.01	0.01	23.7792	23.8975	21.9612	0.01	23.2126333333333	11.1806944816849	2.59970190267607e-47	8.24814512758136e-46	21	CAGCCAAGGATGACTTGCCGG	exist
mdm-miR169i	0.01	0.01	0.01	23.7792	23.8975	21.9612	0.01	23.2126333333333	11.1806944816849	2.39079814151623e-47	7.82239266927342e-46	21	CAGCCAAGGATGACTTGCCGG	exist
mdm-miR169j	0.01	0.01	0.01	23.7792	23.8975	21.9612	0.01	23.2126333333333	11.1806944816849	1.89665097485083e-47	6.40578571183491e-46	21	CAGCCAAGGATGACTTGCCGG	exist
mdm-miR171c	239.233	108.429	144.55	43.6454	40.3407	26.4893	164.070366666667	36.8251333333333	-2.15555	3.65632138612789e-05	0.00016359694407162	21	TGATTGAGCCGCGCCAATATC	exist
mdm-miR171d	236.321	105.864	140.709	43.0434	39.4637	25.5837	160.964866666667	36.0302666666667	-2.15946	4.44828507663701e-05	0.000194056436468289	21	TGATTGAGCCGCGCCAATATC	exist
mdm-miR171e	239.233	108.429	144.55	43.6454	40.3407	26.4893	164.070366666667	36.8251333333333	-2.15555	3.73723479194499e-05	0.00016593788702305	21	TGATTGAGCCGCGCCAATATC	exist
mdm-miR171f-3p	11.6462	16.4841	17.1086	4.515	3.5079	4.0753	15.0796333333333	4.03273333333333	-1.90277	0.00443693448011606	0.0128683390600596	21	TTGAGCCGTGCCAATATCACG	exist
mdm-miR171i	142.181	119.052	97.4141	29.7993	27.6246	24.9045	119.548833333333	27.4428	-2.1231	2.59071598337519e-07	1.54998836262504e-06	21	TGAGCCGAACCAATATCACTC	exist
mdm-miR171j	94.6255	93.0434	89.7327	2375.21	2381.86	2387.66	92.4672	2381.57673333333	4.68683151916809	2.57498826416014e-142	8.98670904191889e-140	21	TTGAGCCGCGCCAATATCACT	exist
mdm-miR171k	100.449	100.003	93.9225	2501.63	2499.37	2500.41	98.1248333333333	2500.47	4.67143816823345	1.19119964306409e-141	3.11796506572024e-139	21	TTGAGCCGCGCCAATATCACT	exist
mdm-miR171l	100.449	100.003	93.9225	2501.63	2499.37	2500.41	98.1248333333333	2500.47	4.67143816823345	1.41943844097388e-142	7.43076023849827e-140	21	TTGAGCCGCGCCAATATCACT	exist
mdm-miR172d	23.7777	12.8209	16.7594	3.612	2.4117	2.4905	17.786	2.83806666666667	-2.64776	5.9313596500496e-06	2.91555565896804e-05	21	AGAATCTTGATGATGCTGCAT	exist
mdm-miR172e	23.7777	12.8209	16.7594	3.612	2.4117	2.4905	17.786	2.83806666666667	-2.64776	5.83520652893566e-06	2.90926725514078e-05	21	AGAATCTTGATGATGCTGCAT	exist
mdm-miR172f	23.7777	12.8209	16.7594	3.612	2.4117	2.4905	17.786	2.83806666666667	-2.64776	5.97886056537961e-06	2.92517150091236e-05	21	AGAATCTTGATGATGCTGCAT	exist
mdm-miR172g	23.7777	12.8209	16.7594	3.612	2.4117	2.4905	17.786	2.83806666666667	-2.64776	5.62955552089216e-06	2.82016489491583e-05	21	AGAATCTTGATGATGCTGCAT	exist
mdm-miR172h	23.7777	12.8209	16.7594	3.612	2.4117	2.4905	17.786	2.83806666666667	-2.64776	5.60520636856174e-06	2.82016489491583e-05	21	AGAATCTTGATGATGCTGCAT	exist
mdm-miR172p	23.7777	12.8209	16.7594	3.612	2.4117	2.4905	17.786	2.83806666666667	-2.64776	5.61815451412352e-06	2.82016489491583e-05	21	AGAATCTTGATGATGCTGCAT	exist
mdm-miR2118a	1518.86	1318.36	1622.52	4448.82	4005.13	3896.65	1486.58006666667	4116.86623333333	1.46954940449252	3.53026630668509e-37	8.80044957880783e-36	22	CTACCGATGCCACTAAGTCCCA	exist
mdm-miR2118b	1518.86	1318.36	1622.52	4448.82	4005.13	3896.65	1486.58006666667	4116.86623333333	1.46954940449252	4.10189690000954e-37	9.98764198676741e-36	22	CTACCGATGCCACTAAGTCCCA	exist
mdm-miR2118c	1518.86	1318.36	1622.52	4448.82	4005.13	3896.65	1486.58006666667	4116.86623333333	1.46954940449252	4.79417041028507e-37	1.14079464081102e-35	22	CTACCGATGCCACTAAGTCCCA	exist
mdm-miR319a	167.899	504.779	266.754	15594.9	19770.2	15573	313.144133333333	16979.4	5.76081470797124	1.56033819785011e-60	1.16691006653505e-58	21	TTGGACTGAAGGGAGCTCCCT	exist
mdm-miR319b-3p	167.899	504.779	266.754	15594.9	19770.2	15573	313.144133333333	16979.4	5.76081470797124	1.72912800937382e-61	1.3926130967803e-59	21	TTGGACTGAAGGGAGCTCCCT	exist
mdm-miR319b-5p	0.01	0.01	0.3492	1.204	1.3155	0.6792	0.123066666666667	1.06623333333333	3.11501123307317	0.00301411970577124	0.00904235911731372	20	GAGCTTTCTTCAGTCCACTC	exist
mdm-miR319c-3p	2.9116	16.4841	3.8407	1.204	0.877	0.2264	7.74546666666667	0.769133333333333	-3.33205	0.00281515336840796	0.00854337848325546	21	ATCCAACGAAGCAGGAGCTGA	exist
mdm-miR319e	0.01	0.01	0.01	5.418	6.7965	5.8865	0.01	6.03366666666667	9.23689118595598	2.2851906027753e-16	2.25716468028844e-15	20	GAGCTTTCTTCAGTCCACTC	exist
mdm-miR319f	0.01	0.01	0.01	5.418	6.7965	5.8865	0.01	6.03366666666667	9.23689118595598	2.18612184043279e-16	2.17987577803155e-15	20	GAGCTTTCTTCAGTCCACTC	exist
mdm-miR319g	0.01	0.01	0.01	6.6221	7.0158	6.3393	0.01	6.65906666666667	9.37918	2.15615778336213e-18	2.30356857059199e-17	20	GAGCTTTCTTCAGTCCACTC	exist
mdm-miR3627a	12.6167	20.1472	23.0442	788.025	930.248	901.543	18.6027	873.272	5.55284714860896	2.96258268910999e-118	4.43117725071166e-116	20	TCGCAGGAGAGATGGCACTA	exist
mdm-miR3627b	12.6167	20.1472	23.0442	788.025	930.248	901.543	18.6027	873.272	5.55284714860896	1.67604314110469e-118	3.50963433747323e-116	20	TCGCAGGAGAGATGGCACTA	exist
mdm-miR3627c	12.6167	20.1472	23.0442	788.025	930.248	901.543	18.6027	873.272	5.55284714860896	2.88333242588523e-118	4.43117725071166e-116	20	TCGCAGGAGAGATGGCACTA	exist
mdm-miR3627d	2.9116	10.9894	12.9187	64.7155	83.7508	68.827	8.9399	72.4311	3.01827868655324	6.93663256529478e-30	1.08397825311398e-28	21	TCCATCCTCCTGTGACATGAA	exist
mdm-miR390a	291.155	347.631	499.291	2436.01	2377.69	2289.86	379.359	2367.85343333333	2.64194411294687	1.2235883191314e-50	5.1243878805223e-49	21	AAGCTCAGGAGGGATAGCGCC	exist
mdm-miR390b	290.185	348.73	498.593	2433.91	2375.72	2287.82	379.169033333333	2365.81416666667	2.6414237057521	1.02004507115415e-50	4.54940504974735e-49	21	AAGCTCAGGAGGGATAGCGCC	exist
mdm-miR390c	291.155	347.631	499.291	2436.01	2377.69	2289.4	379.359	2367.7	2.64185214876161	9.08660292823747e-51	4.54940504974735e-49	21	AAGCTCAGGAGGGATAGCGCC	exist
mdm-miR390d	291.155	347.631	499.291	2436.01	2377.69	2289.4	379.359	2367.7	2.64185214876161	9.19078825346621e-51	4.54940504974735e-49	21	AAGCTCAGGAGGGATAGCGCC	exist
mdm-miR390e	290.185	348.73	498.593	2433.91	2375.72	2287.82	379.169033333333	2365.81416666667	2.6414237057521	1.03135153496856e-50	4.54940504974735e-49	21	AAGCTCAGGAGGGATAGCGCC	exist
mdm-miR390f	290.185	348.73	498.593	2433.91	2375.72	2287.82	379.169033333333	2365.81416666667	2.6414237057521	1.042843564412e-50	4.54940504974735e-49	21	AAGCTCAGGAGGGATAGCGCC	exist
mdm-miR391	470.216	483.899	387.212	99.9328	121.241	92.1467	447.109066666667	104.44	-2.09795	1.8509854821674e-08	1.21885647788004e-07	21	TACGCAGGAGAGATGACGCCG	exist
mdm-miR393a	106.757	127.477	101.604	316.053	310.887	263.988	111.945866666667	296.975666666667	1.40754346446919	7.72245406796242e-30	1.18903079546421e-28	22	TCCAAAGGGATCGCATTGATCT	exist
mdm-miR393b	106.757	127.477	101.604	316.053	310.887	263.988	111.945866666667	296.975666666667	1.40754346446919	6.64409054217675e-30	1.05399436328167e-28	22	TCCAAAGGGATCGCATTGATCT	exist
mdm-miR393c	106.757	127.477	101.604	316.053	310.887	263.988	111.945866666667	296.975666666667	1.40754346446919	5.81782327337956e-30	9.37117071881292e-29	22	TCCAAAGGGATCGCATTGATCT	exist
mdm-miR395a	565.812	333.345	639.302	23.4782	30.2555	22.1876	512.819	25.3071	-4.34084	3.64041984581808e-34	6.35253263095255e-33	21	CTGAAGTGTTTGGGGGAACTC	exist
mdm-miR395b	538.152	314.296	604.037	22.2742	28.5016	20.3764	485.495166666667	23.7174	-4.35544	6.38682443583746e-34	1.09623035808554e-32	21	CTGAAGTGTTTGGGGGAACTC	exist
mdm-miR395c	565.812	333.345	639.302	23.4782	30.2555	22.1876	512.819	25.3071	-4.34084	3.33507084169246e-34	5.91833757839323e-33	21	CTGAAGTGTTTGGGGGAACTC	exist
mdm-miR395d-3p	570.179	337.008	641.746	24.3812	30.4748	23.0933	516.311	25.9831	-4.31259	1.00503839049247e-34	1.91322762699203e-33	21	CTGAAGTGTTTGGGGGAACTC	exist
mdm-miR395d-5p	149.945	220.52	340.426	24.6822	27.6246	20.3764	236.963633333333	24.2277333333333	-3.28993	7.87306265495372e-15	7.16791008672743e-14	21	GTTCCCTTGACCACTTCATTG	exist
mdm-miR395e	565.812	333.345	639.302	23.4782	30.2555	22.1876	512.819	25.3071	-4.34084	2.65657857919801e-34	4.79558236624193e-33	21	CTGAAGTGTTTGGGGGAACTC	exist
mdm-miR395f	565.812	333.345	639.302	23.4782	30.2555	22.1876	512.819	25.3071	-4.34084	2.18543601395394e-34	4.01430088878908e-33	21	CTGAAGTGTTTGGGGGAACTC	exist
mdm-miR395g-3p	570.179	337.008	641.746	24.3812	30.4748	23.0933	516.311	25.9831	-4.31259	8.18102458815667e-35	1.58620976737038e-33	21	CTGAAGTGTTTGGGGGAACTC	exist
mdm-miR395g-5p	149.945	220.52	340.426	24.6822	27.6246	20.3764	236.963633333333	24.2277333333333	-3.28993	7.69801194028101e-15	7.09795971237975e-14	21	GTTCCCTTGACCACTTCATTG	exist
mdm-miR395h	570.179	337.008	641.746	24.3812	30.4748	23.0933	516.311	25.9831	-4.31259	7.63404420345611e-35	1.53102707141006e-33	21	CTGAAGTGTTTGGGGGAACTC	exist
mdm-miR395i-3p	565.812	333.345	639.302	23.4782	30.2555	22.1876	512.819	25.3071	-4.34084	2.07288002511884e-34	3.87554533267755e-33	21	CTGAAGTGTTTGGGGGAACTC	exist
mdm-miR395i-5p	149.945	220.52	340.426	24.6822	27.6246	20.3764	236.963633333333	24.2277333333333	-3.28993	7.23797504065671e-15	6.76621416747105e-14	21	GTTCCCTTGACCACTTCATTG	exist
mdm-miR395j	149.945	220.52	340.426	24.6822	27.6246	20.3764	236.963633333333	24.2277333333333	-3.28993	6.47052460737579e-15	6.10327861614636e-14	21	GTTCCCTTGACCACTTCATTG	exist
mdm-miR395k	20.3809	28.5724	19.5526	4.214	5.7003	5.2073	22.8353	5.04053333333333	-2.17962	0.000102018849284487	0.000418877392944541	20	GTTTCCTCAAACACTTCATT	exist
mdm-miR395l	118.403	65.57	94.6209	10.8361	10.7429	6.7921	92.8646666666667	9.45703333333333	-3.29567	9.14690122966044e-16	8.78606017197659e-15	21	CTGAAGTGTTTGGGGGAACCC	exist
mdm-miR396a	104357	152423	128413	383288	375533	394748	128397.946466667	384523.048366667	1.58244794723367	3.2261232073681e-35	6.75550199622881e-34	21	TTCCACAGCTTTCTTGAACAG	exist
mdm-miR396b	17918.2	14571.9	13445.6	66534.2	68540.9	58367.1	15311.8966333333	64480.7206333333	2.07421487173699	8.53347530514402e-58	5.58409290280362e-56	21	TTCCACAGCTTTCTTGAACTG	exist
mdm-miR398a	82.494	48.3533	30.0273	241.404	284.139	217.348	53.6248666666667	247.630466666667	2.20721476366521	2.16293605145559e-23	2.83074255734251e-22	21	TGTGTTCTCAGGTCACCCCTT	exist
mdm-miR399e	1.941	0.3663	0.01	8.4281	9.8659	6.1129	0.772433333333333	8.13563333333333	3.39677233118661	2.19497919702532e-14	1.91511934940459e-13	21	TGCCAAAGGAGATTTGCTCGG	exist
mdm-miR399f	1.941	0.3663	0.01	8.4281	9.8659	6.1129	0.772433333333333	8.13563333333333	3.39677233118661	2.00750263952199e-14	1.76626492737775e-13	21	TGCCAAAGGAGATTTGCTCGG	exist
mdm-miR399g	1.941	0.3663	0.01	8.4281	9.8659	6.1129	0.772433333333333	8.13563333333333	3.39677233118661	1.88727830501592e-14	1.67455964860311e-13	21	TGCCAAAGGAGATTTGCTCGG	exist
mdm-miR399h	1.941	0.3663	0.01	8.4281	9.8659	6.1129	0.772433333333333	8.13563333333333	3.39677233118661	1.84960381667331e-14	1.65515828722816e-13	21	TGCCAAAGGAGATTTGCTCGG	exist
mdm-miR477b	3.3968	12.0883	5.9356	28.8962	31.1325	28.0742	7.14023333333333	29.3676333333333	2.04018388154361	6.90535242631425e-18	7.15832078252576e-17	22	ACTCTCCCTCAAGGGCTTCGAC	exist
mdm-miR482a-3p	1296.13	1391.62	2229	647.457	532.322	513.938	1638.91676666667	564.572333333333	-1.53751	0.00907707419758193	0.0245573557748534	22	TTCCCAAGCCCGCCCATTCCTA	exist
mdm-miR482a-5p	1878.44	6297.28	10417	1312.67	1307.13	1491.55	6197.58056666667	1370.45083333333	-2.17705	0.00323514945245628	0.00962273146795943	22	AGGAATGGGCTGTTTGGGAAGA	exist
mdm-miR482b	2428.72	1896.77	2315.24	6287.04	5265.56	5384.81	2213.58	5645.80226666667	1.35079910830892	4.80358246734683e-32	7.98309657668593e-31	22	TCTTTCCTATCCCTCCCATTCC	exist
mdm-miR7120a-5p	90.2581	102.934	54.4681	12.3411	12.9353	11.3202	82.5533666666667	12.1988666666667	-2.75858	5.29114012175558e-10	3.82056807412282e-09	21	TGTTATATTGTCAGATTGTCA	exist
mdm-miR7120b-5p	90.2581	102.934	54.4681	12.3411	12.9353	11.3202	82.5533666666667	12.1988666666667	-2.75858	5.04077682049444e-10	3.6650648132345e-09	21	TGTTATATTGTCAGATTGTCA	exist
mdm-miR7125	333.858	532.619	285.608	44.5484	66.8691	48.9034	384.028366666667	53.4403	-2.84521	2.61830960186568e-11	2.00100011179078e-10	21	CGAACTTATTGCAACTAGCTT	exist
mdm-miR7126-3p	509.522	647.275	599.149	3791.73	3237.78	3541.87	585.315	3523.79453333333	2.58984440252577	8.14545439314806e-63	7.10690895802168e-61	22	TTGCGTTCCACTGATTCTTTCG	exist
mdm-miR7126-5p	2.9116	5.4947	4.1899	47.8594	49.9874	50.2618	4.19873333333333	49.3695333333333	3.55559493915855	2.3572069094448e-50	9.49229090072581e-49	21	AAAGTATCAAGGAGCGCAAAG	exist
mdm-miR827	462.937	923.108	758.713	2114.54	2160.86	2243.9	714.919166666667	2173.09936666667	1.60390210848915	3.4054583241445e-22	4.19472337103446e-21	21	TTAGATGACCATCAACGAACA	exist
mdm-miR858	92.1992	83.153	83.0988	252.842	291.812	252.667	86.1503333333333	265.774033333333	1.62527187358596	1.15864558146066e-36	2.63717809519416e-35	21	TTCGTTGTCTGTTCGACCTGA	exist
miR10991-z	5.8231	8.4252	18.5052	1.806	1.0962	1.132	10.9178333333333	1.34473333333333	-3.02129	0.000142452670968457	0.000578092815906879	24	CCGAGCCATTGAAATCTGATCCAA	known
miR10996-z	4.8526	3.6631	3.4915	10.8361	7.0158	7.0185	4.0024	8.29013333333333	1.05052994787149	2.90025199941746e-07	1.71557279287575e-06	22	TCACCATTGCATCTCATGTTTT	known
miR11009-z	2.4263	4.0294	3.4915	0.602	0.4385	0.6792	3.31573333333333	0.573233333333333	-2.53213	0.0319320404469887	0.0741304797073107	22	TAATGCACAACAATATGAGGGT	known
miR11607-z	4.8526	4.0294	9.7763	29.7993	40.9985	31.6966	6.21943333333333	34.1648	2.45765563709022	1.46486548927711e-24	2.07258671253127e-23	21	TCACTCGGTTGTCTGACAGGC	known
miR1511-y	7.2789	5.861	3.8407	45.7524	46.4795	47.7714	5.6602	46.6677666666667	3.04350149142629	4.52083995803265e-42	1.18332985901505e-40	21	ACCTAGCTCTGATACCATAAT	known
miR1511-z	276.598	239.569	259.771	965.917	900.212	863.733	258.645633333333	909.954	1.81481709812607	2.88568605112786e-48	1.04183217087271e-46	23	ACCTAGCTCTGATACCATGAATT	known
miR156-x	3102.74	2311.43	2190.94	806.988	824.792	727.664	2535.04073333333	786.481	-1.68852	0.000153590255030094	0.000616126425350606	21	ATGACAGAAGATAGAGAGTAC	known
miR156-y	792.913	1990.18	2509.72	231.471	220.12	268.516	1764.27	240.036	-2.87775	1.0678431048933e-08	7.16687006938003e-08	21	GCTCTCTATGCTTCTGTCATC	known
miR156-z	182.457	182.424	227.998	64.7155	53.0568	54.7899	197.626	57.5207333333333	-1.78062	4.24510732469823e-05	0.000186749049115926	22	CCTGACAGAAGATAGAGAGCAC	known
miR157-x	804.074	689.767	671.424	268.494	240.071	224.82	721.754866666667	244.462	-1.5619	0.000775873281950156	0.00261202355691901	22	ATGACAGAAGATAGAGAGTACT	known
miR157-y	675.48	1812.15	2283.47	197.759	190.961	241.8	1590.36646666667	210.173166666667	-2.91971	2.28871533370376e-08	1.4976780964924e-07	21	GCTCTCTATGCTTCTGTCATC	known
miR159-x	953.534	986.846	1256.61	3909.42	4193.24	4326.82	1065.66	4143.16046666667	1.95898136588584	1.96043897255863e-44	5.70161001185801e-43	21	AGCTGCTGAGCTATGGATCCC	known
miR162-x	62.1131	56.4122	77.1631	165.25	165.967	150.333	65.2294666666667	160.516666666667	1.29912736431214	9.40961666042147e-26	1.36831508936962e-24	21	GGAGGCAGCGGTTCATCGATC	known
miR162-z	2.4263	1.4653	2.0949	2.107	4.6041	6.1129	1.9955	4.27466666666667	1.09906164592212	0.000282946128014678	0.00108913454423297	23	TCGATAAACCTCTGCATCCAGTT	known
miR164-y	4.8526	6.2273	4.1899	0.301	0.01	0.9056	5.08993333333333	0.405533333333333	-3.64975	0.00038095537549373	0.00140940027611991	21	CACGTGCTCCCCTTCTCCAAC	known
miR165-y	18.4398	9.8904	14.3153	3.311	3.0694	2.264	14.2151666666667	2.88146666666667	-2.30256	0.000469712115026835	0.00168420748093526	20	TCGGACCAGGCTTATTCCCC	known
miR166-x	875.407	1425.69	2187.8	398.527	418.535	443.074	1496.29926666667	420.045366666667	-1.83278	0.00162320905569136	0.00514999964032987	21	GGAATGTTGTCTGGCTCGAGG	known
miR167-y	48.5259	64.1047	121.506	9.9331	14.47	15.6219	78.0454333333333	13.3416666666667	-2.54838	5.1124563365684e-06	2.59841834193549e-05	21	AGGTCATCTGGCAGCTTCAAT	known
miR168-x	13.5872	7.3263	10.4746	24.0802	27.1861	21.5084	10.4627	24.2582333333333	1.21321928548859	7.63460447319602e-14	6.49872429547661e-13	21	CTTGGTGCAGGTCGGGAACCG	known
miR169-y	0.01	0.01	0.6983	6.0201	3.0694	2.7169	0.239433333333333	3.93546666666667	4.03883880038554	1.24372561783866e-08	8.29414472533173e-08	22	CGGCAAGTTGCTCTTGGCTATC	known
miR169-z	7.2789	14.6525	2.4441	0.903	0.01	2.0376	8.12516666666667	0.983533333333333	-3.04635	0.0150526970605722	0.0392044124935798	19	TAGCCAAGGATGACTTTTT	known
miR171-z	19.8956	12.0883	16.7594	156.521	155.882	150.106	16.2477666666667	154.169766666667	3.24620654294443	1.97684555252792e-63	1.88159753954248e-61	21	CGATGTTGGTGAGGTTCAATC	known
miR319-x	0.01	0.01	0.01	2.107	0.6577	0.4528	0.01	1.0725	6.74483383749955	0.0019616212475806	0.00611255192326453	22	AGAGCTTTCCTCAGTCCACTCT	known
miR3627-x	29.1155	65.57	57.2613	552.641	609.276	627.593	50.6489333333333	596.503533333333	3.55792689231833	4.57746676735398e-51	2.52242510811559e-49	21	TTGTCGCAGGAGAGATGGTAC	known
miR3627-z	0.01	2.1979	1.3966	13.5451	17.7587	11.773	1.2015	14.3589333333333	3.57904002762322	7.24265661230504e-24	9.84813178322516e-23	21	CTCGCAGGAGAGATGGCACTA	known
miR3630-y	0.4853	1.0989	0.6983	5.418	11.1814	10.641	0.760833333333333	9.08013333333333	3.57706112282151	7.72843750918139e-15	7.09795971237975e-14	20	TGGGAATCTGTCTGATGCGC	known
miR3699-z	74.7299	65.2037	49.2308	7.2241	7.4543	5.2073	63.0548	6.62856666666667	-3.24984	1.22841358938766e-15	1.16922638917171e-14	19	TTGACAGAAGATAGAGATT	known
miR390-x	1.4558	1.0989	2.0949	6.0201	6.5773	9.2826	1.54986666666667	7.29333333333333	2.23443422493444	1.41497986523945e-10	1.05820279921836e-09	22	CAAGCTCAGGAGGGATAGCGCC	known
miR390-y	17.4693	6.5936	17.8069	75.2506	79.1467	62.9405	13.9566	72.4459333333333	2.37595718204364	5.05486604257396e-28	7.45414753038724e-27	21	CGCTATCCATCCTGAGTTTCA	known
miR391-x	54.349	53.4817	31.0747	10.5351	18.1972	16.3011	46.3018	15.0111333333333	-1.62504	0.0314395902915926	0.0731494467451055	19	ACGCAGGAGAGATGATTTT	known
miR394-x	5.8231	4.0294	4.1899	0.602	1.0962	0.6792	4.6808	0.792466666666667	-2.56233	0.0108189919784228	0.0290448323113042	21	CTTGGCATTCTGTCCACCTCC	known
miR395-z	11.6462	8.7915	11.5221	1.806	0.877	1.5848	10.6532666666667	1.4226	-2.90469	1.40393993743389e-05	6.80520886339485e-05	21	AAGTGTTTGGGGGAACTCCTG	known
miR396-x	103.36	115.388	94.2717	500.868	427.086	454.847	104.34	460.933	2.14326490337214	5.92132846310674e-50	2.29615959291584e-48	22	TTCCACAGCTTTCTTGAACATT	known
miR396-y	492.538	641.414	878.123	115.585	131.984	103.693	670.691566666667	117.087533333333	-2.51806	2.86887004972032e-11	2.17659923337477e-10	21	GTTCAATAAAGCTGTGGGAAG	known
miR396-z	193.133	180.958	195.177	522.239	514.563	486.091	189.756266666667	507.631133333333	1.41963302210475	9.48706120896313e-37	2.20732290795209e-35	23	TTCCACAGCTTTCTTGAACAGTT	known
miR397-x	248.452	228.213	227.998	80.6687	86.601	81.0528	234.887733333333	82.7741666666667	-1.50472	0.00394481087983167	0.0116017331213027	21	TCATTGAGTGCAGCGTTGATG	known
miR403-z	18.9251	32.9681	5.2373	3.311	3.5079	4.5281	19.0435	3.78233333333333	-2.33195	0.00994575900076606	0.0268381692623765	22	CTTAGATTCACGCACAAACTCG	known
miR4414-x	4.8526	47.2543	7.3322	1.806	0.877	1.5848	19.8130333333333	1.4226	-3.79985	0.000157430859942694	0.000629122558625959	21	AGCTGCTGACTCGTTGGTTCA	known
miR5248-z	0.01	0.01	0.3492	1.806	2.1924	2.264	0.123066666666667	2.08746666666667	4.08424120298103	3.71896878830729e-06	1.92760411948403e-05	21	CTTTTCAGTTGGCATGCCTTC	known
miR530-z	32.0271	20.8798	29.6781	2.107	6.5773	3.8489	27.5283333333333	4.17773333333333	-2.72012	8.82636805951162e-07	5.07758646060916e-06	21	TGCATTTGCACCTGCACCTCT	known
miR5368-z	6.3084	2.9305	6.6339	1.204	0.6577	1.3584	5.29093333333333	1.07336666666667	-2.30138	0.0305610801077688	0.0712638104072025	18	AGGGACAGTCTCAGGTAC	known
miR7123-z	152.371	149.822	178.418	28.5952	26.5284	27.1685	160.204	27.4307	-2.54604	8.35094247205602e-14	7.05115868406665e-13	21	AAGAGTGGGATTTGTAAAAGG	known
miR7125-y	6.7936	6.9599	1.7458	0.301	1.0962	0.4528	5.16643333333333	0.616666666666667	-3.06661	0.00789154162243392	0.0215729610409617	23	CGAACTTATTGCAACTAGCTTTT	known
miR7126-x	0.9705	0.3663	0.01	2.408	5.0426	2.4905	0.448933333333333	3.3137	2.88386987105681	3.52111054270742e-06	1.85256419005762e-05	23	AAAGTATCAAGGAGCGCAAAGTT	known
miR7126-y	4.3673	2.5642	4.8882	24.9832	18.1972	31.6966	3.9399	24.959	2.66332921505599	2.25876332046442e-22	2.88405511771494e-21	23	CTTGCGTTCCACTGATTCTTTCG	known
miR827-y	3.8821	4.7621	3.8407	21.0702	16.4432	21.7348	4.16163333333333	19.7494	2.24658705884202	9.31002433186951e-22	1.12041327304223e-20	23	TTAGATGACCATCAACGAACATT	known
miR827-z	9.7052	15.7514	22.695	29.4982	40.9985	32.3759	16.0505333333333	34.2908666666667	1.09520313080625	1.98675473488688e-11	1.55233746822878e-10	22	TTAGATGACCATCAACGAACTT	known
miR858-x	378.502	356.056	527.922	136.053	145.139	132.899	420.826466666667	138.030533333333	-1.60824	0.00136820553800851	0.004394206129739	21	TTCGTTGTCTGTTCGACCTTG	known
miR9560-x	1.4558	0.01	0.01	5.719	6.358	5.4337	0.491933333333333	5.8369	3.56866763133079	2.14124355708463e-12	1.69839545777849e-11	23	ACAGGCGGGGGAACAAATATGAA	known
miR9726-z	35.4239	36.6313	19.2035	4.816	8.5505	7.0185	30.4195666666667	6.795	-2.16245	0.000459655737533115	0.001659515714473	19	TGCAGGCATTATTTTTTTC	known
novel-m0006-3p	34.4534	30.404	26.1866	1820.76	2055.4	1619.47	30.348	1831.87996666667	5.91557972135274	7.54750160516017e-160	7.9022341806027e-157	21	CGGCAAGTTGCTCTTGGCTAC	novel
novel-m0008-5p	43.188	3.2968	9.7763	1108.59	845.62	824.339	18.7537	926.183933333333	5.6260515661313	6.39349685309835e-23	8.26418667307897e-22	24	ACAGGCGGGGGATCAAATATGAAT	novel
novel-m0009-5p	100.934	22.3451	15.0136	1048.69	835.097	788.793	46.0975	890.861066666667	4.27244003886153	4.12024653827195e-20	4.79322013952304e-19	24	ACAGGCGGGGGAACAAATATGAAT	novel
novel-m0010-3p	301.831	834.827	1172.46	94.8158	82.8739	84.6753	769.706133333333	87.455	-3.13769	3.24975659702166e-09	2.25330805104747e-08	21	GCTCTCTATTCTTCTGTCAAC	novel
novel-m0011-5p	20.3809	38.8291	49.5799	521.035	581.433	552.201	36.2633	551.556233333333	3.92692585876788	1.88225222782156e-59	1.31381205501945e-57	21	TTGTCGCATGAGAGATGGTAC	novel
novel-m0012-5p	41.247	57.5111	48.5325	470.467	473.127	417.49	49.0968666666667	453.695	3.20801830980663	3.08895829574713e-74	3.23413933564725e-72	21	TTTGGTACCGTTTCGGGAAGC	novel
novel-m0013-5p	434.792	509.541	613.464	156.22	173.641	139.465	519.265766666667	156.442	-1.73085	0.000105531458688892	0.000431607176747146	21	AGTGGAAGGGTAGGAAAGAAG	novel
novel-m0014-5p	830.763	607.346	736.018	131.237	113.349	112.07	724.709066666667	118.885366666667	-2.60783	1.78286290053601e-17	1.83005633025608e-16	21	TTTCTTGACCTTGCAAGCCCG	novel
novel-m0017-3p	209.632	371.807	210.54	91.5048	82.2161	64.5253	263.993	79.4154	-1.73301	0.00276943049515128	0.00845362603038889	24	AGGACAATGTTCTCTTATCAGACT	novel
novel-m0021-5p	261.555	215.392	453.552	91.2038	101.071	89.8826	310.166	94.0524666666667	-1.7215	0.00366067532508769	0.0107964142686389	21	TGTGCACCAGAGAAGTTGAAG	novel
novel-m0022-3p	69.392	62.6395	43.6443	227.558	205.212	180.444	58.5586	204.405	1.80347469594464	5.13181814335748e-31	8.39533374389888e-30	24	AGGTGGGGAGCATGCACCATGAGC	novel
novel-m0029-5p	253.79	261.547	256.279	48.4614	44.5063	47.0922	257.206	46.6866333333333	-2.46184	4.18116615155196e-14	3.6179181493181e-13	21	GAAATGTTGTCTGGTTCGAGA	novel
novel-m0035-3p	21.8366	17.9493	10.4746	94.5148	81.9969	75.1663	16.7535	83.8926666666667	2.32408218272376	3.96514195514441e-32	6.69597359199386e-31	24	AGTGATTGTCATGAGTGATGCTCA	novel
novel-m0037-3p	0.01	0.01	0.6983	169.464	209.158	209.198	0.239433333333333	195.940033333333	9.67657246068249	1.84128435126027e-117	2.40978089471188e-115	20	TGTGAATGATGCGGGAGATA	novel
novel-m0038-3p	0.01	0.01	0.6983	158.628	199.73	197.651	0.239433333333333	185.336633333333	9.59630834013554	2.87725933051277e-114	3.34721168782985e-112	20	TGTGAATGATGCGGGAGATA	novel
novel-m0039-5p	81.0382	86.8161	79.2581	35.8193	31.3518	25.3573	82.3708	30.8428	-1.4172	0.0305461230656522	0.0712638104072025	24	AGGGCACCTCTCACATAAGAATGA	novel
novel-m0046-5p	65.9952	78.3909	61.4512	30.7023	22.3628	20.6028	68.6124333333333	24.5559666666667	-1.4824	0.0244145664780854	0.0587633358679434	24	ACGAGTCGTTCCAGAGGGTGAGGC	novel
novel-m0049-5p	144.122	127.843	106.841	31.0033	26.7477	21.0556	126.268766666667	26.2688666666667	-2.26507	1.45802770450423e-08	9.66174054820206e-08	24	GAAATTTGATCCAACGGCTAAAGT	novel
novel-m0055-3p	69.8773	102.934	56.9122	18.9632	13.8123	15.6219	76.5744666666667	16.1324666666667	-2.2469	4.19600781399942e-06	2.16414787254059e-05	24	ACAAAGATCTAACGGTTAAAACGC	novel
novel-m0060-5p	72.3036	43.2249	113.475	15.6521	17.101	15.8483	76.3345666666667	16.2004666666667	-2.2363	6.35854560341584e-05	0.000272844149458049	21	TTCCCCCGAATACTTCATTAG	novel
novel-m0063-3p	1.4558	1.0989	3.8407	34.9163	41.6562	36.2247	2.1318	37.5990666666667	4.14055285026384	1.10975710730993e-44	3.31975911815284e-43	21	CGCTATCCATCTTGGGCTTCA	novel
novel-m0066-3p	22.3219	41.027	55.5156	10.8361	13.8123	12.4523	39.6215	12.3669	-1.6798	0.0259012360315639	0.0617735629272149	21	AGGGTGGTTACCAATGGGATG	novel
novel-m0068-3p	4.8526	2.5642	3.8407	43.0434	36.8328	39.168	3.7525	39.6814	3.40253894940699	2.55905833947058e-43	6.87008738827103e-42	24	CTTTTTCAGAAGTTGGTGGGCATC	novel
novel-m0074-3p	15.5283	10.2568	10.1255	96.0198	93.836	70.1854	11.9702	86.6804	2.85625855372414	9.14703233675223e-44	2.52024812015252e-42	23	ACTGTCCTGACTGTCTTCATTTT	novel
novel-m0075-3p	15.5283	10.2568	10.1255	96.0198	93.836	70.1854	11.9702	86.6804	2.85625855372414	6.9446598824732e-44	1.96515105322958e-42	23	ACTGTCCTGACTGTCTTCATTTT	novel
novel-m0078-3p	45.6143	57.8774	41.5494	13.5451	4.8233	8.6034	48.3470333333333	8.9906	-2.42694	5.90605291422894e-06	2.91555565896804e-05	21	TCCTTGGGATGCAGATTACCT	novel
novel-m0079-3p	45.6143	57.8774	41.5494	13.5451	4.8233	8.6034	48.3470333333333	8.9906	-2.42694	5.87921652906898e-06	2.91555565896804e-05	21	TCCTTGGGATGCAGATTACCT	novel
novel-m0088-3p	23.7777	37.7302	20.251	4.816	7.4543	9.509	27.2529666666667	7.25976666666667	-1.90842	0.00630147803841476	0.0175469348569688	24	ACATAGATCATGAACTCAATGTCT	novel
novel-m0089-3p	23.7777	37.7302	20.251	4.816	7.4543	9.509	27.2529666666667	7.25976666666667	-1.90842	0.00626138329745021	0.017481782166481	24	ACATAGATCATGAACTCAATGTCT	novel
novel-m0097-3p	20.3809	38.0965	18.8543	3.913	6.5773	3.3961	25.7772333333333	4.6288	-2.47739	5.57788030879353e-05	0.000241323995177968	24	ATCAACTGTCACAACATATGATCT	novel
novel-m0101-3p	1.4558	5.861	6.2848	33.1103	26.5284	22.8669	4.53386666666667	27.5018666666667	2.60071567410494	5.824249728142e-24	8.02367034916405e-23	21	GTTGCCATCTCTCCTGTGACC	novel
novel-m0103-5p	17.9546	24.9093	21.2984	3.311	6.5773	5.6601	21.3874333333333	5.1828	-2.04496	0.000981433540623694	0.00320112435212775	24	AATCAACTGTAATCGGCCATACGT	novel
novel-m0109-3p	20.3809	30.404	18.5052	4.214	4.3849	2.7169	23.0967	3.77193333333333	-2.61431	1.57771273163807e-06	8.64850905772281e-06	24	AGGCACAAATCTCGAAATTCAAAC	novel
novel-m0116-5p	24.2629	20.1472	20.6001	7.2241	5.2618	5.2073	21.6700666666667	5.89773333333333	-1.87747	0.00140157130723382	0.00447391816668845	24	AGAAGTGAGACAGTCGGACGATTC	novel
novel-m0117-3p	19.4104	23.0777	21.9967	1.505	2.8502	4.0753	21.4949333333333	2.81016666666667	-2.93527	4.19253729778979e-08	2.6603554853248e-07	24	AGTGGACAACTAGATTTTTGGAGT	novel
novel-m0120-3p	31.0566	35.5323	26.5357	4.515	3.7271	4.5281	31.0415333333333	4.25673333333333	-2.86638	2.55374795923157e-10	1.89629369738685e-09	24	AGTGTAGAATGAAATTTTTGGAGT	novel
novel-m0121-3p	31.0566	35.5323	26.5357	4.515	3.7271	4.5281	31.0415333333333	4.25673333333333	-2.86638	2.86594423471833e-10	2.11312930545781e-09	24	AGTGTAGAATGAAATTTTTGGAGT	novel
novel-m0124-3p	15.043	27.1071	16.0611	4.816	5.7003	6.5657	19.4037333333333	5.694	-1.76882	0.0178287547301299	0.0453075393263253	24	ACCCGAGATTGGATGTAAGCAAGA	novel
novel-m0134-3p	32.9976	26.7408	25.1391	12.0401	7.8927	8.6034	28.2925	9.51206666666667	-1.57259	0.0225707306137621	0.0548295938575612	24	AAAACTTGTCCCGTGGAACAATGC	novel
novel-m0150-3p	17.9546	21.2461	13.2679	5.418	1.5347	3.1697	17.4895333333333	3.37413333333333	-2.3739	0.000324294157355597	0.00122135245593996	24	GTTTTTGAATGGAAGACTCATGTG	novel
novel-m0154-3p	0.4853	1.0989	0.3492	10.8361	11.4006	14.9427	0.644466666666667	12.3931333333333	4.26529143639874	8.17699602748387e-24	1.0976044667661e-22	21	AGAGATGGTACAAGTGATGGT	novel
novel-m0155-3p	0.4853	1.0989	0.3492	10.8361	11.4006	14.9427	0.644466666666667	12.3931333333333	4.26529143639874	8.53163128786598e-24	1.13071113397414e-22	21	AGAGATGGTACAAGTGATGGT	novel
novel-m0157-5p	1.941	1.8316	1.3966	25.5852	28.0631	24.2253	1.72306666666667	25.9578666666667	3.91312139444598	1.67591094386849e-38	4.2797042883666e-37	24	AGAATTCCGAGAATGAGCTTGTGC	novel
novel-m0158-5p	9.7052	18.3156	14.6645	2.408	3.0694	2.9433	14.2284333333333	2.8069	-2.34173	0.000373364000045403	0.00138621314910474	24	AACCAATCACGGCTGGACACGTGT	novel
novel-m0159-5p	13.102	24.9093	18.8543	5.117	7.4543	5.4337	18.9552	6.00166666666667	-1.65916	0.0355426699992063	0.0812514748671812	24	AACCAATCACGGCTGGACACGTGT	novel
novel-m0160-5p	9.7052	18.3156	14.6645	2.408	3.0694	2.9433	14.2284333333333	2.8069	-2.34173	0.000372632589067507	0.00138621314910474	24	AACCAATCACGGCTGGACACGTGT	novel
novel-m0161-5p	12.6167	16.8504	10.4746	5.719	2.4117	3.3961	13.3139	3.84226666666667	-1.7929	0.0279017862617563	0.0655003816503561	24	AGGCTATTTTCGGCCCTCTGGCCC	novel
novel-m0167-3p	13.5872	15.0188	14.6645	5.117	5.0426	2.0376	14.4235	4.06573333333333	-1.82683	0.0127440902741785	0.0336946023158204	24	ATGAGACACGTCAACATTTGCTGA	novel
novel-m0168-3p	11.161	15.7514	12.9187	3.913	3.5079	4.3017	13.2770333333333	3.90753333333333	-1.7646	0.0197604967188275	0.0496144845674159	24	AGAGATGAGACTCATATGTGTTGG	novel
novel-m0170-5p	17.9546	29.6713	27.234	10.2341	8.112	4.9809	24.9533	7.77566666666667	-1.68219	0.0172272022904237	0.0439923921904234	24	GCCGATGTGTGGATCTCCACGTGT	novel
novel-m0173-3p	16.0135	15.7514	12.2204	3.612	2.4117	2.0376	14.6617666666667	2.6871	-2.44794	4.38670707887516e-05	0.000192170808015996	24	ATTGTGATCCCGTGAATTCAGACC	novel
novel-m0175-3p	10.1904	18.3156	13.617	3.01	2.6309	2.0376	14.041	2.5595	-2.45571	0.000151813501210333	0.000613104026532904	24	AATGCGTGATTTGCTTGAGATACT	novel
novel-m0183-3p	4.8526	28.9387	4.539	2.107	3.0694	2.4905	12.7767666666667	2.55563333333333	-2.32177	0.034038338282572	0.0784981061274292	24	AGAGAATAACGCTATCTGTAGGCC	novel
novel-m0198-5p	8.2494	20.1472	14.6645	4.214	2.4117	3.6225	14.3537	3.41606666666667	-2.07101	0.00661989947288784	0.018287690628268	24	GCTGTCATACTGTCAATTTGGACC	novel
novel-m0200-3p	0.4853	3.2968	0.6983	7.8261	8.3312	10.1882	1.49346666666667	8.78183333333333	2.55585711656209	1.7560743543977e-12	1.41197096994018e-11	21	CGAGGGCTTGAGGGTCAGTAA	novel
novel-m0201-5p	2.9116	0.7326	0.6983	14.4481	19.9511	14.7163	1.4475	16.3718333333333	3.49958063188206	1.90002672793011e-25	2.7251068275929e-24	21	TAACTTGGCTATTGTAGAACC	novel
novel-m0204-3p	0.01	0.3663	0.6983	9.0301	12.0584	7.2449	0.3582	9.44446666666667	4.72063208683145	5.93735659355089e-20	6.83122236642613e-19	21	GCGTATGAGGAGTCAAGCATA	novel
novel-m0211-3p	7.7641	21.2461	8.0306	2.107	2.6309	1.8112	12.3469333333333	2.18303333333333	-2.49975	0.00188177872298841	0.00588126066557869	24	AGAATTGACGTTAAACTGTAAGGT	novel
novel-m0213-5p	19.8956	11.3557	8.3797	3.612	1.7539	1.8112	13.2103333333333	2.39236666666667	-2.46516	0.000966830692408473	0.00316794814567568	24	AATGACGTGACATAATTTTGGCCC	novel
novel-m0214-5p	11.161	14.2862	13.9662	5.418	3.2886	0.6792	13.1378	3.1286	-2.07013	0.0127220437183352	0.0336946023158204	24	AGACTTTGGAACAACGTAAAGTGT	novel
novel-m0219-3p	11.6462	16.8504	11.5221	0.602	0.2192	1.3584	13.3395666666667	0.726533333333333	-4.19854	2.51299916901882e-09	1.75407341997514e-08	24	AAACACTGTATCTGAAAAGAAAAG	novel
novel-m0220-3p	11.6462	16.8504	11.5221	0.602	0.2192	1.3584	13.3395666666667	0.726533333333333	-4.19854	2.38419776395065e-09	1.67533896567539e-08	24	AAACACTGTATCTGAAAAGAAAAG	novel
novel-m0221-3p	10.1904	24.9093	9.4272	2.408	2.8502	1.8112	14.8423	2.35646666666667	-2.65502	0.00040879671252183	0.00150706276283928	24	AAATTGACAGTATGACAGCATAAC	novel
novel-m0222-5p	14.0725	13.9199	8.7289	1.204	2.4117	1.132	12.2404333333333	1.58256666666667	-2.95132	1.70268135113969e-05	8.1032153392875e-05	24	AATCAGAACCGTTCATATTATGAA	novel
novel-m0223-3p	17.9546	24.9093	13.617	2.408	0.6577	2.7169	18.8269666666667	1.92753333333333	-3.28797	1.46299706867545e-07	8.90556936571626e-07	24	AAGATAACAGAGAATTCATGAAGA	novel
novel-m0224-3p	17.9546	24.9093	13.617	2.408	0.6577	2.7169	18.8269666666667	1.92753333333333	-3.28797	1.45913870765123e-07	8.90556936571626e-07	24	AAGATAACAGAGAATTCATGAAGA	novel
novel-m0229-5p	12.6167	11.722	6.9831	3.01	3.0694	2.9433	10.4406	3.00756666666667	-1.79554	0.0367274292947585	0.0835948227643741	24	AAGTGGCCTACCAGCTGTTGATGC	novel
novel-m0232-3p	17.4693	16.4841	10.8238	3.612	3.9464	2.9433	14.9257333333333	3.50056666666667	-2.09214	0.0013651443596237	0.004394206129739	24	AATATGTGATTGACTTGAGATACC	novel
novel-m0233-5p	2.9116	3.6631	2.0949	7.2241	5.7003	7.6978	2.88986666666667	6.87406666666667	1.25016091258198	2.02379726582552e-07	1.21776766512604e-06	24	AACGGGTTGTGTCGTGTAACATCC	novel
novel-m0242-3p	7.2789	13.5536	7.3322	2.107	3.5079	1.3584	9.38823333333333	2.32443333333333	-2.01397	0.0242282035268258	0.0585841318535488	24	AACGGATGGAATGCGCTGTTCCAC	novel
novel-m0249-5p	10.6757	6.9599	12.9187	0.903	0.6577	3.3961	10.1847666666667	1.65226666666667	-2.62389	0.00297928835363558	0.00898938013330388	24	ATCCCGTGATCGTGTCTGTTCATC	novel
novel-m0250-5p	10.6757	6.9599	12.9187	0.903	0.6577	3.3961	10.1847666666667	1.65226666666667	-2.62389	0.00301011698503415	0.00904235911731372	24	ATCCCGTGATCGTGTCTGTTCATC	novel
novel-m0256-5p	7.2789	6.9599	11.5221	3.311	2.1924	2.0376	8.58696666666667	2.51366666666667	-1.77236	0.0470552960570459	0.104158340320776	24	ATTCACCAGTATCAAGAATCGAAC	novel
novel-m0258-3p	6.3084	5.1284	2.4441	16.8561	13.8123	11.3202	4.62696666666667	13.9962	1.59689657469178	5.83245167548514e-13	4.84648960653408e-12	24	AGGCCTGAATTATGCCTTGGAACC	novel
novel-m0259-5p	9.7052	7.6926	8.3797	3.612	2.6309	1.132	8.5925	2.4583	-1.80542	0.0420359944057019	0.0946012216545023	24	AACGAGTCGTGTCGTGTAACACCT	novel
novel-m0262-5p	9.7052	12.4546	10.8238	0.301	0.6577	0.9056	10.9945333333333	0.621433333333333	-4.14504	1.84090164154715e-09	1.30231352614856e-08	24	AGGGTCATATATGTCTTTGGAGTT	novel
novel-m0266-5p	0.01	1.4653	0.6983	3.913	9.2082	7.0185	0.724533333333333	6.71323333333333	3.21188381740383	1.27305979825246e-10	9.58916265302395e-10	24	AACGGTCCGTGTTCGTTGATCCCT	novel
novel-m0272-5p	4.8526	1.8316	1.7458	7.8261	5.4811	6.5657	2.81	6.6243	1.23719788036079	1.61700795300332e-06	8.81774649372121e-06	24	AGCCCATGCAGGAGCTCTTTGGCC	novel
novel-m0280-5p	10.1904	12.0883	10.4746	4.816	1.7539	1.3584	10.9177666666667	2.64276666666667	-2.04656	0.0129921336350186	0.0342638889568375	24	ACGAGTCGTTCCGGGGTAGTAAGA	novel
novel-m0283-3p	13.5872	11.722	9.7763	1.806	2.6309	2.0376	11.6951666666667	2.15816666666667	-2.43803	0.000315433313219112	0.00119226959906285	24	ATTGACGTGACTTAACCTTGACCA	novel
novel-m0285-3p	10.1904	12.4546	11.1729	2.408	1.0962	1.3584	11.2726333333333	1.62086666666667	-2.79799	1.70193567276312e-05	8.1032153392875e-05	24	AACCGTTGGATAAAATTTGAATGA	novel
novel-m0289-5p	0.4853	0.7326	0.01	9.3311	7.4543	6.7921	0.4093	7.85916666666667	4.26314577499175	4.61320652587187e-18	4.83002723258785e-17	21	CATTTGGCATCTCTTTTTCGT	novel
novel-m0294-3p	22.3219	31.8692	16.4103	5.719	5.0426	5.2073	23.5338	5.32296666666667	-2.14443	0.000361029837235363	0.00134999371280509	24	AGATATCGGGTATGACATGAAAAC	novel
novel-m0298-5p	7.7641	9.8904	8.7289	1.505	1.9732	1.3584	8.79446666666667	1.6122	-2.44757	0.000736661334031953	0.00252053730957992	24	AACGCAACGTCTGAATCCAAATGT	novel
novel-m0316-5p	7.2789	10.6231	10.4746	0.301	2.6309	2.0376	9.45886666666667	1.6565	-2.51353	0.00281286937246943	0.00854337848325546	24	GATGACGAGAATACAGATGATACA	novel
novel-m0318-3p	1.4558	2.9305	1.0475	5.418	4.8233	6.5657	1.81126666666667	5.60233333333333	1.62902885986696	2.95506384741767e-07	1.73817519564399e-06	24	AAGGATATACTCCCGGTGACACCC	novel
novel-m0320-3p	24.7482	16.1178	19.5526	9.0301	5.2618	6.3393	20.1395333333333	6.87706666666667	-1.55017	0.0485454850633003	0.106779669876629	24	ATCCAGACCATTGAAATTTGATCA	novel
novel-m0321-5p	2.4263	3.2968	3.1424	10.2341	8.112	7.2449	2.95516666666667	8.53033333333333	1.5293626193526	4.64399635618361e-10	3.40018474470227e-09	25	TCCCATGATGATTTGGAATCTGAAG	novel
novel-m0326-3p	9.2199	4.7621	19.2035	2.709	2.8502	2.264	11.0618333333333	2.60773333333333	-2.08472	0.0273150713735643	0.0645572905826678	18	ACGGATATGGTAGAGGGG	novel
novel-m0327-3p	12.1315	10.9894	9.7763	4.816	3.0694	2.0376	10.9657333333333	3.30766666666667	-1.72912	0.0429016104940545	0.0957118403535088	24	AGAGAGACAATACAAATGATGGTA	novel
novel-m0329-5p	3.8821	6.2273	2.4441	13.2441	6.1388	7.2449	4.1845	8.87593333333333	1.08484358409004	7.66795973142166e-06	3.73411806455743e-05	24	ATTAGGGGGGTCAGTAAGAATAGC	novel
novel-m0332-3p	5.3378	11.722	7.6814	0.01	1.3155	1.8112	8.24706666666667	1.04556666666667	-2.9796	0.00174580544038666	0.00548906395220672	24	AGGGTAATTCGACATTCTGGATCC	novel
novel-m0337-5p	8.2494	8.4252	6.9831	1.505	0.877	0.4528	7.8859	0.944933333333333	-3.06099	6.67816508602239e-05	0.000283078495751637	24	AAAATTAACGTCGGTTTAAAGCGA	novel
novel-m0338-3p	8.2494	8.4252	6.9831	1.505	0.877	0.4528	7.8859	0.944933333333333	-3.06099	6.54272257580925e-05	0.00027960124640295	24	AAAATTAACGTCGGTTTAAAGCGA	novel
novel-m0343-3p	9.2199	11.3557	6.6339	1.806	1.3155	2.7169	9.06983333333333	1.94613333333333	-2.22047	0.00887705665444267	0.0240784412362733	24	ACGAGAATTGATGTTAAACTGTGA	novel
novel-m0344-3p	14.5578	8.0589	9.4272	0.903	3.2886	3.1697	10.6813	2.45376666666667	-2.12202	0.0164068607659395	0.0425197604503432	24	AGTATTGGTGTCGTTAGAGTGGGG	novel
novel-m0348-3p	4.3673	11.722	4.1899	1.204	1.0962	1.3584	6.75973333333333	1.21953333333333	-2.47064	0.016661853531272	0.0428383567898504	24	AAAACATGTTGACGTGACTTAACC	novel
novel-m0352-3p	7.7641	6.5936	5.5865	1.806	0.877	1.8112	6.64806666666667	1.49806666666667	-2.14983	0.0175435922804947	0.0446913409189245	24	ATTTCTGGTCGCACGATGTACGAT	novel
novel-m0356-3p	4.8526	9.1578	4.8882	1.204	1.9732	1.132	6.29953333333333	1.4364	-2.13279	0.0304468669496765	0.0712638104072025	24	AAAGAGATGGTACAACTAGGTAGT	novel
novel-m0359-5p	6.7936	5.4947	9.4272	1.204	1.3155	1.5848	7.2385	1.3681	-2.40352	0.0043691663950417	0.0127423877872108	24	ACGCATTGTTTCACGGGACGAATT	novel
novel-m0365-3p	7.2789	6.2273	7.3322	1.505	0.6577	1.3584	6.94613333333333	1.1737	-2.56515	0.00187462452759708	0.00587644275567108	21	CACGTGCTCCCCCTCTCCAAC	novel
novel-m0366-3p	12.6167	15.3851	8.7289	1.806	3.2886	1.5848	12.2435666666667	2.22646666666667	-2.4592	0.000466003082783394	0.0016766502669217	24	ACGGAGTTAGACAAAATGATCATT	novel
novel-m0369-3p	3.3968	9.5241	6.6339	1.806	0.877	0.6792	6.51826666666667	1.12073333333333	-2.54005	0.00838841113572042	0.0228715272372377	24	AGTGTAGAATGATATTTTTAGAGT	novel
novel-m0383-5p	0.4853	0.7326	1.3966	3.311	4.6041	4.9809	0.8715	4.29866666666667	2.30231667368113	1.77940936765094e-07	1.07690266354366e-06	21	AATAGACATGAAGGAAACTTA	novel
novel-m0394-3p	9.2199	9.8904	7.3322	1.204	0.2192	0.4528	8.81416666666667	0.625333333333333	-3.81713	7.86946108303865e-07	4.55211367621075e-06	24	ATGGGAATCCGTGAATTGTGTTCA	novel
novel-m0400-3p	9.7052	8.4252	5.9356	0.903	1.5347	1.132	8.022	1.1899	-2.75312	0.000349314974151791	0.00131087017181694	24	AGGTAGAGACCAATTTAAAATGAC	novel
novel-m0406-3p	1.941	1.0989	0.01	4.816	4.8233	2.9433	1.01663333333333	4.1942	2.04459621813878	2.67677715582504e-06	1.42263232596387e-05	21	ACAAGTCATCCTTGGATCACC	novel
novel-m0414-3p	7.2789	7.6926	2.7932	1.204	0.877	1.132	5.92156666666667	1.071	-2.46702	0.0186584130867344	0.0471868562845676	24	AAGAATGAGCACGTTTATCAATGT	novel
novel-m0417-5p	10.1904	7.6926	6.2848	3.311	1.0962	1.3584	8.05593333333333	1.92186666666667	-2.06754	0.0194811756493063	0.0490307473673647	24	AATCCGGACATTTGAAATTTAATC	novel
novel-m0450-3p	5.3378	7.6926	4.8882	0.903	1.0962	0.01	5.97286666666667	0.669733333333333	-3.15676	0.000767431949669344	0.00259193952033485	24	ATTGGACCAATAAGTAGACATTAT	novel
novel-m0453-3p	8.2494	7.6926	9.4272	1.204	0.6577	1.132	8.4564	0.9979	-3.08308	2.38424237529745e-05	0.000107599214092087	21	TTTTGCTTATTCGGACGGACC	novel
novel-m0457-3p	1.4558	0.7326	1.3966	3.913	4.1656	2.7169	1.195	3.5985	1.59038504014648	1.48335972136984e-05	7.15703976163238e-05	24	AGCGAGTTCGGGAGAGAGCATTCC	novel
novel-m0458-3p	3.3968	6.9599	5.2373	0.903	1.3155	0.6792	5.198	0.9659	-2.42801	0.0122555926382764	0.0326503956546448	24	AGGAAAGTTCAGGTTAACTCAACC	novel
novel-m0464-3p	7.2789	6.9599	6.2848	0.01	1.9732	1.8112	6.8412	1.2648	-2.43534	0.0130614263623463	0.0343600839230568	24	AACCGTGTAGATAATTAAATGATT	novel
novel-m0465-3p	4.8526	8.4252	3.8407	1.505	1.3155	0.6792	5.70616666666667	1.16656666666667	-2.29025	0.0268743187343153	0.0636593025222356	24	AAGAAGTTGTGTAGATATGTAGCT	novel
novel-m0474-5p	0.9705	2.1979	1.7458	3.612	3.0694	4.7545	1.63806666666667	3.81196666666667	1.21854143028016	9.19242338633632e-05	0.000378916034861974	24	AACGAGTTTCGGGTCAACATGATA	novel
novel-m0476-3p	10.6757	8.4252	7.6814	1.505	2.8502	1.5848	8.92743333333333	1.98	-2.17275	0.00644828441719795	0.0178607242984292	24	AGCTTAGTGAAGCGTTTGGTACAG	novel
novel-m0493-3p	12.6167	16.8504	15.712	4.816	4.1656	3.8489	15.0597	4.27683333333333	-1.81608	0.00728381832105217	0.0199637638275959	24	ATCCGTTAGACCCGTTAGCACCCG	novel
novel-m0494-3p	3.8821	5.1284	6.9831	0.903	0.01	0.9056	5.3312	0.6062	-3.13659	0.00118727908518587	0.00383667037712842	24	ATGCACGGTGAACGAATTGGATGT	novel
