# Supplementary material for: The eTM–miR3699–MAN7 mediated cell wall degradation in regulating embryogenic cell formation during the early stage of somatic embryogenesis in apple
Source: Hortic Res. 2025 Nov 14;13(2):uhaf315. doi: 10.1093/hr/uhaf315 (PMC12946679; doi:10.1093/hr/uhaf315)
Supplement: Web_Material_uhaf315 [file web_material_uhaf315.zip › Table S5 List of primers used in this study.xlsx]

## Sheet: Sheet1
Table S5. List of primers used in this study.
Primer name	Sequence (5’-3’)	Purpose
MAN7-ex-F(RT-qPCR)	GCCGATGGCGGATACAG	Gene expression and cloning
MAN7-ex-R	TGCCTCCAAAGTCGTCATAGTT
miR3699-ex-F	TTGACAGAAGATAGAGATT
miR3699-ex-R	miRcute Plus miRNA qPCR Kit (Tiangen)
eTM3699-ex-F	TCTGCCTGAGGATGGA
eTM3699-ex-R	CCTATGCGGTCAACTAA
18S-ex-F	GGAGCCTGAGAAACGGCTACC
18S-ex-R	GTCACTACCTCCCCGTGTCA
MAN7-full-F(RT-PCR)	ATGAAGCATTTGGGTGTGA
MAN7-full-R	GTTTCCTGTACCACTCACC
eTM3699-full-F	TTATCGCTCATTTGCC
eTM3699-full-R	ACGAAGATTTGGGTGG
pre-miR3699-full-F	CGGACGCACTGTATT
pre-miR3699-full-R	TTATTGCCAGAAACGA
miR3699-GUS-F	acgggggactctagaggatccCGGACGCACTGTATT	GUS and LUC activity assays
miR3699-GUS-R	tgaacgatcggggaaattcgagctcTTATTGCCAGAAACGA
MAN7-GUS-F	gagaacacgggggactctagaATGAAGCATTTGGGTGTGA
MAN7-GUS-R	acataagggactgaccacccgggGTTTCCTGTACCACTCACC
miR3699-62sk-F	tcccccgggctgcaggaattcCGGACGCACTGTATT
miR3699-62sk-R	tgatttcagcgaattggtaccTTATTGCCAGAAACGA
MAN7-luc-F	gggccccccctcgaggtcgacATGAAGCATTTGGGTGTGA
MAN7-luc-R	cgctctagaactagtggatccGTTTCCTGTACCACTCACC
eTM3699-62sk-F	tcccccgggctgcaggaattcTTATCGCTCATTTGCC
eTM3699-62sk-R	tgatttcagcgaattggtaccACGAAGATTTGGGTGG
eTM3699-GUS-F	acgggggactctagaggatccTTATCGCTCATTTGCC
eTM3699-GUS-R	tgaacgatcggggaaattcgagctcACGAAGATTTGGGTGG
62-SK-F	CGCACAATCCCACTAT
62-SK-R	CCTTATCGGGAAACTACT
800-LUC-F	TGTAAAACGACGGCCAGT
800-LUC-R	TCCATCTTCCAGCGGATA
OEMAN7-2300-F	cgagctcggtacccggggatccATGAAGCATTTGGGTGTGA	Gene overexpression
OEMAN7-2300-R	cttgctcaccatggtgtcgacGTTTCCTGTACCACTCACC
OEmiR3699-2300-F	cgagctcggtacccggggatccCGGACGCACTGTATT
OEmiR3699-2300-R	cttgctcaccatggtgtcgacTTATTGCCAGAAACGA
Cas-MAN7-F	ATGAAGCATTTGGGTGT	CRISPR-Cas9
Cas-MAN7-R	TGAAAAGTTTTCTCATCGTA
Hyg-F	AAAAGTTCGACAGCGTCTC
Hyg-R	GCGACCTCGTATTGGGAATC
U6-26p-F	TGTCCCAGGATTAGAATGATTAGGC
U6-29p-R	AGCCCTCTTCTTTCGATCCATCAAC
U6-29p-F	TTAATCCAAACTACTGCAGCCTGAC
MAN7-BsF	ATATATGGTCTCGATTGGAGTGCAGCTTGTTTTGAACGG
MAN7-F0	TGGAGTGCAGCTTGTTTTGAAGTTTTAGAGCTAGAAATAGC
MAN7-R0	AACTCGGCGAAAGCCCAAGTCCAATCTCTTAGTCGACTCTAC
MAN7-BsR	ATTATTGGTCTCGAAACTCGGCGAAAGCCCAAGTCC
